# Supplementary material for: Neutrophil extracellular traps mediate the crosstalk between plaque microenvironment and unstable carotid plaque formation
Source: Exp Mol Med. 2024 Aug 1;56(8):1717–35. doi: 10.1038/s12276-024-01281-4 (PMC11372095; doi:10.1038/s12276-024-01281-4)
Supplement: Supplementary file 2 — Supplementary Table 1 Semiquantitative scoring system for histological grading [file 12276_2024_1281_MOESM2_ESM.xls]

## Sheet: Sheet1
Supplementary Table 1. Semiquantitative scoring system for histological grading
Histological Feature	Grade 1	Grade 2	Grade 3	Grade 4
Haemorrhage	No haemorrhage	Small haemorrhage	Large haemorrhage	—
Thrombus	No thrombus	Small thrombus	Large thrombus	—
Lipid core	No lipid core	Small lipid core	Large lipid core	—
Fibrous tissue	Very little；fibrous tissue	Approx. 50% fibrous tissue	Predominantly ibrous tissue	—
Calcification	None	Stippling only	Calcified nodules	—
Foam cells	None	< 50 cells	> 50 cells	—
Cap rupture	Intact	Probably intact	Probably ruptured	Definitely ruptured
Overall Stability	Definitely stable,	Probably stable,	Probably unstable,	Definitely unstable,
	eg,predominantly fibrous, few	eg, one feature of instability such as	eg, inflammation, thin cap, and	eg, rupture, thrombus, large hemorrhage,
	inflammatory cells, intact cap	small hemorrhage or inflamed	large core but no rupture	thin inflamed cap
