# Supplementary material for: Neutrophil extracellular traps mediate the crosstalk between plaque microenvironment and unstable carotid plaque formation
Source: Exp Mol Med. 2024 Aug 1;56(8):1717–35. doi: 10.1038/s12276-024-01281-4 (PMC11372095; doi:10.1038/s12276-024-01281-4)
Supplement: Supplementary file 3 — Supplementary Table 3 deg (different expression genes) GSE41571XGSE28829 [file 12276_2024_1281_MOESM3_ESM.xls]

## Sheet: deg_all
	logFC	AveExpr	t	P.Value	adj.P.Val	B
PLTP	1.42312	7.45757	9.0106	3.36177e-11	3.35064e-07	15.3144
PREPL	-0.577887	6.74107	-9.00106	3.46009e-11	3.35064e-07	15.2873
GRN	0.887085	7.10159	8.89174	4.81829e-11	3.35064e-07	14.9762
LGALS9	0.858261	5.40625	8.76432	7.10038e-11	3.7032e-07	14.6115
CSK	0.622415	5.28664	8.53279	1.44328e-10	5.33639e-07	13.9434
AKR1A1	0.472871	6.87434	8.50758	1.55974e-10	5.33639e-07	13.8703
FERMT3	0.9791	5.34492	8.41181	2.0959e-10	5.33639e-07	13.5916
PARVG	0.922842	4.7878	8.40782	2.12192e-10	5.33639e-07	13.58
ARHGAP9	0.889168	5.19385	8.35533	2.49605e-10	5.33639e-07	13.4267
KCNAB2	0.70388	5.32424	8.34742	2.55795e-10	5.33639e-07	13.4036
CD68	1.02385	4.21519	8.30956	2.87649e-10	5.4554e-07	13.2928
TMC6	0.712734	4.65809	8.19519	4.10419e-10	7.13514e-07	12.9571
DCUN1D4	-0.556975	5.59871	-8.14859	4.74566e-10	7.61569e-07	12.8198
CYBA	1.31085	6.64834	8.00508	7.43242e-10	1.10754e-06	12.3956
C3AR1	1.34875	6.35181	7.92981	9.41206e-10	1.17894e-06	12.1721
C1QA	1.47697	6.78944	7.92891	9.43875e-10	1.17894e-06	12.1694
DENND2D	0.966751	4.43139	7.92328	9.60694e-10	1.17894e-06	12.1527
FERMT2	-0.668611	6.93702	-7.88934	1.06887e-09	1.18587e-06	12.0517
MRFAP1	-0.249546	8.90971	-7.88604	1.08003e-09	1.18587e-06	12.0419
CD14	1.67116	6.88103	7.84288	1.23715e-09	1.25609e-06	11.9133
MAN2B1	0.801159	5.93206	7.83596	1.2644e-09	1.25609e-06	11.8926
ADAP2	1.16674	5.18249	7.79505	1.43842e-09	1.36401e-06	11.7705
ARHGAP30	1.15348	4.4419	7.74452	1.6871e-09	1.53028e-06	11.6194
LAIR1	0.587901	4.95669	7.71158	1.87223e-09	1.62744e-06	11.5208
C1QB	1.70039	6.70271	7.67594	2.09559e-09	1.74873e-06	11.4139
HCK	1.49214	5.13979	7.62009	2.5011e-09	2.00684e-06	11.2462
NCKAP1L	0.95759	5.07991	7.57645	2.8724e-09	2.21941e-06	11.115
LCP1	1.33605	6.2758	7.49389	3.73393e-09	2.72519e-06	10.8661
CTSC	1.12401	6.29628	7.48935	3.78825e-09	2.72519e-06	10.8524
SASH3	0.941145	4.73878	7.46473	4.09697e-09	2.84904e-06	10.7781
RPS6KA1	0.786911	4.14789	7.4491	4.3059e-09	2.89773e-06	10.7309
LHFPL2	0.811538	6.12146	7.42082	4.71176e-09	3.07177e-06	10.6454
HLA-DMA	1.59596	6.64452	7.38552	5.27309e-09	3.33355e-06	10.5386
NAGK	0.54406	6.43315	7.34971	5.91138e-09	3.62716e-06	10.4301
ITGB2	1.69081	5.88209	7.31901	6.52012e-09	3.88637e-06	10.337
CTSL	0.681299	6.9849	7.29844	6.96311e-09	4.03512e-06	10.2746
OXCT1	-0.637703	6.05069	-7.23697	8.47588e-09	4.68125e-06	10.0879
ELF4	0.385862	5.29976	7.2351	8.52687e-09	4.68125e-06	10.0822
LILRB2	0.840567	4.81479	7.19409	9.7235e-09	5.12775e-06	9.9574
MYO1F	0.919334	5.05162	7.19064	9.83176e-09	5.12775e-06	9.94688
CD53	1.43614	6.65414	7.14793	1.12742e-08	5.73666e-06	9.8168
GPX1	0.812465	7.59601	7.09242	1.34723e-08	6.69186e-06	9.64752
TYROBP	1.47919	6.40099	7.06868	1.45395e-08	7.04233e-06	9.57506
DYNLT3	-0.435667	7.39264	-7.06204	1.4853e-08	7.04233e-06	9.55478
PARP12	0.727463	5.14126	7.05392	1.52453e-08	7.06773e-06	9.53
LAPTM5	1.45899	7.03898	7.03645	1.61258e-08	7.13342e-06	9.47662
LINC01094	1.00234	3.59239	7.03499	1.6202e-08	7.13342e-06	9.47214
FCGRT	0.835642	6.38097	7.03097	1.64128e-08	7.13342e-06	9.45985
SERPINA1	2.12436	5.28568	7.0085	1.76421e-08	7.5112e-06	9.39119
NPL	1.61089	4.55467	6.97076	1.99198e-08	8.31134e-06	9.27573
ARPC1B	0.528747	7.10358	6.9387	2.20858e-08	9.03439e-06	9.17757
IFI30	1.46507	7.04981	6.92945	2.27531e-08	9.12836e-06	9.14926
PAM	-0.535232	8.86277	-6.92036	2.34292e-08	9.14874e-06	9.12141
STK10	0.771586	4.77373	6.91704	2.36809e-08	9.14874e-06	9.11125
CCR1	1.54488	5.00994	6.9011	2.49297e-08	9.22052e-06	9.06237
HLA-DMB	1.24132	6.15362	6.90057	2.49718e-08	9.22052e-06	9.06077
C1QC	1.7844	6.83274	6.8964	2.531e-08	9.22052e-06	9.04797
CCL18	2.56857	6.8063	6.89244	2.56347e-08	9.22052e-06	9.03585
JPT1	0.626152	5.31126	6.88109	2.65904e-08	9.40217e-06	9.00103
VAMP8	1.43762	5.76642	6.85417	2.90014e-08	1.00493e-05	8.91848
PARP4	0.498145	6.09856	6.8501	2.9384e-08	1.00493e-05	8.90601
GLA	0.783879	5.7671	6.80252	3.42596e-08	1.15278e-05	8.75996
APOE	1.64092	6.4415	6.76904	3.81709e-08	1.25597e-05	8.65711
BMPR1A	-0.640234	5.61111	-6.76613	3.85303e-08	1.25597e-05	8.64819
RAB20	0.799054	6.48701	6.74315	4.15001e-08	1.33196e-05	8.57754
LY86	1.34158	5.1161	6.69819	4.79893e-08	1.5169e-05	8.43929
ZNRF3	-0.833391	5.45891	-6.66036	5.42336e-08	1.68869e-05	8.32287
CTSD	0.822353	6.31881	6.61041	6.37459e-08	1.92327e-05	8.16906
ATL1	-0.425999	5.47591	-6.6092	6.39956e-08	1.92327e-05	8.16534
LSM14A	-0.326739	6.65264	-6.60662	6.45332e-08	1.92327e-05	8.15737
BTK	0.545731	4.65078	6.59336	6.73629e-08	1.97933e-05	8.11652
SELPLG	0.897166	4.77425	6.58895	6.83318e-08	1.97992e-05	8.10293
TMEM176A	1.29232	6.72965	6.58206	6.9873e-08	1.99684e-05	8.0817
HSD3B7	0.611377	5.44536	6.56651	7.34804e-08	2.07155e-05	8.03378
MTURN	-0.73766	5.20264	-6.54902	7.77618e-08	2.16302e-05	7.97987
PRKCD	0.465317	4.81067	6.53701	8.08481e-08	2.21928e-05	7.94282
C14orf132	-0.871806	6.23401	-6.53244	8.2053e-08	2.2231e-05	7.92873
PLD3	0.813074	6.62402	6.52436	8.42276e-08	2.25276e-05	7.90383
GIMAP4	0.906377	6.34633	6.51738	8.61558e-08	2.27517e-05	7.88228
CD300A	1.14451	5.38167	6.5034	9.01464e-08	2.35079e-05	7.83918
VAV1	0.570455	4.11344	6.47591	9.8545e-08	2.53808e-05	7.75437
FCGR1B	1.67903	5.21293	6.46175	1.03174e-07	2.62489e-05	7.71066
CD4	0.786717	5.42682	6.45606	1.05095e-07	2.64154e-05	7.6931
NPC2	0.716969	7.92626	6.44038	1.10574e-07	2.72304e-05	7.64471
SIGLEC1	1.0657	4.85098	6.43935	1.10947e-07	2.72304e-05	7.6415
UGCG	0.749936	6.52062	6.42104	1.17732e-07	2.85597e-05	7.58498
SCARB1	0.618232	5.34552	6.40305	1.24803e-07	2.9927e-05	7.52944
RBM27	-0.356002	5.97856	-6.39347	1.28743e-07	3.05209e-05	7.49985
NRROS	0.805804	4.92809	6.3776	1.35546e-07	3.17725e-05	7.45082
ZNF385A	0.711889	5.27892	6.34939	1.48535e-07	3.40682e-05	7.36368
BAG2	-0.94932	5.94421	-6.34924	1.48605e-07	3.40682e-05	7.36323
FAM177A1	-0.494988	6.70377	-6.30265	1.72858e-07	3.91975e-05	7.21927
MYD88	0.463765	6.75332	6.29736	1.75856e-07	3.92973e-05	7.20289
SLC15A3	0.743158	5.35134	6.29244	1.78685e-07	3.92973e-05	7.18769
MS4A4A	1.6295	5.697	6.29198	1.78949e-07	3.92973e-05	7.18629
TBC1D2	0.648382	4.60543	6.28852	1.80974e-07	3.9328e-05	7.17557
AEBP2	-0.496245	6.12727	-6.26909	1.92755e-07	4.14562e-05	7.11551
BHMT2	-0.645002	5.56721	-6.2597	1.98721e-07	4.23033e-05	7.08648
TLR1	0.833635	3.75279	6.25058	2.04687e-07	4.30368e-05	7.05831
TYMP	0.787885	5.3236	6.24818	2.06293e-07	4.30368e-05	7.05087
CD84	0.936121	5.3655	6.24487	2.08516e-07	4.30699e-05	7.04066
PYCARD	1.17422	5.20073	6.23716	2.13801e-07	4.37287e-05	7.01682
SLAMF8	0.959383	4.47387	6.21996	2.26085e-07	4.55506e-05	6.96362
BATF	0.506304	5.12991	6.21861	2.27076e-07	4.55506e-05	6.95946
C4orf48	0.858251	5.57932	6.21032	2.33269e-07	4.63473e-05	6.93383
PTPN6	0.696297	5.14576	6.20142	2.40106e-07	4.72557e-05	6.90632
MBNL1-AS1	-1.48662	5.68641	-6.19407	2.45909e-07	4.77715e-05	6.88357
LY96	1.639	5.95838	6.19052	2.4876e-07	4.77715e-05	6.8726
PRR5L	0.525341	4.25996	6.18688	2.51714e-07	4.77715e-05	6.86135
LGMN	0.881511	6.89058	6.18667	2.51887e-07	4.77715e-05	6.8607
SGCB	-0.487328	6.43281	-6.18277	2.551e-07	4.79451e-05	6.84863
FAM20A	1.00773	3.73562	6.16605	2.69334e-07	5.00022e-05	6.79692
MORC4	-0.486369	5.26449	-6.16433	2.70839e-07	5.00022e-05	6.79161
NAGPA	0.536261	5.22005	6.16023	2.74472e-07	5.00627e-05	6.77892
PLA2G7	1.31523	3.79272	6.15856	2.75966e-07	5.00627e-05	6.77375
DUSP23	0.583875	5.306	6.151	2.82823e-07	5.08642e-05	6.75038
RNF135	0.556921	5.65816	6.14504	2.88351e-07	5.09993e-05	6.73194
CCL4	1.09834	5.22573	6.14381	2.89502e-07	5.09993e-05	6.72815
SLK	-0.513395	6.14262	-6.14067	2.92471e-07	5.09993e-05	6.71843
CSTB	0.726157	8.10917	6.13854	2.94505e-07	5.09993e-05	6.71183
SIGLEC7	0.878192	4.02329	6.13589	2.97048e-07	5.09993e-05	6.70364
SLC7A7	0.674482	5.90193	6.13465	2.98242e-07	5.09993e-05	6.69982
GNA15	0.595255	4.03984	6.1245	3.08242e-07	5.22808e-05	6.66841
PPIF	0.782837	5.25763	6.11987	3.12911e-07	5.26447e-05	6.65409
AMPD3	0.944938	5.17075	6.11735	3.15484e-07	5.26531e-05	6.64629
LILRB1	0.689839	5.48152	6.10846	3.24723e-07	5.33786e-05	6.6188
LIPA	0.981081	7.5277	6.10669	3.26599e-07	5.33786e-05	6.61331
SULT1A1	0.738026	5.89364	6.10583	3.27508e-07	5.33786e-05	6.61067
FES	0.473493	4.84973	6.10279	3.30753e-07	5.34897e-05	6.60128
FUCA1	0.747043	7.03683	6.08879	3.46149e-07	5.53644e-05	6.55795
NLRC4	0.4258	3.20797	6.08745	3.47653e-07	5.53644e-05	6.55382
IL10RB	0.632243	5.36973	6.06822	3.70054e-07	5.79229e-05	6.49435
GMFG	0.983842	5.3958	6.0665	3.72126e-07	5.79229e-05	6.48903
TMC8	0.549546	4.7525	6.06527	3.73626e-07	5.79229e-05	6.4852
USP16	-0.305037	6.1958	-6.06428	3.74825e-07	5.79229e-05	6.48215
CCRL2	0.97971	4.62278	6.05958	3.8059e-07	5.79885e-05	6.46761
TLR2	0.850416	5.948	6.0594	3.80809e-07	5.79885e-05	6.46706
AKR1B1	0.539576	6.7203	6.05674	3.84111e-07	5.80675e-05	6.45884
PLCB2	0.372495	5.27114	6.05394	3.87619e-07	5.81763e-05	6.45018
P2RX7	0.696328	4.05829	6.05152	3.90678e-07	5.82166e-05	6.44269
IL10RA	1.11513	5.19636	6.04879	3.94163e-07	5.83193e-05	6.43423
PARVB	0.719944	4.5895	6.04326	4.01309e-07	5.89586e-05	6.41712
ACP5	1.60176	5.1479	6.03658	4.1011e-07	5.98301e-05	6.39646
CSF1R	1.08089	5.78041	6.02892	4.20443e-07	6.08582e-05	6.37276
CD48	1.2738	5.03311	6.02706	4.22991e-07	6.08582e-05	6.36701
TMEM35A	-0.959332	4.26329	-6.01873	4.34588e-07	6.20985e-05	6.34125
CORO1A	1.19757	5.02283	6.01147	4.44951e-07	6.29976e-05	6.3188
NEXN	-1.18481	7.40139	-6.01011	4.4692e-07	6.29976e-05	6.3146
SYT11	-0.577877	5.14941	-6.00527	4.54e-07	6.35661e-05	6.29963
SLCO2B1	0.864852	4.15365	5.99248	4.73257e-07	6.58205e-05	6.26007
SLC27A1	0.416967	5.23073	5.98443	4.85792e-07	6.71166e-05	6.23517
PLEKHO2	0.693787	6.19246	5.97124	5.07055e-07	6.95933e-05	6.19437
CAPG	1.24951	5.76411	5.96841	5.11729e-07	6.97757e-05	6.18563
RNASE1	1.50188	8.34752	5.96043	5.2518e-07	7.11448e-05	6.16093
POGLUT3	-0.380476	6.03491	-5.94907	5.44908e-07	7.29256e-05	6.12581
TNFSF13	0.57133	5.69003	5.94884	5.45317e-07	7.29256e-05	6.12509
ADPGK	0.486549	5.69164	5.93081	5.7819e-07	7.68293e-05	6.06935
MPEG1	1.37578	5.50594	5.92828	5.82968e-07	7.69739e-05	6.06151
ST14	0.774774	5.15512	5.92178	5.95404e-07	7.81215e-05	6.04141
PSMB10	0.615347	4.92863	5.91186	6.14885e-07	8.01733e-05	6.01075
YAP1	-0.593574	5.35511	-5.89686	6.45582e-07	8.3653e-05	5.96435
CYB561D2	0.542034	5.09131	5.89264	6.54472e-07	8.42814e-05	5.95133
SYNM	-0.885044	7.10587	-5.8856	6.69618e-07	8.57029e-05	5.92954
ARHGAP45	0.493007	4.97193	5.87545	6.92047e-07	8.77164e-05	5.89817
PLAUR	0.981252	5.90146	5.87469	6.93759e-07	8.77164e-05	5.89581
MGAT1	0.381052	6.21544	5.87263	6.98419e-07	8.77736e-05	5.88944
TMBIM6	0.336953	7.13421	5.86508	7.15741e-07	8.93686e-05	5.86611
IRF8	0.879935	5.16005	5.8633	7.19882e-07	8.93686e-05	5.86061
FCER1G	1.92218	5.98851	5.86156	7.23962e-07	8.93686e-05	5.85523
ACP6	-0.524354	5.05115	-5.83051	8.00727e-07	9.78864e-05	5.75926
MAPK13	0.724465	4.19908	5.82797	8.07358e-07	9.78864e-05	5.75141
IL2RG	0.851597	4.87432	5.82661	8.10923e-07	9.78864e-05	5.74722
RGS19	0.599822	5.65761	5.82631	8.11732e-07	9.78864e-05	5.74627
NECAP2	0.395606	5.57941	5.82128	8.2507e-07	9.89231e-05	5.73075
GBGT1	0.496922	4.64611	5.81607	8.39156e-07	0.000100037	5.71463
CXCR4	1.4454	6.17296	5.81266	8.48482e-07	0.000100574	5.7041
ATP6V1F	0.573441	7.5672	5.80866	8.59584e-07	0.000101314	5.69172
PRAG1	0.537828	4.50183	5.8037	8.73528e-07	0.000101911	5.6764
MVP	0.388538	6.29884	5.802	8.7835e-07	0.000101911	5.67116
HLA-DRA	1.14535	7.8799	5.80167	8.79302e-07	0.000101911	5.67013
CTSB	0.922997	8.19193	5.7947	8.99401e-07	0.000103665	5.64861
RNASEH1	-0.445831	5.64392	-5.792	9.07327e-07	0.000104004	5.64025
CTSA	0.606304	6.9129	5.78786	9.19594e-07	0.000104834	5.62747
GPSM3	0.561329	5.61145	5.78322	9.33531e-07	0.000105844	5.61314
ATOX1	0.402164	6.40779	5.77082	9.71858e-07	0.000109594	5.57483
VSIG4	1.3797	6.98147	5.76429	9.92666e-07	0.000111339	5.55466
JCHAIN	2.8381	5.23557	5.75358	1.02777e-06	0.00011466	5.52157
ATP6V1B2	0.473756	6.51071	5.74309	1.06336e-06	0.000117998	5.48917
FAM8A1	-0.38673	7.00802	-5.7397	1.07511e-06	0.000118163	5.4787
CCNB1IP1	-0.467416	6.50749	-5.7394	1.07616e-06	0.000118163	5.47776
TNFRSF1B	0.816029	5.11797	5.72163	1.13999e-06	0.000124515	5.42291
CD83	0.874537	4.98406	5.71829	1.15241e-06	0.000125216	5.4126
MED21	-0.439615	6.26973	-5.71495	1.16495e-06	0.000125694	5.40229
CFL2	-0.672764	6.87509	-5.71392	1.16885e-06	0.000125694	5.39911
PPT1	0.468793	7.99325	5.70995	1.184e-06	0.00012667	5.38685
EPM2A	-0.512199	4.9533	-5.69035	1.2617e-06	0.000133701	5.32633
CD180	1.06429	4.36295	5.69014	1.26254e-06	0.000133701	5.3257
DDHD2	-0.381783	6.06531	-5.67967	1.30614e-06	0.00013762	5.29338
LPXN	1.01467	5.69373	5.67305	1.33447e-06	0.000139899	5.27295
GRB2	0.462672	5.58602	5.66014	1.3915e-06	0.000145148	5.23311
S100A11	0.446683	8.0729	5.65002	1.43787e-06	0.000149238	5.20191
NAP1L1	-0.566631	4.62636	-5.64679	1.453e-06	0.000150062	5.19195
RWDD4	-0.394187	5.67151	-5.63197	1.52449e-06	0.000156669	5.14623
SMURF1	-0.371259	4.95598	-5.6252	1.55831e-06	0.000159204	5.12534
RELT	0.424514	4.85226	5.62267	1.57111e-06	0.000159204	5.11755
F11R	0.668577	4.74814	5.62249	1.57204e-06	0.000159204	5.11699
TMSB10	0.492223	9.02789	5.61727	1.59885e-06	0.000160977	5.10089
CD52	2.10957	5.77072	5.61609	1.60498e-06	0.000160977	5.09725
LINC00938	-0.754666	4.89005	-5.60534	1.66186e-06	0.000165884	5.0641
CXCL16	1.27863	5.77049	5.58262	1.78873e-06	0.000177697	4.99408
HCLS1	0.922778	6.09306	5.575	1.83341e-06	0.000180803	4.9706
CDC37L1	-0.582142	5.24299	-5.57394	1.8397e-06	0.000180803	4.96734
APOC1	1.61713	6.11911	5.57289	1.84599e-06	0.000180803	4.96409
CRYBG1	0.954806	5.27298	5.56087	1.91923e-06	0.000187075	4.92706
NAP1L3	-0.953121	5.7125	-5.55947	1.92796e-06	0.000187075	4.92274
SECTM1	0.789684	4.99726	5.5479	2.00151e-06	0.000193313	4.88711
STK39	-0.434297	5.25714	-5.54243	2.03725e-06	0.000195858	4.87026
ICAM1	0.741501	5.57414	5.52612	2.14764e-06	0.000205523	4.82005
TMOD1	-0.484523	5.82548	-5.52169	2.17865e-06	0.000207539	4.80641
FCGR2B	1.66013	5.27296	5.5154	2.22342e-06	0.000210841	4.78705
SH3TC1	0.830739	4.6042	5.51173	2.24997e-06	0.000212393	4.77576
PXYLP1	-0.723392	5.38686	-5.50994	2.26307e-06	0.000212668	4.77023
ACSS3	-0.401299	4.32969	-5.50328	2.31238e-06	0.000216327	4.74972
TIGD7	-0.567813	4.16936	-5.49849	2.34845e-06	0.00021872	4.73499
CAV2	-0.580128	7.48599	-5.49088	2.40694e-06	0.00022266	4.71159
IGLL3P	2.2249	6.2828	5.49022	2.41209e-06	0.00022266	4.70955
IMPDH1	0.45796	5.35464	5.47717	2.51605e-06	0.000230529	4.6694
TOM1L1	-0.628038	5.01657	-5.47675	2.51945e-06	0.000230529	4.66812
RALGDS	0.640374	5.95063	5.46935	2.58047e-06	0.000235082	4.64535
COMMD9	0.72521	5.75265	5.46065	2.6541e-06	0.000240739	4.61858
RHOG	0.488147	6.48009	5.45685	2.68689e-06	0.000242435	4.6069
GALNT6	0.821422	4.10943	5.4558	2.69604e-06	0.000242435	4.60366
OGFR	0.345608	5.37822	5.45141	2.73453e-06	0.00024484	4.59018
RAB21	-0.326672	6.44841	-5.44952	2.75124e-06	0.000245284	4.58438
RBM47	0.985178	4.69417	5.43955	2.84134e-06	0.000252239	4.55372
PKD2	-0.542528	7.27422	-5.43579	2.87607e-06	0.000254239	4.54217
OSBPL3	0.713953	3.66483	5.42603	2.96819e-06	0.000261276	4.51218
AP2S1	0.717852	6.69973	5.42259	3.00135e-06	0.000263084	4.50161
GNPTG	0.325957	6.01519	5.42027	3.02393e-06	0.000263902	4.49448
RUBCNL	0.597216	4.18758	5.41904	3.03597e-06	0.000263902	4.4907
CPVL	1.17089	5.70783	5.41027	3.12318e-06	0.000270356	4.46376
GIMAP2	1.23527	4.7508	5.40687	3.15762e-06	0.000272208	4.45332
GSTK1	0.426995	6.41928	5.40405	3.18653e-06	0.00027357	4.44465
CD86	0.628707	4.00352	5.39758	3.2538e-06	0.0002782	4.42478
AP1B1	0.500517	5.45329	5.39432	3.28823e-06	0.000279996	4.41477
G0S2	0.749193	5.08958	5.39026	3.33157e-06	0.000282533	4.40232
ANGPTL1	-0.779413	5.62577	-5.38841	3.35154e-06	0.000283076	4.39663
WASHC2C	0.367962	6.62243	5.38324	3.40802e-06	0.000286686	4.38074
ITGAL	0.837335	3.46323	5.37915	3.45327e-06	0.000288803	4.36819
PIP5K1B	-0.954315	4.05527	-5.37847	3.46087e-06	0.000288803	4.3661
SULT1A2	0.40379	5.59617	5.37703	3.47696e-06	0.000288989	4.36169
PTRHD1	0.672639	5.50585	5.37178	3.53637e-06	0.000292761	4.34557
FABP5	1.25891	6.11595	5.35727	3.70587e-06	0.000305581	4.30105
LSP1	0.738401	6.08302	5.353	3.75728e-06	0.0003086	4.28794
DRAM1	0.718017	5.89672	5.34538	3.85068e-06	0.000315031	4.26459
KMO	0.955193	3.57498	5.34383	3.86997e-06	0.000315373	4.25984
ODC1	-0.65873	6.75859	-5.33861	3.93572e-06	0.000319482	4.24382
FAM172A	-0.365323	5.90647	-5.33586	3.97077e-06	0.000321042	4.23539
HEIH	0.299024	6.6089	5.33391	3.99583e-06	0.000321042	4.22941
MYO5A	0.989367	4.565	5.33313	4.0059e-06	0.000321042	4.22701
FAM133A	-0.40201	3.47658	-5.33074	4.03685e-06	0.000321042	4.21969
SLC26A11	0.485136	6.27052	5.32999	4.0466e-06	0.000321042	4.2174
MS4A6A	1.1077	5.90764	5.32994	4.04726e-06	0.000321042	4.21724
BIN2	0.646871	4.88746	5.32614	4.09713e-06	0.000323767	4.2056
L3HYPDH	-0.462076	4.23774	-5.31889	4.19401e-06	0.000330171	4.18338
TTYH3	0.556205	5.3453	5.31148	4.29538e-06	0.00033688	4.16067
SLAMF7	0.684109	3.89333	5.30856	4.33607e-06	0.000338798	4.1517
TM2D2	0.415113	6.25206	5.30495	4.38678e-06	0.000341482	4.14065
RBBP7	-0.304179	7.03633	-5.30124	4.43957e-06	0.000344306	4.12927
GBAP1	0.522686	5.75809	5.29894	4.47248e-06	0.000345574	4.12225
CD37	1.67035	4.58635	5.28528	4.67376e-06	0.000359793	4.0804
CRYAB	-0.704293	8.24445	-5.28226	4.71946e-06	0.000360234	4.07115
RGN	-0.650694	5.13556	-5.28149	4.73115e-06	0.000360234	4.06879
PLOD3	0.347645	6.12239	5.28113	4.73656e-06	0.000360234	4.06771
IDH3A	-0.421255	5.89122	-5.27961	4.75991e-06	0.000360234	4.06303
FAM78A	0.529595	3.74	5.27922	4.76582e-06	0.000360234	4.06185
FCGR2C	1.2638	5.34541	5.27757	4.79129e-06	0.000360852	4.05678
GPR137B	0.788662	5.59515	5.26537	4.98319e-06	0.000372842	4.01945
NR1H3	0.653142	4.91831	5.26518	4.98624e-06	0.000372842	4.01887
PIM3	0.672805	6.23567	5.25833	5.0973e-06	0.000379785	3.99793
TMEM140	0.520252	5.98283	5.25389	5.17079e-06	0.000382004	3.98432
TIMP2	0.566969	6.23352	5.2533	5.18052e-06	0.000382004	3.98253
CAND2	-0.666429	5.1865	-5.25321	5.18201e-06	0.000382004	3.98226
SKP1	-0.268264	7.39655	-5.2449	5.32259e-06	0.000390986	3.95682
ASNS	-0.408701	5.45488	-5.24168	5.3779e-06	0.000393662	3.94699
IGSF6	0.771258	3.27856	5.23887	5.42687e-06	0.000395858	3.93837
LCP2	0.840173	3.57197	5.23389	5.51451e-06	0.000400849	3.92315
RAP2B	0.62385	6.05635	5.23113	5.56354e-06	0.000403009	3.91473
PARP14	0.502222	5.66349	5.22532	5.66857e-06	0.000409197	3.89696
AKTIP	-0.340726	6.15845	-5.22255	5.71927e-06	0.000411015	3.88849
FBLN5	-0.78017	8.57415	-5.2218	5.73317e-06	0.000411015	3.88619
TMEM8B	-0.504805	4.85761	-5.21558	5.84882e-06	0.00041787	3.86721
RENBP	0.350946	4.27542	5.21012	5.95245e-06	0.000423823	3.85051
PRDX4	0.461196	7.29532	5.2074	6.00484e-06	0.000426098	3.84218
DPAGT1	0.533463	5.48725	5.20547	6.04206e-06	0.000427286	3.83631
PPP1CA	0.570125	6.28653	5.20103	6.12893e-06	0.000431966	3.82274
IGKV1OR2-108	2.61644	6.07328	5.19201	6.30926e-06	0.000443178	3.79519
CRNDE	-0.87883	5.7939	-5.18376	6.47873e-06	0.000452966	3.77
HLA-DPB1	0.909967	7.52771	5.18255	6.50393e-06	0.000452966	3.76631
SH2B3	0.7828	5.32485	5.18004	6.55663e-06	0.000452966	3.75864
PTPN3	-0.459829	4.50601	-5.17956	6.5667e-06	0.000452966	3.75718
SYK	0.67603	4.71118	5.17924	6.57355e-06	0.000452966	3.75619
PGAP4	-0.415954	4.98371	-5.17828	6.59374e-06	0.000452966	3.75328
SEL1L3	1.17769	4.80241	5.17796	6.60059e-06	0.000452966	3.75229
SLC38A7	0.463766	4.36656	5.17081	6.75396e-06	0.000461971	3.73047
SNX5	0.35613	6.21472	5.16723	6.83189e-06	0.000465774	3.71957
TBXAS1	0.701159	4.42833	5.15706	7.05865e-06	0.000478613	3.68854
RCC2	0.318103	5.45116	5.15674	7.06609e-06	0.000478613	3.68754
SYNJ2BP	-0.436307	5.2259	-5.13801	7.50389e-06	0.000506622	3.63043
ARRB2	1.02991	4.99886	5.13602	7.55195e-06	0.000508222	3.62436
MTX3	-0.382583	5.11884	-5.13461	7.58615e-06	0.000508882	3.62007
HK3	0.553978	5.04733	5.11393	8.10634e-06	0.000542033	3.55707
NEO1	-0.566864	5.25487	-5.10983	8.21366e-06	0.000547455	3.54457
NEK6	0.570923	5.04573	5.1023	8.41424e-06	0.000559038	3.52166
NANS	0.391247	5.71537	5.10064	8.45904e-06	0.00056023	3.51661
PLEKHB2	0.508281	6.13409	5.09728	8.55087e-06	0.000564229	3.50636
WEE1	-0.498806	6.16375	-5.09645	8.57351e-06	0.000564229	3.50385
TMEM43	-0.35613	7.65813	-5.08751	8.82278e-06	0.000578808	3.47663
BRI3	0.360157	6.99621	5.08634	8.85595e-06	0.000579163	3.47306
MAP3K14	0.340726	4.01698	5.07618	9.14878e-06	0.000596443	3.44217
GPD1L	-0.42859	6.59498	-5.07063	9.31278e-06	0.000605244	3.4253
HLA-B	0.540535	8.69171	5.06722	9.415e-06	0.000608239	3.41493
LRRC25	0.818365	4.67102	5.06715	9.41718e-06	0.000608239	3.41471
DLG1	-0.455811	4.85904	-5.06451	9.49699e-06	0.000610203	3.4067
HCST	0.677873	5.52826	5.06422	9.50608e-06	0.000610203	3.40579
GRAMD2B	-0.739614	5.67897	-5.05916	9.66122e-06	0.000618259	3.39041
ATP6V0B	0.657333	6.25401	5.05052	9.93208e-06	0.000633648	3.36416
PLA2G2A	0.759267	8.91176	5.04148	1.02235e-05	0.000650253	3.3367
ARL4A	0.797875	6.40245	5.03811	1.03344e-05	0.000655308	3.32646
CDC25B	0.471229	5.77208	5.02332	1.08349e-05	0.000684962	3.28156
NFYB	-0.476257	6.33061	-5.01866	1.09974e-05	0.000693137	3.26742
C15orf48	1.08556	3.7304	5.01644	1.10758e-05	0.000695975	3.26068
STARD8	0.475419	5.07296	5.01306	1.11963e-05	0.000701431	3.25041
ZNF529	-0.337856	2.94677	-5.00669	1.14264e-05	0.000713704	3.2311
YWHAQ	-0.244987	7.93771	-5.00312	1.15577e-05	0.000719754	3.22025
APOL6	0.511278	4.68763	4.99925	1.17013e-05	0.000726107	3.20853
MIB1	-0.493816	5.93226	-4.9985	1.17294e-05	0.000726107	3.20626
PAFAH1B3	0.323287	4.66704	4.99636	1.18101e-05	0.00072894	3.19975
HLA-F	0.454609	7.31128	4.99175	1.19852e-05	0.000737567	3.18578
LRRFIP2	-0.346005	5.67534	-4.98851	1.21099e-05	0.000743051	3.17595
CPE	-0.76165	8.25789	-4.98675	1.21781e-05	0.000745041	3.17063
PLA2G15	0.682043	4.51985	4.98471	1.22577e-05	0.000747014	3.16444
KPNA1	-0.305276	5.74744	-4.98409	1.22819e-05	0.000747014	3.16256
JAZF1	-0.381235	6.0468	-4.98238	1.2349e-05	0.000748908	3.1574
IL4I1	0.673417	4.46061	4.98067	1.24166e-05	0.000750829	3.15221
METAP1	-0.370932	6.32902	-4.97057	1.28234e-05	0.000771789	3.12162
PLBD2	0.469342	5.87002	4.97024	1.28373e-05	0.000771789	3.1206
SYNC	-1.09	5.2138	-4.96231	1.31661e-05	0.000788952	3.09659
MYO7A	0.608848	4.53892	4.96154	1.31984e-05	0.000788952	3.09427
VAT1	0.353017	7.28664	4.95656	1.34097e-05	0.00079542	3.0792
CCR5	0.381677	3.88894	4.95593	1.34369e-05	0.00079542	3.07727
ZRANB1	-0.405601	4.09757	-4.95523	1.34669e-05	0.00079542	3.07516
RUNX3	0.400198	3.91214	4.9547	1.34896e-05	0.00079542	3.07356
SPNS1	0.389267	4.96771	4.95437	1.35039e-05	0.00079542	3.07255
SUCLA2	-0.399604	6.0435	-4.95364	1.35353e-05	0.00079542	3.07035
WDR81	0.30997	5.4193	4.95248	1.35857e-05	0.000796136	3.06683
DENND4B	0.327628	5.13766	4.948	1.37809e-05	0.000805317	3.05328
FGD2	0.584603	6.49329	4.94597	1.38703e-05	0.000808277	3.04715
ATAD1	-0.378551	6.24823	-4.94304	1.40008e-05	0.000813608	3.03826
BCAP31	0.333974	6.59741	4.93965	1.4153e-05	0.000820139	3.02801
NTAN1	0.405922	5.59199	4.93879	1.41918e-05	0.000820139	3.02541
PDZD8	-0.555255	5.08524	-4.93154	1.45235e-05	0.000836986	3.00349
APCDD1	-0.864702	5.34267	-4.92689	1.47406e-05	0.000847156	2.98942
SLC22A18	0.706825	5.07299	4.92183	1.49798e-05	0.000858485	2.97414
IGKV1D-13	2.2876	6.15341	4.92093	1.50229e-05	0.000858485	2.97142
LPCAT1	0.375181	5.74896	4.92013	1.50611e-05	0.000858485	2.969
APBB2	-0.553968	6.0096	-4.91617	1.52523e-05	0.000867013	2.95704
LYPLA2	0.325435	6.02175	4.90602	1.57535e-05	0.000893072	2.92637
TAP1	0.389014	5.51887	4.89589	1.62699e-05	0.00091806	2.89578
SH3BGR	-0.85187	5.92371	-4.89565	1.62823e-05	0.00091806	2.89505
FBXO21	-0.409767	6.66788	-4.8935	1.6394e-05	0.000921865	2.88857
GALM	0.358537	5.61879	4.88378	1.6909e-05	0.000948268	2.85923
SNX10	0.99535	4.3578	4.8802	1.7103e-05	0.000956575	2.84842
TNFSF13B	1.38034	5.4907	4.87494	1.73915e-05	0.000969646	2.83255
DUSP8	-0.560414	4.66699	-4.87382	1.74534e-05	0.000969646	2.82918
OSCAR	0.40563	3.20505	4.87341	1.74761e-05	0.000969646	2.82795
CYBB	0.615005	4.10559	4.86585	1.79017e-05	0.000987344	2.80513
GAB3	0.362028	4.76539	4.86527	1.79342e-05	0.000987344	2.80341
DAPK1	0.889795	5.29009	4.86522	1.79371e-05	0.000987344	2.80326
RIPK3	0.358348	4.31937	4.85885	1.83041e-05	0.0010049	2.78405
IL4R	0.376027	5.93779	4.85636	1.84498e-05	0.00100795	2.77653
IFNGR2	0.342723	6.48615	4.85625	1.84563e-05	0.00100795	2.7762
ACSL3	-0.38504	6.48377	-4.85134	1.87464e-05	0.00102111	2.76141
FBXO30	-0.320057	5.81094	-4.84934	1.88659e-05	0.00102495	2.75539
AMOTL1	-0.531164	6.26543	-4.84681	1.9018e-05	0.00103053	2.74778
TNFRSF14	0.412325	5.1109	4.84548	1.90987e-05	0.00103222	2.74376
CYP27A1	0.540022	6.00529	4.84144	1.93451e-05	0.00104284	2.73161
TOMM20	-0.442567	7.5416	-4.83707	1.96154e-05	0.00105468	2.71845
IER3	1.39888	6.81387	4.83569	1.97017e-05	0.0010566	2.71429
TMEM237	-0.3884	4.69375	-4.83217	1.99231e-05	0.00106573	2.7037
CTSZ	0.950588	5.79283	4.82445	2.04178e-05	0.0010894	2.68045
AP1G2	0.386528	5.09646	4.81605	2.09695e-05	0.00111598	2.65517
LPAR1	-0.386093	7.03998	-4.80849	2.14779e-05	0.00114013	2.63247
PJA2	-0.251754	7.51822	-4.80589	2.16563e-05	0.0011437	2.62463
MAFB	0.830566	6.76323	4.80543	2.16874e-05	0.0011437	2.62326
CDIN1	-0.272652	5.25382	-4.80511	2.17096e-05	0.0011437	2.6223
RNF213	0.452607	5.37993	4.8016	2.19524e-05	0.00115146	2.61176
AMN1	-0.426363	5.08014	-4.80139	2.19674e-05	0.00115146	2.61111
KCTD9	-0.484718	6.10812	-4.79735	2.22504e-05	0.00116082	2.59898
SLC50A1	0.271648	5.05053	4.79616	2.23344e-05	0.00116082	2.59541
STK38L	-0.762187	6.5846	-4.79573	2.23648e-05	0.00116082	2.59412
CSF2RB	1.1731	4.86367	4.79568	2.23684e-05	0.00116082	2.59396
DOCK8	0.927321	3.64631	4.79329	2.2539e-05	0.00116677	2.58676
RRAS2	-0.594462	4.02248	-4.79025	2.27571e-05	0.00117514	2.57764
PCID2	-0.233573	5.43498	-4.78791	2.29263e-05	0.00118096	2.57062
C1orf162	0.80623	5.8292	4.78442	2.31814e-05	0.00119052	2.56013
CARD9	0.368214	3.63313	4.78381	2.32261e-05	0.00119052	2.55831
GPR84	0.466002	3.58006	4.78258	2.33172e-05	0.00119226	2.5546
TPP1	0.508592	7.10961	4.77729	2.37112e-05	0.00120698	2.53872
PID1	-0.754014	7.03582	-4.77716	2.37207e-05	0.00120698	2.53834
DLG5	-0.465909	5.64962	-4.77451	2.39208e-05	0.0012142	2.53038
ASAH1	0.495058	7.19988	4.77361	2.39887e-05	0.00121469	2.52769
ZMYND15	0.463529	4.28099	4.77149	2.41506e-05	0.00121993	2.52132
UBE2L6	0.340363	6.47669	4.76913	2.43314e-05	0.00122438	2.51425
HS3ST2	0.922874	5.73688	4.76881	2.43562e-05	0.00122438	2.51329
AK9	-0.309287	3.48279	-4.7613	2.49428e-05	0.00125086	2.49074
RHBDF1	-0.631737	6.20265	-4.75858	2.51581e-05	0.00125863	2.4826
PDZRN4	-0.622484	4.77178	-4.75729	2.52613e-05	0.00126077	2.47872
FUCA2	0.377832	5.89995	4.75464	2.54736e-05	0.00126833	2.47079
CTPS1	-0.68511	5.70734	-4.74247	2.64734e-05	0.00131497	2.43432
COLGALT1	0.501245	6.63031	4.73823	2.68315e-05	0.00132959	2.42159
PRKRA	-0.342303	6.36695	-4.7326	2.73126e-05	0.00135023	2.40476
TMEM176B	1.28073	6.48832	4.72765	2.77438e-05	0.00136676	2.38992
MYBL1	-1.51407	4.90695	-4.72726	2.77781e-05	0.00136676	2.38875
IL2RB	0.302372	4.5628	4.72288	2.81656e-05	0.00137972	2.37563
NCF2	1.11188	4.59339	4.72227	2.82194e-05	0.00137972	2.37382
FAT1	-0.498231	6.13591	-4.72204	2.82399e-05	0.00137972	2.37314
TXNDC12	0.333471	6.82561	4.7202	2.84043e-05	0.00138451	2.36764
GJA1	-0.421048	8.63233	-4.71784	2.86174e-05	0.00139165	2.36056
ZNF710	0.313985	5.19128	4.70453	2.9846e-05	0.00144802	2.32075
CCL16	0.290274	3.29717	4.70168	3.01156e-05	0.00145606	2.31224
LIMCH1	-0.808134	6.02	-4.7013	3.01514e-05	0.00145606	2.31111
C14orf119	0.275755	6.60623	4.69965	3.03093e-05	0.00146031	2.30617
RNF13	0.323161	7.65808	4.69714	3.05501e-05	0.00146852	2.29867
CHI3L1	1.70559	5.38883	4.6897	3.12766e-05	0.00149998	2.27642
RUFY1	0.363032	5.89899	4.68803	3.14413e-05	0.00150442	2.27145
SLC8B1	0.465169	5.29719	4.68346	3.18985e-05	0.00152072	2.25778
SLC16A9	-0.510929	4.56991	-4.68317	3.19277e-05	0.00152072	2.25692
KLHL42	-0.556723	6.597	-4.67868	3.23821e-05	0.00153885	2.24354
GK	0.750484	3.33124	4.67743	3.25108e-05	0.00154145	2.23978
SCAMP3	0.267892	6.00133	4.6751	3.27499e-05	0.00154927	2.23284
GPR65	0.802842	3.43064	4.67382	3.28829e-05	0.00155204	2.22901
VCL	-0.632522	3.75328	-4.66745	3.35493e-05	0.00157992	2.21002
MLPH	0.614107	5.54429	4.66398	3.39183e-05	0.0015937	2.19966
IFT81	-0.566881	5.42338	-4.66292	3.40317e-05	0.00159544	2.1965
APOBEC3G	0.746059	4.97111	4.662	3.41307e-05	0.00159649	2.19375
HMGA1	0.508305	4.93087	4.65995	3.43518e-05	0.00160324	2.18764
FILIP1	-0.760518	5.14311	-4.65891	3.44651e-05	0.00160494	2.18452
FPR3	1.09321	4.62377	4.65686	3.46886e-05	0.00161174	2.17841
RGS17	-0.703068	4.19283	-4.65458	3.49376e-05	0.00161971	2.17164
MCOLN1	0.477742	5.11589	4.6532	3.50908e-05	0.0016232	2.1675
CAMK2N1	-0.607297	5.54012	-4.65075	3.53621e-05	0.0016288	2.16021
RABGEF1	-0.310764	5.96949	-4.6507	3.53679e-05	0.0016288	2.16005
SCRN1	-0.404722	6.01998	-4.64751	3.57247e-05	0.0016416	2.15055
ARHGAP15	0.762785	5.52862	4.64155	3.6401e-05	0.001669	2.1328
GAREM1	-0.690906	5.18415	-4.63898	3.66971e-05	0.00167567	2.12514
TTLL7	-0.782334	5.15566	-4.63824	3.67823e-05	0.00167567	2.12294
AQP9	1.42571	5.08343	4.6382	3.67873e-05	0.00167567	2.12281
RNASE6	1.16384	5.28672	4.6365	3.69851e-05	0.00168101	2.11774
CAPZA1	0.293229	7.44577	4.63514	3.71433e-05	0.00168453	2.1137
PPP1R2	-0.494044	5.62804	-4.63126	3.75996e-05	0.00170153	2.10215
HABP4	-0.394041	5.35286	-4.62625	3.81963e-05	0.00172478	2.08725
PLAU	0.582108	5.69255	4.62468	3.83862e-05	0.00172962	2.08255
SSR4	0.487986	7.6779	4.62044	3.89015e-05	0.00174906	2.06994
CTSS	0.99876	4.16263	4.61853	3.91359e-05	0.00175581	2.06425
NUPR1	0.495904	7.56658	4.61401	3.96957e-05	0.0017771	2.05082
ZNF10	-0.386396	3.75029	-4.61228	3.99123e-05	0.00178298	2.04567
CARD6	0.728387	5.10396	4.61132	4.00327e-05	0.00178454	2.04282
ORAI1	0.560118	5.09606	4.60779	4.0479e-05	0.00180058	2.03233
ISCA2	0.392938	5.0998	4.60595	4.07139e-05	0.00180624	2.02686
CTSH	0.758869	7.18237	4.60544	4.07794e-05	0.00180624	2.02534
TES	-0.73209	6.64068	-4.60244	4.11656e-05	0.00181948	2.01642
ADAM28	0.892171	4.13393	4.59477	4.21688e-05	0.00185989	1.99364
DMD	-0.78301	6.61855	-4.59328	4.23672e-05	0.00186469	1.9892
ATP5F1E	0.458297	8.32282	4.58824	4.30428e-05	0.0018897	1.97424
CD163L1	0.507847	3.80061	4.5877	4.31165e-05	0.0018897	1.97262
ANKHD1	-0.361173	5.08041	-4.58567	4.3392e-05	0.00189779	1.9666
GMIP	0.536043	4.34833	4.57673	4.4627e-05	0.00194772	1.94006
GNL2	-0.361989	5.06374	-4.57096	4.5442e-05	0.00197915	1.92294
CD28	1.22729	3.82613	4.56967	4.5626e-05	0.00198302	1.91912
FAM89A	0.499058	4.55351	4.56538	4.62431e-05	0.00200566	1.90642
HLA-DPA1	0.822198	8.51105	4.5583	4.72811e-05	0.00204643	1.88543
SERTAD4-AS1	-0.422228	4.58586	-4.55553	4.76946e-05	0.00206005	1.87719
FYB1	0.496066	4.46458	4.55457	4.78379e-05	0.00206197	1.87436
KCNQ1	0.438681	4.82562	4.54863	4.87356e-05	0.00209633	1.85678
XK	-0.435439	3.31017	-4.54718	4.89583e-05	0.00210158	1.85247
FTL	0.1845	10.0223	4.54468	4.93432e-05	0.00211374	1.84507
MYO1B	-0.624715	5.97734	-4.54403	4.94442e-05	0.00211374	1.84313
ECM1	0.56524	6.12936	4.54126	4.98748e-05	0.00212779	1.83494
LARP6	-0.528052	6.51844	-4.54049	4.99956e-05	0.00212859	1.83265
TCN2	0.806151	5.9279	4.53942	5.01634e-05	0.00212885	1.82948
GUSB	0.378606	6.60933	4.53915	5.02059e-05	0.00212885	1.82868
TFEC	0.715486	3.2664	4.53578	5.07384e-05	0.00214707	1.81871
AGTRAP	0.508253	5.33726	4.53495	5.08698e-05	0.00214827	1.81626
GNG5	0.277383	8.07608	4.53207	5.13301e-05	0.00216333	1.80775
RGS5	-0.863919	8.70252	-4.53102	5.14999e-05	0.00216611	1.80463
KHDRBS3	-0.446223	6.28348	-4.53	5.16645e-05	0.00216866	1.80161
CSTA	0.907025	4.78341	4.52935	5.17697e-05	0.00216871	1.79969
PARP9	0.576765	5.52574	4.52671	5.21982e-05	0.00218228	1.7919
PDLIM7	-0.872176	5.32532	-4.52391	5.26584e-05	0.00219712	1.7836
TIMM13	0.370618	5.43268	4.52135	5.30808e-05	0.00220558	1.77605
GPI	0.482134	7.23075	4.52037	5.3245e-05	0.00220558	1.77313
ZDHHC7	0.259223	6.55818	4.52023	5.32676e-05	0.00220558	1.77273
RBM20	-0.977296	5.01545	-4.52013	5.3284e-05	0.00220558	1.77244
ACSL5	0.628379	4.81931	4.51853	5.35522e-05	0.00221229	1.76769
ITGB5	-0.43526	6.07618	-4.5157	5.40279e-05	0.00222753	1.75934
GNAI1	-0.415925	4.58834	-4.51274	5.45311e-05	0.00224384	1.75058
STYXL1	0.426904	5.3346	4.50471	5.59167e-05	0.00229633	1.72686
FBXL2	-0.394436	5.43915	-4.50361	5.61098e-05	0.00229973	1.72361
RFC1	-0.298819	5.40461	-4.5025	5.63046e-05	0.00230319	1.72033
KLHL15	-0.363265	4.35598	-4.49777	5.71428e-05	0.0023329	1.70637
GRSF1	-0.299243	5.87457	-4.49199	5.81826e-05	0.00237071	1.68933
TTTY12	-0.197051	2.83863	-4.48989	5.85653e-05	0.00238166	1.68314
MOB4	-0.312637	6.67908	-4.48809	5.88959e-05	0.00239044	1.67782
RRP15	-0.584575	3.82709	-4.48619	5.92472e-05	0.00240003	1.6722
NIPSNAP3B	-0.725623	3.9494	-4.48346	5.97545e-05	0.00241589	1.66415
TMEM47	-0.748824	7.60201	-4.48173	6.00767e-05	0.00242422	1.65907
PIAS3	-0.364196	5.60854	-4.4811	6.01947e-05	0.00242429	1.65721
HDGFL3	-0.618276	4.67596	-4.47764	6.08488e-05	0.00244591	1.647
MRAP2	-0.931903	7.50881	-4.47003	6.23114e-05	0.00249989	1.62457
TASP1	-0.490708	5.62176	-4.46741	6.2822e-05	0.00251124	1.61686
MOB3A	0.415456	5.46872	4.46697	6.29094e-05	0.00251124	1.61555
MGST2	0.289114	6.09469	4.46673	6.29555e-05	0.00251124	1.61485
BAMBI	-0.852517	5.31332	-4.46409	6.3476e-05	0.00252586	1.60708
GAS2L3	0.505451	4.05401	4.46364	6.35643e-05	0.00252586	1.60576
SH3BGRL3	0.493602	7.27406	4.46207	6.38766e-05	0.00253345	1.60113
LOXL1-AS1	-0.901638	4.32663	-4.45993	6.43042e-05	0.00254374	1.59483
SSR2	0.274913	7.44335	4.45955	6.43801e-05	0.00254374	1.59372
FAM131A	-0.344942	5.40142	-4.45798	6.46968e-05	0.00254837	1.58909
GZMB	0.598355	3.6086	4.45776	6.47415e-05	0.00254837	1.58843
TRMT11	-0.360205	5.45762	-4.45216	6.58804e-05	0.00258832	1.57196
ADAMDEC1	1.40677	3.8446	4.45116	6.60862e-05	0.00258877	1.56902
JAML	0.60513	4.65652	4.45086	6.61477e-05	0.00258877	1.56814
FSCN1	0.482684	4.75069	4.4503	6.62643e-05	0.00258877	1.56648
ACADL	-0.898594	5.41086	-4.44905	6.65226e-05	0.00259401	1.5628
ARHGAP4	0.409099	4.68763	4.44829	6.66808e-05	0.00259533	1.56056
TLN2	-0.503331	4.9782	-4.44734	6.68769e-05	0.00259571	1.55779
USF2	0.385186	6.85009	4.44704	6.69396e-05	0.00259571	1.5569
LTBP2	-0.541045	8.33834	-4.44386	6.7606e-05	0.00261669	1.54755
TCIRG1	0.567921	5.81336	4.43991	6.84433e-05	0.00264166	1.53593
BTC	-0.39356	3.55767	-4.43962	6.85043e-05	0.00264166	1.53509
GNPDA1	0.496184	6.08767	4.43724	6.90146e-05	0.00265106	1.52808
HLX	0.501698	5.24094	4.43682	6.91054e-05	0.00265106	1.52684
TERF2IP	-0.186844	7.08753	-4.43622	6.92342e-05	0.00265106	1.52508
ETHE1	0.374516	5.99669	4.43612	6.92565e-05	0.00265106	1.52477
COL21A1	-1.00369	7.14317	-4.43245	7.00515e-05	0.00267658	1.514
MYDGF	0.312642	6.15384	4.42831	7.09604e-05	0.00270635	1.50183
REEP1	-1.17169	6.48453	-4.42596	7.14815e-05	0.00272125	1.49492
MS4A7	1.25619	6.13783	4.41536	7.38775e-05	0.00280735	1.4638
RAI2	-0.551592	6.02545	-4.41338	7.43323e-05	0.00281443	1.45801
DENND1C	0.425127	4.8504	4.41332	7.43471e-05	0.00281443	1.45782
XPA	-0.37455	5.69022	-4.41258	7.45165e-05	0.00281443	1.45567
UPP1	0.515171	4.82137	4.41221	7.46036e-05	0.00281443	1.45457
CIDEB	0.538533	5.48408	4.41111	7.4858e-05	0.00281621	1.45135
MTMR14	0.611791	5.66581	4.41085	7.49206e-05	0.00281621	1.45056
KYNU	0.41216	4.57461	4.40877	7.54048e-05	0.00282931	1.44448
SPIN4	-0.655434	4.24535	-4.40589	7.60836e-05	0.00284965	1.43603
TGFBI	0.549569	7.82777	4.39951	7.76057e-05	0.00290145	1.41733
SOCS3	0.68321	5.28957	4.39672	7.82824e-05	0.00292152	1.40914
CIB1	0.386223	6.09676	4.39221	7.93867e-05	0.00295744	1.39592
OPN3	0.924881	5.22159	4.39045	7.98209e-05	0.00296831	1.39077
PECAM1	0.957356	4.84789	4.38815	8.03932e-05	0.00298427	1.38403
NSRP1	-0.273894	6.19739	-4.3773	8.31442e-05	0.00308091	1.35229
RASGRP3	0.47404	3.73536	4.3765	8.3353e-05	0.00308317	1.34992
RAB9B	-0.482933	5.6012	-4.37383	8.4044e-05	0.00310323	1.34213
IDH1	0.621313	5.98864	4.37251	8.43894e-05	0.00311048	1.33826
TREM1	1.08815	5.07804	4.37172	8.4597e-05	0.00311263	1.33594
CASP4	0.490123	5.26042	4.37062	8.48867e-05	0.00311779	1.33272
FBP1	0.900477	4.94588	4.36812	8.55474e-05	0.00313654	1.32541
CD63	0.168835	8.91048	4.36554	8.62329e-05	0.00315613	1.31788
RAB42	0.403068	4.6145	4.36171	8.72642e-05	0.00318827	1.30666
C8orf88	-0.498885	5.71431	-4.36028	8.76514e-05	0.00319682	1.30249
HELZ	0.342645	5.86128	4.35814	8.82339e-05	0.00321245	1.29624
SAP18	-0.522955	5.88043	-4.35467	8.91878e-05	0.00323726	1.2861
MPP1	0.801554	6.13386	4.35453	8.92255e-05	0.00323726	1.2857
MXRA7	-0.470628	9.07804	-4.35328	8.95712e-05	0.00324416	1.28205
TIMELESS	0.313031	3.62209	4.35119	9.01526e-05	0.0032562	1.27595
RNF144B	0.668469	5.45502	4.35097	9.02159e-05	0.0032562	1.27529
CXCL3	0.790487	3.66926	4.34959	9.06018e-05	0.00326338	1.27126
MFSD1	0.530704	7.25489	4.34901	9.07629e-05	0.00326338	1.26959
NT5E	-0.564027	4.25347	-4.34828	9.0969e-05	0.00326338	1.26745
RCSD1	0.63287	5.10084	4.34803	9.10404e-05	0.00326338	1.26671
LOC100129034	0.432105	5.4778	4.34716	9.12856e-05	0.00326655	1.26417
RAB23	-0.617977	5.43587	-4.34355	9.231e-05	0.00329755	1.25365
CA12	0.8271	6.47539	4.34153	9.28917e-05	0.00331266	1.24772
MMUT	-0.372338	5.2549	-4.33653	9.43389e-05	0.00335384	1.23314
TAF10	0.43195	6.92206	4.33633	9.43977e-05	0.00335384	1.23256
AIMP1	-0.542366	5.28366	-4.33588	9.45288e-05	0.00335384	1.23125
FAM98A	-0.243013	6.50106	-4.33433	9.49833e-05	0.00336425	1.22673
HSPA4L	-0.736181	3.29396	-4.33353	9.52198e-05	0.00336691	1.22438
PAFAH1B1	-0.294265	5.9279	-4.32975	9.63371e-05	0.00340065	1.21338
PAPSS2	0.740708	6.17632	4.32587	9.75001e-05	0.0034318	1.20207
TPM2	-0.678438	9.2739	-4.32524	9.76901e-05	0.0034318	1.20023
ALOX5AP	0.941725	6.36996	4.32517	9.7713e-05	0.0034318	1.20001
RGS1	1.59393	5.2408	4.32375	9.81425e-05	0.00343594	1.19588
TSPAN4	0.420159	6.2236	4.32367	9.81661e-05	0.00343594	1.19565
CTNNAL1	-0.547082	6.17583	-4.32315	9.83249e-05	0.00343594	1.19413
ERP44	-0.19511	4.49437	-4.32172	9.87596e-05	0.00344536	1.18997
CRELD1	-0.390486	4.65717	-4.31869	9.96902e-05	0.00346944	1.18113
DNAJB4	-0.695196	6.95428	-4.31759	0.000100029	0.00346944	1.17793
GLRX	0.577311	6.43772	4.31739	0.000100091	0.00346944	1.17734
DNAJB5	-0.686216	4.34105	-4.31668	0.000100311	0.00346944	1.17527
TBC1D22A	0.294196	5.44655	4.31644	0.000100384	0.00346944	1.17459
IRF7	0.447354	5.14561	4.31624	0.000100448	0.00346944	1.17399
PLS3	-0.546591	9.05855	-4.31562	0.00010064	0.00347033	1.17219
ATP6AP1	0.371051	6.95317	4.3141	0.000101113	0.00348091	1.16776
MAP2K2	0.375282	6.23571	4.30871	0.000102811	0.0035335	1.15207
FAM167B	0.534811	4.82512	4.30496	0.000104008	0.00356876	1.14116
PFN2	-0.705902	7.97384	-4.3035	0.000104478	0.003579	1.13691
FITM2	-0.271317	5.1692	-4.30225	0.000104882	0.00358697	1.13327
PDGFB	0.436941	4.4388	4.30101	0.000105283	0.0035948	1.12967
ACTN2	-0.67246	5.23845	-4.29989	0.000105649	0.00360137	1.12641
UNC93B1	0.477144	5.0671	4.29613	0.000106881	0.00363373	1.11548
PMF1	0.248283	5.36825	4.29557	0.000107067	0.00363373	1.11384
EPB41L3	1.09733	5.46197	4.29541	0.00010712	0.00363373	1.11337
MAPKAPK3	0.545542	4.76799	4.28712	0.000109893	0.003716	1.08929
HLA-G	0.38332	6.73367	4.2871	0.000109902	0.003716	1.08922
C5AR1	1.16228	5.75595	4.28406	0.000110934	0.00374483	1.08041
DDX39A	0.342491	5.739	4.27822	0.000112949	0.00380061	1.06345
NPC1	0.474698	5.96577	4.27822	0.000112951	0.00380061	1.06343
EXTL2	-0.359898	5.76736	-4.27648	0.000113557	0.00381485	1.05839
EVI2A	1.00995	5.27558	4.27279	0.000114858	0.00385236	1.04766
PHC1	-0.32602	5.33943	-4.27203	0.000115125	0.00385302	1.04547
TRPC1	-0.522468	5.51683	-4.27136	0.000115362	0.00385302	1.04353
GIMAP1	0.542132	4.88258	4.27117	0.000115432	0.00385302	1.04296
ZRANB2	-0.441165	6.38144	-4.27054	0.000115655	0.00385429	1.04114
NCKAP1	-0.451125	7.54676	-4.26996	0.000115863	0.00385508	1.03945
PCDH20	-0.731607	3.80047	-4.26829	0.000116459	0.00386311	1.03462
HLF	-0.670809	4.5629	-4.26825	0.000116475	0.00386311	1.03449
SLC12A7	0.451486	6.61176	4.26348	0.000118199	0.0039084	1.02065
NEU1	0.572064	5.75374	4.26343	0.000118215	0.0039084	1.02052
OSBPL6	-0.500859	3.93466	-4.26175	0.000118829	0.00392249	1.01564
LBX2-AS1	0.326137	4.13118	4.26119	0.000119032	0.00392299	1.01403
PTPDC1	-0.316059	4.37063	-4.25859	0.000119988	0.00394583	1.00649
RHBDF2	0.477099	4.80487	4.25828	0.000120104	0.00394583	1.00559
TAF7	-0.25438	7.16409	-4.25584	0.000121011	0.00396893	0.998497
ITGB1	-0.432241	8.05049	-4.25536	0.000121187	0.00396893	0.997129
SLC22A17	-0.534425	5.17833	-4.24985	0.000123262	0.00403054	0.981145
ABCD4	0.281749	5.07268	4.2486	0.000123735	0.00403585	0.977532
DSTN	-0.444613	9.27742	-4.2484	0.000123811	0.00403585	0.976957
SPACA6	-0.330681	3.76779	-4.24675	0.000124442	0.00405011	0.972167
GPR146	0.550845	4.65076	4.24494	0.000125138	0.00406639	0.966919
LCLAT1	-0.271909	5.77233	-4.23884	0.000127506	0.0041369	0.949266
OCA2	-0.383845	4.87179	-4.23772	0.000127945	0.00414379	0.94603
NCSTN	0.310645	5.86911	4.23681	0.000128303	0.00414379	0.943398
IRS1	-0.570653	5.17183	-4.23678	0.000128314	0.00414379	0.943316
TPST2	0.623391	5.66093	4.23317	0.000129747	0.00418359	0.932861
HLA-J	0.461878	7.20213	4.23144	0.000130437	0.00419934	0.927868
PRKAB2	-0.485272	5.34433	-4.22839	0.000131663	0.0042323	0.919057
CEP126	-0.518534	4.70927	-4.22763	0.000131974	0.00423575	0.916838
IFI27	0.927766	6.10887	4.22569	0.000132761	0.00425448	0.911238
DPEP2	0.550017	3.9436	4.22155	0.000134459	0.00430228	0.899276
CIAO2A	0.657304	5.93986	4.22009	0.000135063	0.00431498	0.895058
MORF4L2	-0.271043	8.74063	-4.20835	0.000140017	0.0044664	0.861153
BST2	0.505826	6.23702	4.20558	0.000141212	0.00449764	0.853155
TDP1	0.322319	4.22383	4.20465	0.000141616	0.00450365	0.850463
HIBCH	-0.380819	5.12215	-4.19966	0.000143797	0.00456606	0.836079
UQCR10	0.389118	7.3657	4.19436	0.000146151	0.00463323	0.820801
PCTP	0.407956	4.73459	4.19379	0.000146408	0.00463323	0.81915
GIMAP6	1.0769	5.0289	4.1931	0.000146717	0.00463323	0.817166
GALNT17	-0.411743	4.90193	-4.19292	0.000146801	0.00463323	0.816625
COX4I1	0.224105	7.81543	4.19105	0.00014764	0.00465267	0.811263
DPP4	0.456314	4.19786	4.18926	0.000148455	0.00467118	0.806083
IGFBP4	0.628726	7.60072	4.18877	0.000148675	0.00467118	0.804688
CYTIP	1.11729	4.82251	4.18777	0.000149134	0.00467856	0.801787
GPR34	1.46858	5.01522	4.18547	0.000150185	0.00470444	0.795184
HLA-C	0.286878	8.96078	4.18195	0.000151816	0.00474841	0.785019
PSMB8	0.533724	5.53854	4.17841	0.000153466	0.00479282	0.774853
METRNL	0.60442	6.386	4.17735	0.000153967	0.00480129	0.771785
NUDT4	-0.439884	6.92952	-4.17676	0.000154246	0.0048028	0.770084
HLTF	-0.318538	6.1034	-4.17496	0.000155097	0.00482209	0.76491
NECTIN3	-0.539505	3.51588	-4.17273	0.000156159	0.00484792	0.758485
SDSL	0.353545	3.77352	4.17155	0.000156721	0.00485665	0.755109
FAM199X	-0.341673	5.51879	-4.17117	0.000156906	0.00485665	0.753997
NUP62	0.315187	5.44575	4.16729	0.000158778	0.00490509	0.742844
NAA30	-0.296629	5.44861	-4.16656	0.000159132	0.00490509	0.740748
PTTG1	0.598191	5.30546	4.16647	0.000159177	0.00490509	0.740485
NUDT11	-0.367824	4.82462	-4.16484	0.000159973	0.00492235	0.735792
SGK1	0.950944	5.99768	4.16418	0.000160297	0.00492506	0.733889
TIMP1	0.312431	9.59459	4.16227	0.000161234	0.00494325	0.728404
PTPN21	-0.222398	3.81991	-4.16201	0.000161363	0.00494325	0.727655
PSD4	0.379813	4.06538	4.16147	0.000161627	0.00494408	0.726118
ARAP1	0.428464	5.20871	4.16034	0.00016219	0.00495403	0.722848
SLC25A19	0.349726	4.839	4.15851	0.000163099	0.00497453	0.717589
IGKV4-1	2.10364	5.45621	4.15578	0.000164466	0.00500888	0.709744
ETAA1	-0.256893	4.1029	-4.15328	0.000165722	0.0050398	0.702585
DAG1	-0.367979	6.90158	-4.15054	0.000167119	0.00507486	0.694697
SENP6	-0.305398	6.3508	-4.14735	0.000168754	0.00511668	0.685539
PSAP	0.457347	8.02494	4.14645	0.000169219	0.00511668	0.682954
FSTL1	-0.378751	8.91957	-4.14596	0.000169471	0.00511668	0.681555
ATP1A2	-0.970054	5.55731	-4.1458	0.000169551	0.00511668	0.681107
DIS3	-0.251296	4.93683	-4.14547	0.000169722	0.00511668	0.680161
S100A9	1.39257	6.24679	4.14297	0.000171026	0.00514856	0.672964
HECTD3	0.344328	5.81586	4.1424	0.00017132	0.00514997	0.67135
MARCKS	0.749372	4.77651	4.13894	0.000173141	0.00519008	0.661412
MYO1G	0.720774	4.42886	4.13892	0.000173152	0.00519008	0.661351
SUDS3	-0.497598	4.8251	-4.13711	0.000174111	0.00521133	0.656159
IPO7	-0.26576	7.1859	-4.13504	0.000175215	0.00523328	0.650215
TMEM178A	-0.806086	3.78539	-4.13479	0.000175346	0.00523328	0.649515
TRABD2B	-0.498645	4.16512	-4.13365	0.000175958	0.00524404	0.64624
SLC31A1	0.446684	4.02908	4.1324	0.000176631	0.00525659	0.642652
GRINA	0.513093	5.37682	4.13099	0.00017739	0.00527167	0.638618
DERL2	0.201589	5.97268	4.12824	0.000178883	0.00530847	0.630741
PLD5	-1.34161	5.25673	-4.12168	0.000182496	0.005408	0.611946
DSTNP2	-0.305212	4.56729	-4.12034	0.000183242	0.00542241	0.608111
ZFYVE26	0.414848	5.16676	4.11885	0.000184081	0.00543951	0.603819
PRORSD1P	-0.521157	3.38968	-4.11615	0.000185601	0.00546847	0.596093
ARL4C	1.03276	5.06343	4.11548	0.000185979	0.00546847	0.594179
LST1	0.500689	4.95594	4.11531	0.000186073	0.00546847	0.593705
LOC100507516	-0.391649	3.23434	-4.11525	0.000186109	0.00546847	0.59352
ARCN1	-0.240974	7.35154	-4.11471	0.000186415	0.00546976	0.591975
NOP10	0.550452	7.70289	4.11412	0.000186747	0.0054718	0.590305
ABHD12	0.435258	5.62168	4.11177	0.000188093	0.0054984	0.583555
PLBD1	0.77679	5.91389	4.11161	0.000188182	0.0054984	0.583111
ROR1	-0.717079	5.48147	-4.10986	0.000189188	0.00551671	0.578102
SAMSN1	0.959318	4.31619	4.1096	0.000189338	0.00551671	0.577358
UBA52	0.24703	8.68678	4.1074	0.000190611	0.00554605	0.571063
MYOM1	-0.588619	4.55851	-4.10597	0.000191444	0.00556253	0.566965
OLFML2B	0.572487	6.53853	4.10452	0.000192288	0.00557247	0.562832
CTSV	0.309393	4.37542	4.10447	0.00019232	0.00557247	0.562675
LY6E	0.665545	6.01278	4.10379	0.000192718	0.00557627	0.56073
MAGEF1	-0.326185	4.85206	-4.10248	0.000193483	0.00559063	0.557011
GULP1	-0.658625	7.28967	-4.09927	0.000195383	0.00563773	0.547828
EID1	-0.325214	8.44544	-4.09681	0.00019685	0.00567222	0.5408
RBPMS	-0.578389	4.50218	-4.09467	0.000198137	0.0057	0.534678
CHST15	0.565576	6.0933	4.0943	0.000198361	0.0057	0.533619
SMIM10	-0.315334	4.1934	-4.09112	0.000200285	0.00574739	0.524547
NPM3	0.229288	4.34093	4.08975	0.000201126	0.00576358	0.520614
ITGA10	-0.917745	6.75712	-4.08582	0.000203542	0.00582483	0.509395
SIGLEC6	0.124402	2.56287	4.08527	0.000203882	0.00582655	0.50783
PCGF5	-0.39109	6.54054	-4.08436	0.000204443	0.00583459	0.505248
GUSBP11	1.5942	6.83584	4.08308	0.000205244	0.0058461	0.501573
GPR183	1.0957	5.04088	4.08282	0.000205407	0.0058461	0.500831
CD72	1.30487	4.28715	4.07842	0.000208167	0.00591659	0.488295
GSTA4	-0.390543	6.36192	-4.07657	0.000209341	0.00594186	0.483013
NCK1-DT	0.421048	3.82836	4.07378	0.000211122	0.00598428	0.475055
RAC2	0.851146	4.17399	4.07164	0.000212497	0.00601509	0.468959
NCDN	-0.274444	4.3079	-4.07058	0.000213184	0.00602634	0.465931
FGR	0.843624	4.99612	4.068	0.000214856	0.0060654	0.458593
NDRG3	-0.35188	7.19302	-4.06526	0.000216651	0.00610779	0.450783
TMEM117	-0.384339	4.76407	-4.06393	0.000217525	0.00612415	0.447003
TSPAN13	0.916884	6.12464	4.06287	0.000218225	0.00613558	0.443986
AKAP11	-0.212619	6.53035	-4.06181	0.000218931	0.00614517	0.44095
SUSD1	0.505704	4.08063	4.06147	0.000219155	0.00614517	0.439992
AUP1	0.327762	6.09889	4.05906	0.000220766	0.00617151	0.433117
FIBIN	-1.03326	7.86841	-4.05876	0.000220968	0.00617151	0.432257
CCNB2	0.465683	3.40697	4.05873	0.000220982	0.00617151	0.432199
SMAP2	0.656684	5.42198	4.05761	0.000221736	0.0061843	0.428999
ATP6V0E1	0.265631	8.01912	4.05425	0.00022401	0.00623801	0.419422
REEP3	-0.330965	6.30485	-4.05388	0.00022426	0.00623801	0.418375
APMAP	0.280787	6.26952	4.05305	0.00022482	0.00624292	0.416033
TPRG1	0.459411	3.93098	4.05254	0.00022517	0.00624292	0.414573
N6AMT1	-0.269106	4.01773	-4.0523	0.000225334	0.00624292	0.413888
MTMR2	-0.261792	6.45689	-4.05093	0.000226273	0.00626062	0.409984
SMIM17	-0.200092	2.59121	-4.05038	0.000226646	0.00626264	0.408437
REEP4	0.296427	4.61685	4.04968	0.000227129	0.00626405	0.40644
FAM20B	-0.286444	5.71618	-4.04944	0.000227298	0.00626405	0.405743
PNMA8A	-1.1861	5.46885	-4.0469	0.000229054	0.00630412	0.398519
LRATD2	0.763649	4.60294	4.04641	0.000229394	0.00630515	0.397127
PIK3CD	0.402825	4.89443	4.04362	0.000231342	0.00635035	0.389188
FAM210B	-0.253451	7.05712	-4.04191	0.000232537	0.00637334	0.384354
SLC11A2	0.417077	5.08143	4.04155	0.000232791	0.00637334	0.383328
BCL2A1	1.16068	4.30993	4.0404	0.000233608	0.00637902	0.380042
UBE3A	-0.165758	6.68783	-4.04011	0.000233809	0.00637902	0.379235
FREM1	-0.501572	4.60702	-4.03996	0.000233916	0.00637902	0.378805
ZBTB4	-0.221631	6.72155	-4.03901	0.000234588	0.006389	0.376112
DBI	0.413046	7.34632	4.03651	0.000236374	0.00642924	0.368995
TAF5L	-0.43394	3.76003	-4.03198	0.000239639	0.00650956	0.356122
NFKBIE	0.385849	4.61448	4.02887	0.000241904	0.00656255	0.347292
PDLIM3	-0.5935	7.82283	-4.02805	0.000242502	0.00656626	0.344974
CKS2	0.669406	3.28397	4.02782	0.00024267	0.00656626	0.344325
LIX1L	-0.270467	7.30616	-4.02693	0.000243323	0.00657538	0.341806
LOC100506990	-0.66923	6.47822	-4.02533	0.000244507	0.0065894	0.337249
PSME2	0.295372	6.95325	4.02528	0.000244545	0.0065894	0.337104
HPSE	0.79414	4.08776	4.02495	0.000244789	0.0065894	0.336168
MEIS2	-0.521187	6.08376	-4.02127	0.000247524	0.00665445	0.325742
CASK	-0.434988	4.25444	-4.01756	0.000250319	0.00672093	0.315208
FKBP11	1.00826	5.89575	4.01451	0.000252635	0.00677439	0.306568
GPLD1	-0.32806	3.33248	-4.00894	0.000256918	0.00688038	0.2908
PLCL1	-0.556807	5.03237	-4.0066	0.000258738	0.00692025	0.284178
ZEB1	-0.709407	5.32502	-4.00413	0.000260677	0.0069596	0.277176
ARSJ	-0.549751	4.13344	-4.00388	0.000260877	0.0069596	0.276457
CLIC1	0.279674	7.70858	4.00168	0.000262617	0.006992	0.270222
TPI1	0.291908	7.71379	4.00124	0.000262962	0.006992	0.268991
ALDH7A1	-0.283708	5.44309	-4.00107	0.000263097	0.006992	0.26851
PPARG	0.431798	4.46078	4.00027	0.000263733	0.00699999	0.266246
MAP3K7	-0.273457	5.30765	-3.99825	0.000265345	0.00703384	0.26053
ABHD6	0.384165	5.12998	3.99682	0.000266494	0.00705531	0.256479
NMI	0.345264	5.64221	3.99523	0.000267774	0.00708022	0.251985
SLC9A9	0.712103	5.8851	3.99477	0.000268144	0.00708103	0.250691
ZFAND1	-0.471277	5.96018	-3.99408	0.000268701	0.00708678	0.248742
NAP1L5	-0.71197	4.64342	-3.99262	0.000269886	0.00710905	0.244617
RILP	0.318575	5.69635	3.99118	0.000271061	0.007131	0.240542
NFKBIA	0.483068	8.60722	3.99035	0.000271741	0.00713355	0.238193
LCAT	-0.407432	4.78621	-3.99023	0.000271842	0.00713355	0.237844
ADARB1	-0.63462	6.15801	-3.9886	0.000273185	0.00715977	0.233226
ADM	0.841458	8.01629	3.98732	0.000274238	0.00717837	0.229616
MORF4L1	-0.217707	8.6853	-3.98647	0.000274943	0.00718778	0.227212
GK3P	0.442839	2.99299	3.98482	0.00027631	0.0072145	0.22256
ADM5	0.442512	4.97053	3.98156	0.000279037	0.00727658	0.213353
SELENON	0.458732	5.63495	3.98107	0.00027945	0.00727825	0.211968
RAB3IL1	0.293041	5.22169	3.98022	0.000280167	0.00728784	0.209564
ARPC5L	0.175372	5.8114	3.97931	0.000280938	0.0072988	0.206986
MBOAT7	0.359023	5.94102	3.97787	0.000282159	0.00732139	0.202922
MPV17	0.268668	5.75439	3.97705	0.000282855	0.00733034	0.200612
PM20D2	-0.543689	5.91909	-3.97561	0.000284085	0.00735309	0.196544
SERF2	0.280115	8.13075	3.97433	0.000285183	0.00736796	0.192928
RPN2	0.437208	7.62959	3.97412	0.000285366	0.00736796	0.192327
NCF4	1.05461	5.08136	3.97336	0.000286019	0.00736882	0.190183
PPP3CB	-0.229323	7.06495	-3.97326	0.000286106	0.00736882	0.189899
RCN2	-0.348318	6.28662	-3.97078	0.000288244	0.00741474	0.18292
TMEM200B	-0.472381	5.6589	-3.96901	0.00028979	0.00744533	0.177906
SPARC	-0.357387	8.86022	-3.96808	0.000290596	0.00745685	0.175304
DHRS3	0.650668	7.00201	3.96665	0.000291856	0.00747997	0.17125
FHL1	-0.529443	7.87149	-3.96465	0.000293611	0.00751573	0.165629
MYO18B	-0.41871	4.02808	-3.96196	0.000295995	0.00756746	0.158051
SRD5A1	-0.465906	3.57818	-3.96148	0.000296427	0.00756923	0.156684
UCP2	0.847865	5.43919	3.95984	0.000297897	0.00758972	0.152049
RPP25L	0.266316	5.92168	3.95977	0.000297957	0.00758972	0.15186
IGKV1-17	3.42637	6.6461	3.95897	0.000298676	0.00759875	0.149601
CARD16	0.816896	4.8826	3.95785	0.000299677	0.00761494	0.146465
PTK2B	0.399595	4.60733	3.95665	0.000300764	0.00763326	0.143073
MED25	0.388449	5.61013	3.95579	0.000301539	0.00764362	0.140663
KIAA0232	-0.363087	6.02843	-3.95483	0.000302415	0.00765654	0.137942
IRAG2	0.417238	4.81429	3.95401	0.000303159	0.00766606	0.135642
HCP5	0.53167	4.55616	3.95009	0.000306756	0.00774474	0.124588
ASAP2	-0.337876	6.41067	-3.94956	0.000307243	0.00774474	0.123102
CROT	-0.266848	5.81049	-3.94941	0.000307384	0.00774474	0.122673
CLDN12	-0.263293	5.26445	-3.94797	0.000308715	0.00776889	0.118625
THEMIS2	0.741568	4.46951	3.94725	0.000309377	0.00777137	0.116618
CD300C	0.334211	3.57802	3.94706	0.000309558	0.00777137	0.116068
CD80	0.711177	3.58452	3.9444	0.000312043	0.00782434	0.108577
NBEA	-0.491256	4.26612	-3.94355	0.00031284	0.00782989	0.106191
PCDHB16	-1.32455	5.12506	-3.94336	0.000313015	0.00782989	0.105664
EIF4EBP1	0.721899	5.7865	3.94227	0.000314045	0.00784134	0.102587
CXCL8	1.1748	5.09114	3.94208	0.000314225	0.00784134	0.102051
HEXB	0.340056	7.58659	3.94054	0.000315681	0.00786826	0.0977211
SLC2A3	0.673631	6.56251	3.93989	0.000316293	0.00787411	0.0959062
GALC	0.593237	5.66918	3.93758	0.000318495	0.00791947	0.0894075
C1orf216	-0.309488	5.63468	-3.93449	0.000321462	0.00798375	0.0807205
CADM1	0.633355	5.54207	3.93385	0.000322085	0.00798969	0.0789084
MAD1L1	0.446158	3.97443	3.92832	0.000327473	0.00811371	0.0633697
IGFBP7	-0.363246	9.55685	-3.92671	0.000329052	0.00814317	0.0588635
ISG20	0.577769	4.50167	3.92409	0.000331646	0.0081949	0.0515121
IGK	1.10788	5.13107	3.9236	0.000332139	0.0081949	0.0501186
CRY1	-0.576534	5.16204	-3.92341	0.000332321	0.0081949	0.0496062
ROCK2	-0.334789	6.52847	-3.92095	0.000334783	0.00823842	0.0426941
DNAAF11	0.292814	3.53162	3.92086	0.000334876	0.00823842	0.0424351
LXN	0.746632	5.90786	3.91986	0.000335884	0.00825349	0.0396201
C12orf29	-0.402161	5.69446	-3.91939	0.000336352	0.00825526	0.0383169
SH3D21	0.4337	4.74824	3.91795	0.000337807	0.00828122	0.0342761
SLC20A2	-0.310015	4.33194	-3.91738	0.000338383	0.00828561	0.0326802
TECPR1	0.270976	5.44913	3.91327	0.00034258	0.00837854	0.0211386
ALDH1A3	0.879673	5.12909	3.91192	0.000343968	0.00840264	0.0173531
SLC39A6	-0.376286	4.9903	-3.90513	0.000351028	0.00856507	-0.00166702
ERP29	0.30355	7.09069	3.90433	0.000351869	0.00857557	-0.00390775
CP	1.04139	7.14311	3.90244	0.000353867	0.00861421	-0.00920943
WDR35	-0.330083	5.31058	-3.90187	0.00035447	0.00861883	-0.0108022
CYRIA	0.671179	4.71502	3.90036	0.000356075	0.00864776	-0.0150299
RABL3	-0.316102	5.08	-3.89885	0.000357681	0.00867669	-0.0192445
P2RX4	0.699839	5.88045	3.89707	0.00035959	0.00871286	-0.0242266
CD163	1.01512	6.90815	3.89559	0.000361196	0.00874162	-0.0283965
F8	0.56724	5.89821	3.89378	0.000363155	0.00877812	-0.0334594
MAGEE1	-0.462812	4.77068	-3.89342	0.000363546	0.00877812	-0.0344653
PREB	0.339453	5.68768	3.89091	0.000366285	0.00883404	-0.0414906
LURAP1L	-0.577584	5.53743	-3.89003	0.000367243	0.00884692	-0.0439357
EMP3	0.445061	7.3978	3.88322	0.000374791	0.00901833	-0.0629726
LRCH2	-0.663363	4.83364	-3.88189	0.000376283	0.00904135	-0.0666895
IGLJ3	1.87127	5.43775	3.88122	0.000377042	0.00904135	-0.0685744
SGCE	-0.478636	6.94474	-3.88121	0.000377048	0.00904135	-0.0685901
ADCY3	0.373525	5.17709	3.88038	0.000377989	0.00904676	-0.0709214
ASB1	-0.343363	5.02129	-3.88024	0.000378141	0.00904676	-0.0712979
KIF3B	-0.203584	5.12816	-3.87894	0.00037961	0.00907152	-0.0749271
SPOPL	-0.430603	6.59306	-3.87727	0.000381508	0.00910295	-0.0795911
SETDB1	0.234273	4.92262	3.87702	0.000381799	0.00910295	-0.0803044
KDM2A	0.318608	6.2005	3.87628	0.000382641	0.00911263	-0.0823677
TARS1	-0.22732	6.40906	-3.875	0.000384106	0.0091306	-0.0859413
SLC18B1	0.844649	4.3912	3.87486	0.000384271	0.0091306	-0.0863443
MYCBP2	0.358617	6.01968	3.87271	0.000386734	0.00917034	-0.0923205
FAM20C	0.493019	6.38058	3.87264	0.000386823	0.00917034	-0.092535
TYK2	0.250922	5.42559	3.87182	0.000387771	0.00918239	-0.0948261
SHROOM3	-0.58137	5.70659	-3.87071	0.000389053	0.00920229	-0.0979123
LINC01503	0.76635	5.08916	3.8682	0.000391977	0.00926095	-0.104916
USP9X	-0.256516	5.84672	-3.86676	0.000393664	0.00929029	-0.108934
COLEC12	0.987454	6.70569	3.86584	0.000394743	0.00930524	-0.111495
MOAP1	-0.289167	6.25506	-3.86508	0.000395645	0.00931597	-0.113629
KPTN	0.28533	4.15582	3.86415	0.000396741	0.00931952	-0.116216
PABIR1	-0.338186	4.65964	-3.86414	0.000396748	0.00931952	-0.116232
DESI2	-0.202779	4.33601	-3.86382	0.000397136	0.00931952	-0.117147
ACP2	0.6588	5.48662	3.86305	0.000398041	0.00932288	-0.119276
TMEM255B	0.423688	4.56592	3.86279	0.000398358	0.00932288	-0.120021
TMEM220	0.270995	5.39332	3.86257	0.00039862	0.00932288	-0.120636
IQGAP2	0.844332	4.99143	3.85976	0.000401966	0.00939062	-0.128455
PLEK	0.573851	5.99534	3.8588	0.000403119	0.00940702	-0.131133
SLC37A3	-0.381556	5.86047	-3.85633	0.000406094	0.00946586	-0.13801
ORMDL2	0.304994	6.10615	3.85565	0.000406917	0.00947445	-0.139902
TMED9	0.328371	6.31203	3.85457	0.000408235	0.00949056	-0.142927
UROD	0.258415	6.36614	3.85409	0.000408816	0.00949056	-0.144255
MTERF2	-0.356212	4.47377	-3.85365	0.000409347	0.00949056	-0.145469
ZDHHC24	0.310735	5.32691	3.85298	0.000410166	0.00949056	-0.147339
TESC	0.289729	4.17343	3.85293	0.000410232	0.00949056	-0.14749
UAP1L1	0.484835	4.01668	3.85284	0.000410339	0.00949056	-0.147732
PLCB4	-0.531654	5.26449	-3.84932	0.000414665	0.0095741	-0.157539
GNAI2	0.296808	6.82454	3.84915	0.000414869	0.0095741	-0.157998
GAA	0.427331	5.67774	3.84781	0.000416532	0.00960188	-0.161741
SF3B5	0.336922	6.66132	3.84734	0.000417112	0.00960463	-0.163041
RNF44	0.307585	5.34945	3.84458	0.000420562	0.00967339	-0.170742
ARHGEF11	0.321013	5.05451	3.84288	0.000422691	0.00971166	-0.175464
VOPP1	0.246388	6.7759	3.84048	0.000425724	0.00976833	-0.182147
CPNE3	-0.50681	6.53984	-3.84018	0.000426094	0.00976833	-0.18296
PSMB8-AS1	0.744838	4.23888	3.83755	0.000429449	0.00983443	-0.190291
WDR44	-0.318051	5.02637	-3.83644	0.000430866	0.0098457	-0.193371
GLB1	0.463704	6.1654	3.83642	0.000430885	0.0098457	-0.193412
EOGT	-0.612404	5.94487	-3.83379	0.000434277	0.00991235	-0.200742
CKB	-0.82146	5.71891	-3.83279	0.000435573	0.00993108	-0.203527
KCTD5	0.316747	4.82174	3.83009	0.00043908	0.0100001	-0.211022
LARP7	-0.251805	5.90775	-3.82595	0.000444516	0.0101129	-0.222522
PNKP	0.345093	4.7465	3.82417	0.000446872	0.0101554	-0.227461
ATRNL1	-0.289517	3.7516	-3.8226	0.000448957	0.0101763	-0.231811
CNN1	-0.843517	8.51063	-3.82257	0.000448992	0.0101763	-0.231884
TOX2	-0.76894	3.49908	-3.82214	0.000449571	0.0101763	-0.233089
PGAP1	-0.476438	3.13534	-3.82201	0.000449742	0.0101763	-0.233444
POM121L10P	0.154114	3.50726	3.82026	0.000452092	0.0102184	-0.238314
CHST11	0.567237	4.23364	3.81905	0.000453713	0.0102333	-0.241658
ALOX15B	0.240499	3.43407	3.81903	0.000453736	0.0102333	-0.241706
ACTR6	-0.376601	5.31365	-3.81558	0.000458415	0.0103239	-0.251291
SLC22A3	-1.44344	5.61434	-3.81534	0.000458743	0.0103239	-0.251959
DDX1	-0.187543	7.16072	-3.81315	0.000461735	0.0103801	-0.258035
EIF4ENIF1	-0.254212	5.53088	-3.81231	0.000462889	0.0103948	-0.260366
SLC16A3	0.584756	5.06963	3.81188	0.000463471	0.0103967	-0.261541
SUSD6	0.381939	6.03174	3.8112	0.000464413	0.0104066	-0.263438
CH17-340M24.3	0.375428	5.38118	3.81083	0.00046492	0.0104068	-0.264456
SUMO3	0.239411	5.58158	3.81014	0.000465869	0.0104169	-0.266362
ADAM33	-0.415155	5.12173	-3.80948	0.000466782	0.0104261	-0.26819
NRBP2	-0.345951	5.67636	-3.8072	0.000469946	0.0104856	-0.274501
PAG1	0.349082	3.87286	3.80662	0.000470756	0.0104924	-0.27611
OPTN	-0.383455	6.22152	-3.80557	0.000472228	0.010514	-0.279027
TMA16	-0.503095	3.01301	-3.80427	0.000474046	0.0105432	-0.282617
CAPN7	-0.339719	5.46741	-3.80359	0.000475009	0.0105534	-0.284512
VAV3	0.316132	3.08204	3.80158	0.00047785	0.0106052	-0.290083
SENP2	-0.229006	5.06959	-3.80029	0.000479675	0.0106235	-0.293643
OST4	0.334365	7.41813	3.80028	0.000479693	0.0106235	-0.293677
IFNGR1	0.276655	7.32363	3.79948	0.000480833	0.0106375	-0.295894
NDUFA3	0.328334	6.76852	3.79593	0.000485921	0.0107387	-0.305726
TMEM51	0.458306	4.78135	3.79462	0.000487809	0.010769	-0.309346
PAX8-AS1	0.677807	4.626	3.79167	0.000492079	0.0108517	-0.317486
KCNS3	-0.534155	5.08808	-3.79099	0.000493073	0.0108576	-0.31937
EXT1	-0.481366	7.19533	-3.79064	0.000493588	0.0108576	-0.320345
SLC25A39	0.243208	5.22347	3.79039	0.000493949	0.0108576	-0.321028
ILF3-DT	-0.44312	4.22068	-3.79007	0.000494428	0.0108576	-0.321933
RYK	-0.296408	6.20938	-3.7885	0.000496723	0.0108966	-0.326258
MIEN1	0.320526	6.19419	3.78621	0.000500108	0.0109593	-0.332599
DNAJC10	-0.382141	5.39188	-3.78255	0.000505545	0.0110668	-0.342695
TSPAN33	0.470938	5.09271	3.7799	0.00050953	0.0111424	-0.350026
SLC26A10	-0.422896	4.79847	-3.7788	0.00051118	0.0111667	-0.353044
DNAJC21	-0.435187	3.75246	-3.77701	0.000513901	0.0112144	-0.358
LILRA2	0.389784	3.71232	3.77253	0.000520743	0.0113519	-0.370347
ECM2	-0.358192	4.82726	-3.76972	0.000525087	0.0114346	-0.378101
SNX1	0.378805	6.419	3.76805	0.000527698	0.0114795	-0.382729
HOMER3	0.314668	4.74246	3.76656	0.000530011	0.0115178	-0.386813
ATXN10	-0.267709	5.17246	-3.76469	0.000532948	0.0115696	-0.39197
TCEAL7	-0.839448	4.80965	-3.76419	0.000533745	0.0115748	-0.393365
TRPV2	0.587337	5.03236	3.76341	0.000534969	0.0115893	-0.395502
TC2N	-0.818922	4.77256	-3.76233	0.000536685	0.0116144	-0.39849
PCYOX1	-0.484312	6.02381	-3.76154	0.000537926	0.0116292	-0.400646
PNN	-0.628155	3.92717	-3.76074	0.000539198	0.0116447	-0.40285
RNF180	-0.664036	3.52807	-3.75932	0.000541471	0.0116817	-0.406776
NLRC5	0.395488	4.80202	3.75879	0.000542317	0.0116878	-0.408232
ATL2	-0.248741	3.55562	-3.75639	0.000546173	0.011751	-0.414844
TARBP2	0.251668	4.93733	3.75627	0.000546374	0.011751	-0.415187
RREB1	0.401176	5.48255	3.75515	0.000548169	0.0117775	-0.418248
COBLL1	-0.361715	4.90029	-3.75335	0.000551094	0.0118249	-0.423213
HTRA4	0.464613	3.81064	3.75309	0.000551513	0.0118249	-0.423922
SIX3-AS1	0.19284	3.27343	3.74866	0.000558769	0.0119682	-0.436117
CORO7	0.307819	4.4869	3.74806	0.000559762	0.0119772	-0.437773
SLC39A11	0.511339	5.06504	3.74483	0.000565105	0.0120791	-0.446636
KIF5B	-0.306395	7.58274	-3.74423	0.000566114	0.0120883	-0.448299
FMNL2	0.358073	6.47917	3.74343	0.000567457	0.0121046	-0.450509
TOB1	-0.367665	6.20265	-3.74258	0.000568873	0.0121224	-0.452836
RNF11	-0.360202	7.02739	-3.73875	0.000575332	0.0122475	-0.463366
RIC8B	-0.241666	5.11519	-3.73497	0.00058177	0.012372	-0.473745
MFSD5	0.407032	5.25486	3.73331	0.000584625	0.01242	-0.47831
EIF3K	0.285465	7.41121	3.73093	0.000588729	0.0124945	-0.484834
TM6SF1	0.713829	4.90758	3.73024	0.000589929	0.0125072	-0.486733
SCN1B	0.314173	5.32057	3.72898	0.000592119	0.0125409	-0.490188
LGALSL	-0.270897	3.98993	-3.7281	0.00059365	0.0125606	-0.492596
MZT1	-0.397007	5.30366	-3.72665	0.000596188	0.0126015	-0.496573
MLKL	0.336814	5.67754	3.72245	0.000603601	0.0127408	-0.508095
UNC119B	-0.249753	5.57489	-3.72222	0.000604	0.0127408	-0.508712
LMOD1	-0.874279	8.5126	-3.72099	0.000606202	0.0127743	-0.512105
MARCO	0.821065	5.55675	3.71896	0.000609833	0.0128379	-0.517672
TNIP2	0.254477	5.58864	3.71798	0.000611577	0.0128616	-0.520335
PIP4P2	-0.484003	5.15872	-3.71658	0.000614102	0.0129017	-0.524176
MRPS9	-0.320016	5.40441	-3.71605	0.000615066	0.012909	-0.525637
MFF	-0.253003	5.89312	-3.71316	0.000620306	0.0130051	-0.533545
ABI3	0.391231	5.16584	3.71284	0.000620894	0.0130051	-0.534428
RNPEP	0.339151	5.99617	3.70853	0.000628797	0.0131574	-0.546217
KATNA1	-0.243294	5.08899	-3.70627	0.000632981	0.0132317	-0.552399
UBE2Q1	0.183003	6.55438	3.70535	0.000634696	0.0132543	-0.554921
SLC31A2	0.843602	5.00039	3.70375	0.000637688	0.0133035	-0.559304
SLAIN2	-0.308231	3.11936	-3.70072	0.000643386	0.0134089	-0.567594
IPW	-0.391739	5.91521	-3.69982	0.000645083	0.0134309	-0.570048
ACTR3B	-0.224905	3.90962	-3.69833	0.000647902	0.0134761	-0.574111
TLR5	0.570965	4.71814	3.69686	0.000650709	0.0135091	-0.57814
LILRB5	0.675265	4.81268	3.69671	0.000650991	0.0135091	-0.578543
PKIG	-0.456529	7.04589	-3.69648	0.00065143	0.0135091	-0.579171
MEN1	0.311104	5.20089	3.69614	0.00065209	0.0135093	-0.580115
RAN	-0.368576	6.73167	-3.69441	0.000655401	0.0135571	-0.584833
ALMS1	-0.312252	4.57738	-3.69396	0.000656258	0.0135571	-0.586051
PPP4C	0.341354	5.97428	3.69391	0.000656353	0.0135571	-0.586187
H2AW	0.274818	4.94789	3.69358	0.000656995	0.0135571	-0.587097
TMEM219	0.375968	6.30811	3.69093	0.000662126	0.0136391	-0.594345
CREB3L2	-0.212421	7.10109	-3.69085	0.000662274	0.0136391	-0.594553
SLC12A1	0.236471	3.3462	3.69044	0.000663071	0.013642	-0.595674
POLR3E	-0.237714	5.38143	-3.68513	0.000673461	0.0138421	-0.610157
TP53BP2	-0.352229	6.05974	-3.68469	0.00067433	0.0138433	-0.611359
CCL5	0.84906	4.74154	3.68443	0.000674848	0.0138433	-0.612074
MIR100HG	-0.743921	7.42474	-3.67767	0.000688333	0.0140573	-0.630503
NADK2	-0.502291	4.40251	-3.67755	0.000688585	0.0140573	-0.630843
ARPP19	-0.298518	5.09641	-3.6774	0.000688892	0.0140573	-0.631259
MRPL57	0.300022	6.63247	3.67732	0.000689053	0.0140573	-0.631476
IGHM	2.6887	6.1021	3.67699	0.000689724	0.0140573	-0.632383
GALNS	0.37903	4.93237	3.67692	0.000689859	0.0140573	-0.632564
TXN2	0.31222	6.01298	3.67685	0.000689994	0.0140573	-0.632747
NAGA	0.530871	6.32535	3.67585	0.000692027	0.014085	-0.635488
YPEL5	-0.23363	7.94195	-3.67542	0.000692888	0.0140887	-0.636645
MMP9	1.37994	5.44392	3.67164	0.000700593	0.0142315	-0.646943
DTX3L	0.461754	6.21645	3.66924	0.000705534	0.0143138	-0.653488
PNRC2	-0.184747	7.84633	-3.669	0.000706017	0.0143138	-0.654124
BCAT1	0.389735	4.19296	3.66864	0.000706777	0.0143153	-0.655127
VIRMA	-0.232305	5.49138	-3.66595	0.000712341	0.014414	-0.662427
TANK	0.203281	6.826	3.66289	0.000718746	0.0145295	-0.670762
ESD	-0.243116	8.34148	-3.66252	0.000719519	0.0145311	-0.671763
EVI2B	1.13112	5.21815	3.66055	0.000723685	0.0146011	-0.677137
SLC1A5	0.363348	5.01199	3.65575	0.000733903	0.0147929	-0.690189
HNRNPA0	-0.206041	7.45132	-3.65474	0.000736075	0.0148224	-0.69294
CNTN4	-0.559054	5.82878	-3.6542	0.000737224	0.0148236	-0.694391
NKG7	0.462034	4.15477	3.65405	0.000737555	0.0148236	-0.694808
BID	0.672347	3.72381	3.65222	0.00074151	0.0148887	-0.699786
VEGFA	0.83043	6.92913	3.65015	0.000746005	0.014947	-0.705412
C16orf72	-0.436782	4.47497	-3.65004	0.000746232	0.014947	-0.705695
MGAT4B	0.483342	5.16102	3.64989	0.000746563	0.014947	-0.706108
CHMP2B	-0.361176	6.50767	-3.64669	0.000753566	0.0150728	-0.714797
LYL1	0.378818	5.66561	3.64618	0.000754681	0.0150806	-0.716172
KCNK17	-0.855847	6.02638	-3.6455	0.000756175	0.015096	-0.718012
ADA	0.840804	5.66548	3.643	0.000761728	0.0151845	-0.724821
PNPT1	-0.241935	5.57918	-3.64284	0.000762064	0.0151845	-0.725231
STXBP5	-0.283248	2.80824	-3.64085	0.000766515	0.0152586	-0.730651
MLLT6	0.183878	3.87941	3.63987	0.000768703	0.0152876	-0.733303
SLC2A5	0.349645	3.70214	3.63885	0.000770998	0.0153186	-0.736077
EFS	-0.580085	5.60165	-3.63775	0.000773467	0.0153531	-0.739052
LINC01013	0.127818	2.73648	3.63332	0.000783511	0.0155377	-0.751055
ATP6V0C	0.4207	6.27075	3.63247	0.000785456	0.0155515	-0.753361
SPATA18	-0.640017	3.41093	-3.63236	0.000785702	0.0155515	-0.753653
ARPC3	0.398908	7.14564	3.63204	0.000786448	0.0155515	-0.754536
TSPAN14	0.408854	5.78055	3.63161	0.000787418	0.015556	-0.755683
HLA-A	0.277211	8.91224	3.63083	0.000789212	0.0155767	-0.757799
COX10-DT	-0.225068	3.569	-3.62972	0.000791783	0.0156126	-0.760824
TNFAIP8L2	0.265818	3.81482	3.62924	0.000792875	0.0156194	-0.762106
SCIN	0.685797	3.05189	3.62852	0.00079455	0.0156376	-0.764069
EFNA1	0.583089	5.93163	3.62809	0.000795547	0.0156425	-0.765236
TMEM98	-0.378854	6.71652	-3.62675	0.000798658	0.0156889	-0.768866
CYBC1	0.396161	5.1373	3.62419	0.000804623	0.0157912	-0.775787
DUS2	0.261962	4.52542	3.62314	0.000807088	0.0158129	-0.778632
RASSF4	0.286546	4.91349	3.62307	0.000807243	0.0158129	-0.778811
SNCA	0.720796	4.97443	3.62212	0.000809482	0.0158419	-0.781387
NEDD4	-0.359754	5.66393	-3.62165	0.000810582	0.0158485	-0.78265
IL32	0.576066	5.39867	3.6209	0.000812366	0.0158685	-0.784695
MAP6	-0.277401	4.00931	-3.61862	0.000817759	0.0159533	-0.790848
AOC3	-0.765322	8.37677	-3.61842	0.000818235	0.0159533	-0.791388
SLC16A6	0.945548	3.7526	3.61809	0.000819026	0.0159538	-0.792287
CYFIP2	-0.529065	6.7927	-3.61762	0.00082016	0.015961	-0.793574
FSIP2-AS2	0.109499	2.49528	3.61654	0.000822726	0.015996	-0.796479
HHEX	0.461842	4.52889	3.61601	0.000823997	0.0160058	-0.797914
CD300LF	0.454174	3.75397	3.61291	0.000831451	0.0161356	-0.806288
IL15RA	0.328729	5.31335	3.6112	0.000835591	0.0161878	-0.810905
HSPA12A	-0.499378	4.64233	-3.61116	0.000835696	0.0161878	-0.811022
OSBPL2	-0.287241	4.53707	-3.61074	0.00083671	0.0161924	-0.81215
BATF3	0.267442	5.04469	3.6098	0.000839006	0.0162218	-0.814698
LYSMD2	0.360992	6.30927	3.60937	0.000840056	0.0162221	-0.815861
PLRG1	-0.263807	5.95381	-3.60916	0.000840574	0.0162221	-0.816434
RARRES1	1.25181	6.03926	3.60711	0.000845589	0.0163038	-0.821964
TRADD	0.168901	5.6251	3.60329	0.000855025	0.0164705	-0.83228
NAP1L2	-0.482889	4.64163	-3.60204	0.000858123	0.0165149	-0.835642
OSBPL5	-0.374975	4.90049	-3.60017	0.000862805	0.0165897	-0.8407
HP	1.04527	5.34336	3.59912	0.000865442	0.0166111	-0.843536
MTFR1	-0.386906	4.75391	-3.59909	0.00086551	0.0166111	-0.843609
PMAIP1	0.343695	3.15188	3.5981	0.000868006	0.0166385	-0.846285
PRPF40B	-0.249515	4.4841	-3.59789	0.000868532	0.0166385	-0.846849
DDIT4	0.800419	8.25782	3.59672	0.00087147	0.0166795	-0.849987
KLHDC2	-0.234204	6.83681	-3.59354	0.000879559	0.0168189	-0.858574
AHCYL1	-0.291312	5.8317	-3.59308	0.000880736	0.0168217	-0.859816
PDZD2	-0.564516	4.1749	-3.59285	0.000881321	0.0168217	-0.860434
SORT1	-0.434401	3.87604	-3.5916	0.000884526	0.0168554	-0.863807
ITGAE	0.454076	6.02176	3.59153	0.000884704	0.0168554	-0.863993
CD33	0.603972	4.57837	3.59009	0.000888402	0.0169104	-0.86787
PRKD1	-0.633809	5.45005	-3.58869	0.000892022	0.0169639	-0.871648
NEGR1	-0.458024	3.77856	-3.58667	0.000897242	0.0170476	-0.877071
H2AX	0.506563	4.92886	3.58566	0.000899887	0.0170713	-0.879805
LINC01560	-0.317836	2.98426	-3.58557	0.000900127	0.0170713	-0.880053
UBE2C	0.410711	4.04096	3.58483	0.000902059	0.0170924	-0.882045
MEA1	0.264704	6.91506	3.58423	0.000903622	0.0171065	-0.883654
RHOT1	-0.3107	6.09465	-3.58189	0.000909764	0.0172072	-0.889947
EIF4E3	-0.349265	2.91122	-3.58045	0.00091356	0.0172501	-0.893815
NCF1	0.394371	4.13977	3.5804	0.00091369	0.0172501	-0.893947
PWWP2B	0.27685	4.00253	3.57744	0.00092155	0.0173539	-0.901905
IGHV3-47	0.508877	3.52631	3.57728	0.000921977	0.0173539	-0.902334
SGIP1	-0.554382	4.86529	-3.5771	0.00092247	0.0173539	-0.902831
ACTN1	-0.28742	8.81724	-3.57708	0.000922515	0.0173539	-0.902876
SPOP	-0.241062	6.86538	-3.57547	0.000926823	0.0174143	-0.907204
PSME1	0.297068	7.37385	3.57526	0.000927394	0.0174143	-0.907776
PART1	-0.30648	4.11765	-3.5728	0.000934034	0.0175077	-0.914403
FZD1	-0.3258	6.26109	-3.57279	0.000934044	0.0175077	-0.914413
CPNE2	0.47399	6.15605	3.57196	0.000936292	0.0175341	-0.916646
LPCAT3	0.382666	5.03937	3.57132	0.000938039	0.0175479	-0.918377
LIN52	-0.325475	5.16107	-3.57096	0.000939013	0.0175479	-0.919341
PCSK7	0.321463	5.64392	3.57076	0.000939554	0.0175479	-0.919876
SELENOP	0.564974	8.31645	3.57008	0.000941391	0.0175665	-0.92169
ST7-AS1	-0.176307	3.17886	-3.56901	0.000944314	0.0175968	-0.924569
MAP1B	-0.571992	8.27308	-3.56887	0.000944702	0.0175968	-0.92495
BORA	0.28744	3.52583	3.56823	0.000946443	0.0175997	-0.92666
ZNF300	-0.317616	4.35507	-3.56819	0.000946548	0.0175997	-0.926763
IPO5	-0.273144	4.53	-3.56681	0.000950352	0.0176547	-0.930488
OCRL	-0.218046	5.14025	-3.56555	0.000953813	0.0177032	-0.933864
ANO2	0.200413	3.3948	3.56518	0.000954835	0.0177065	-0.934859
TMEM179B	0.255367	6.59488	3.56485	0.000955746	0.0177076	-0.935744
LOC646903	-0.417755	3.22783	-3.56309	0.000960617	0.0177821	-0.940464
DOK1	0.358764	4.95542	3.5622	0.000963107	0.0178124	-0.942868
NRF1	-0.198364	4.91983	-3.5603	0.000968399	0.0178944	-0.947956
FTH1	0.196437	9.46701	3.55928	0.000971243	0.017931	-0.950679
TNFAIP3	0.824845	5.82609	3.55865	0.000973026	0.0179481	-0.952382
OAS1	0.694272	4.53891	3.55805	0.000974721	0.0179635	-0.953998
EMB	0.951291	5.93053	3.55766	0.00097582	0.0179678	-0.955044
HNRNPDL	-0.429241	6.09762	-3.55637	0.000979444	0.0180187	-0.958486
DRAM2	0.479304	4.6353	3.55591	0.000980754	0.0180269	-0.959726
DCP2	0.370788	5.78454	3.5539	0.000986476	0.0181107	-0.965127
GIMAP7	0.780245	5.31845	3.55324	0.00098834	0.0181107	-0.966879
C11orf96	-0.493425	8.89723	-3.55287	0.00098941	0.0181107	-0.967883
EVA1C	-0.422564	5.24726	-3.55285	0.000989448	0.0181107	-0.96792
RAB4A	-0.325267	5.24473	-3.55278	0.000989653	0.0181107	-0.968112
EXOG	-0.234987	3.68834	-3.55056	0.00099601	0.018211	-0.974055
COA3	0.311375	6.64441	3.5493	0.000999637	0.0182613	-0.977429
WASF3	-0.584306	6.18938	-3.54711	0.00100599	0.0183613	-0.983309
PLN	-1.16062	8.47385	-3.54676	0.00100701	0.0183639	-0.984254
DACT1	-0.492209	5.60982	-3.54563	0.00101028	0.0184074	-0.987258
SLC7A11	-0.106227	3.07485	-3.54497	0.00101221	0.0184264	-0.989028
CCL2	1.12265	7.11827	3.54441	0.00101385	0.0184354	-0.990537
CCL19	1.4605	6.30314	3.5442	0.00101447	0.0184354	-0.991097
BICD1	-0.512901	3.5568	-3.54382	0.00101557	0.0184394	-0.99211
ROBO1	-0.368062	6.00114	-3.54294	0.00101816	0.0184703	-0.994471
PIK3R6	0.472528	3.71078	3.54235	0.0010199	0.0184859	-0.996057
FGL2	-0.424623	7.07852	-3.53911	0.00102946	0.018643	-1.00472
C6orf141	0.322653	4.00894	3.5388	0.00103038	0.0186434	-1.00554
ELOF1	0.256417	5.98806	3.53749	0.00103427	0.0186976	-1.00904
HDX	-0.225025	3.14967	-3.53364	0.00104583	0.01889	-1.01935
RNF115	-0.427505	7.02414	-3.53222	0.00105009	0.0189507	-1.02312
SLC38A6	0.715591	4.73213	3.53177	0.00105147	0.0189591	-1.02434
MTX1	0.328368	5.84932	3.52884	0.00106036	0.019093	-1.03215
ANAPC7	-0.394001	4.39261	-3.52873	0.00106072	0.019093	-1.03247
CEP44	-0.444982	4.86553	-3.52652	0.00106747	0.0191978	-1.03835
FUOM	0.412501	4.63137	3.52467	0.00107316	0.0192837	-1.04328
PITPNB	-0.227452	7.6631	-3.5234	0.00107711	0.019338	-1.04669
ADI1	-0.342175	7.14056	-3.52263	0.0010795	0.0193598	-1.04875
CDKN3	0.757118	3.73049	3.52241	0.00108019	0.0193598	-1.04933
C1QTNF7	-0.459661	4.96087	-3.5219	0.00108176	0.0193644	-1.05069
TCEAL4	-0.326127	8.0849	-3.52171	0.00108235	0.0193644	-1.05119
PXN	0.296742	5.01805	3.52143	0.00108322	0.0193644	-1.05194
RNASE4	-0.275336	6.75172	-3.51971	0.0010886	0.0194439	-1.05653
S100A10	0.423551	8.55352	3.51865	0.00109193	0.0194747	-1.05936
NAF1	-0.35374	5.49901	-3.51856	0.00109219	0.0194747	-1.05959
TCEAL1	-0.346754	6.91302	-3.51825	0.00109317	0.0194754	-1.06041
DKK3	-0.711796	7.06828	-3.51651	0.00109868	0.0195447	-1.06507
SRSF11	-0.401532	4.88405	-3.51642	0.00109893	0.0195447	-1.06529
TRIM52	-0.393449	4.14103	-3.51566	0.00110135	0.0195664	-1.06733
BARD1	-0.370069	5.527	-3.51544	0.00110203	0.0195664	-1.0679
CLN3	0.26242	5.30217	3.51358	0.00110796	0.019655	-1.07288
ESAM-AS1	-0.318144	3.24601	-3.51273	0.00111068	0.0196815	-1.07515
RBL2	-0.234684	6.6161	-3.51232	0.00111196	0.0196815	-1.07622
MS4A14	0.656258	4.33481	3.51222	0.00111229	0.0196815	-1.07649
SPNS2	0.474828	5.0782	3.51085	0.00111668	0.0197416	-1.08015
PEBP4	-0.359508	4.12396	-3.51035	0.0011183	0.0197416	-1.08149
DPP7	0.324007	5.65496	3.51028	0.00111852	0.0197416	-1.08167
CHRAC1	-0.271803	4.82586	-3.50929	0.00112168	0.0197807	-1.08429
FHL5	-0.442709	5.8454	-3.50885	0.0011231	0.0197889	-1.08546
ARMCX6	0.302089	6.95074	3.50653	0.00113061	0.0198903	-1.09164
SPATA5	-0.268742	2.91632	-3.50649	0.00113076	0.0198903	-1.09176
PYGL	0.469397	5.61111	3.50567	0.00113341	0.0199137	-1.09394
CCNI	-0.231696	8.81139	-3.50549	0.001134	0.0199137	-1.09441
PKD2L1	0.354621	5.35478	3.50481	0.00113623	0.0199361	-1.09624
TCEAL3	-0.408047	7.53356	-3.50339	0.00114085	0.0200003	-1.1
CAVIN3	-0.479918	6.71078	-3.50186	0.00114589	0.0200718	-1.10408
TTC27	-0.239312	5.28301	-3.50125	0.00114788	0.0200899	-1.1057
VANGL1	-0.258178	3.83791	-3.49998	0.00115208	0.0201464	-1.10908
COL4A5	-0.964827	5.62326	-3.49739	0.00116068	0.0202798	-1.11597
EML1	-0.816515	4.26422	-3.49636	0.0011641	0.0203112	-1.1187
LAMTOR1	0.328325	6.58841	3.49626	0.00116442	0.0203112	-1.11896
SNX8	0.360623	3.61484	3.49546	0.00116712	0.0203413	-1.1211
MMGT1	-0.268354	6.66546	-3.49446	0.00117046	0.0203824	-1.12375
LONRF2	-0.490516	3.53894	-3.49244	0.00117726	0.0204795	-1.12912
INPP5A	-0.71328	4.60328	-3.49222	0.001178	0.0204795	-1.1297
ANKRD27	-0.249203	5.61612	-3.49137	0.00118088	0.0204821	-1.13196
ARMC10	-0.217726	5.7928	-3.49131	0.00118108	0.0204821	-1.13212
CHKA	0.402056	4.39622	3.49131	0.00118109	0.0204821	-1.13213
LYN	0.67158	5.08493	3.49048	0.00118389	0.0205135	-1.13432
CTC-338M12.4	-0.37492	4.43965	-3.48805	0.00119218	0.02064	-1.14079
DPY19L3	-0.329487	5.64773	-3.48775	0.00119318	0.0206402	-1.14156
IL12RB1	0.391446	3.26242	3.48724	0.00119494	0.0206536	-1.14293
SACS	-0.527123	5.3371	-3.48662	0.00119704	0.0206728	-1.14456
PRXL2B	0.643549	4.85427	3.48498	0.00120269	0.0207531	-1.14892
RWDD2A	-0.422241	4.10269	-3.48334	0.00120837	0.0208338	-1.15328
CEP63	-0.317216	5.39026	-3.48267	0.00121068	0.0208565	-1.15506
SFMBT2	0.476387	3.82804	3.48135	0.00121528	0.0209138	-1.15857
TSC22D2	-0.396953	6.05424	-3.48113	0.00121601	0.0209138	-1.15913
SNX21	-0.534024	5.23835	-3.4775	0.00122874	0.0211136	-1.16877
SVIL	-0.535472	3.68854	-3.47724	0.00122965	0.0211136	-1.16946
CAPN6	-0.258058	3.12079	-3.4769	0.00123083	0.0211164	-1.17034
C7orf25	-0.213588	4.69241	-3.47603	0.00123389	0.0211515	-1.17264
SEPTIN10	-0.34695	7.12199	-3.47442	0.00123958	0.0212317	-1.17691
SRSF10	-0.492692	4.40639	-3.46925	0.00125807	0.0215307	-1.19062
ZNF582-DT	-0.304757	3.97887	-3.46858	0.00126048	0.0215543	-1.19239
NPTN	-0.302472	8.3971	-3.46733	0.00126499	0.0215965	-1.1957
CUL3	-0.317595	3.83371	-3.46732	0.00126502	0.0215965	-1.19572
DNAJC5B	0.326713	3.78709	3.46118	0.00128742	0.0219608	-1.21197
PRDX6-AS1	-0.325587	3.43791	-3.46058	0.00128961	0.0219705	-1.21355
SEH1L	-0.333348	6.08035	-3.46029	0.00129068	0.0219705	-1.21432
LOC93622	-0.318645	5.12779	-3.46013	0.00129129	0.0219705	-1.21475
PSMB9	0.51502	5.42066	3.45988	0.0012922	0.0219705	-1.2154
CUL1	-0.199983	5.85152	-3.45795	0.00129933	0.0220737	-1.2205
TRPM2	0.441202	4.67467	3.4563	0.00130547	0.0221601	-1.22487
TRNP1	-0.437245	5.7938	-3.45554	0.0013083	0.02219	-1.22686
LMCD1	-0.502772	7.16876	-3.45453	0.00131209	0.0222363	-1.22955
SRI	-0.497667	4.95166	-3.45349	0.00131596	0.0222837	-1.23227
CSDE1	-0.231929	7.25351	-3.45096	0.00132549	0.022427	-1.23895
GTF3A	0.328202	7.07125	3.44951	0.001331	0.0225019	-1.24279
LRIG1	-0.386584	6.16986	-3.44899	0.00133297	0.0225169	-1.24415
HEY2	-0.597721	5.84861	-3.44849	0.00133487	0.0225308	-1.24548
RBMXL1	-0.368684	5.90107	-3.44648	0.00134253	0.0226383	-1.25077
HTR2B	1.33273	5.00616	3.44625	0.00134341	0.0226383	-1.25138
CUL5	-0.262345	6.12288	-3.4459	0.00134478	0.0226431	-1.25232
ST6GAL1	0.34587	6.64305	3.44523	0.00134735	0.0226663	-1.25408
PSMD1	-0.244547	6.16413	-3.44488	0.00134869	0.0226663	-1.25501
ADD2	0.187517	3.41342	3.44469	0.00134942	0.0226663	-1.25551
NTRK3	-0.338146	4.66908	-3.44414	0.00135152	0.0226834	-1.25695
UXT	0.334594	6.74473	3.44369	0.00135327	0.0226921	-1.25814
ELP4	-0.286178	5.02762	-3.44344	0.00135422	0.0226921	-1.25879
DCAF6	-0.178135	5.92487	-3.4422	0.00135904	0.0227547	-1.26208
HCG11	-0.343891	3.12148	-3.43775	0.00137637	0.0230264	-1.27381
MTMR11	-0.325687	5.7216	-3.43732	0.00137803	0.0230356	-1.27492
LOC105371932	-0.219059	3.26028	-3.43479	0.00138803	0.0231842	-1.28161
SLC24A3	-0.617575	6.06862	-3.43431	0.00138991	0.023197	-1.28286
ADCY9	-0.460893	6.02063	-3.43387	0.00139165	0.0232076	-1.28402
ME2	0.385147	6.26647	3.43329	0.00139393	0.0232269	-1.28553
ZBTB8A	-0.278652	6.38528	-3.43291	0.00139547	0.0232342	-1.28656
DROSHA	-0.224576	5.66346	-3.4318	0.00139989	0.023289	-1.28948
RAD51AP1	0.343541	2.76166	3.43079	0.0014039	0.0233352	-1.29213
CDK1	0.4679	3.64648	3.43034	0.00140568	0.0233352	-1.2933
KIZ	-0.366329	5.32888	-3.43026	0.00140602	0.0233352	-1.29352
NACAD	-0.374893	4.88196	-3.42769	0.00141632	0.0234874	-1.30027
ARMC8	-0.307827	3.07615	-3.42594	0.0014234	0.0235862	-1.30489
CHI3L2	0.907898	4.70332	3.4255	0.00142517	0.0235968	-1.30604
SDCBP	0.300345	8.57276	3.42415	0.00143065	0.0236623	-1.30958
RTL6	-0.235341	5.68478	-3.4239	0.00143166	0.0236623	-1.31024
SLC3A2	0.313095	6.00341	3.42369	0.00143253	0.0236623	-1.3108
OGG1	0.241842	4.65448	3.42292	0.00143568	0.0236955	-1.31283
ATP6V0D1	0.330523	6.75373	3.422	0.00143944	0.0237389	-1.31525
SEMA4A	0.592889	5.59124	3.42167	0.00144077	0.0237419	-1.3161
CNN3-DT	-0.466958	5.18118	-3.41948	0.00144979	0.0238717	-1.32187
KIAA1143	-0.27643	6.28786	-3.41876	0.00145276	0.0239012	-1.32376
HSD17B14	0.365419	5.06192	3.41849	0.00145387	0.0239012	-1.32447
C22orf15	-0.201385	3.55165	-3.41769	0.00145716	0.0239364	-1.32656
ZNF415	-0.542249	4.63744	-3.41673	0.00146114	0.0239829	-1.32908
ADAM3B	0.178353	2.9461	3.41565	0.00146562	0.0240375	-1.33191
PCNP	-0.265518	6.85768	-3.41494	0.00146861	0.0240579	-1.3338
EBNA1BP2	-0.367556	4.96326	-3.4148	0.00146917	0.0240579	-1.33415
PLCXD1	0.264381	4.42495	3.41162	0.00148248	0.0242569	-1.34249
P2RY8	0.447526	4.2487	3.40867	0.00149497	0.0244268	-1.35025
CSF2RA	0.416747	3.30509	3.40861	0.00149521	0.0244268	-1.35039
ILRUN-AS1	0.4473	4.17771	3.40776	0.00149881	0.0244665	-1.35262
IRF1	0.473904	4.74835	3.4072	0.00150122	0.0244866	-1.3541
ADCY2	-0.675119	4.98985	-3.40588	0.00150685	0.0245593	-1.35756
JAM3	-0.372979	7.2668	-3.4047	0.00151188	0.024622	-1.36064
HTATIP2	0.366407	5.56546	3.40348	0.00151713	0.0246805	-1.36385
COQ2	0.355323	4.80793	3.40331	0.00151784	0.0246805	-1.36428
HDAC2	-0.181988	6.46592	-3.40246	0.00152151	0.0247209	-1.36651
LDOC1	-0.920386	7.60589	-3.40087	0.00152841	0.0248138	-1.37069
AKAP6	-0.374449	4.00734	-3.40044	0.00153028	0.0248248	-1.37182
GATB	0.14924	4.35836	3.40015	0.0015315	0.0248252	-1.37255
MAN2B2	-0.256807	5.99781	-3.39959	0.00153396	0.0248458	-1.37404
FAM114A1	-0.288243	7.0766	-3.39775	0.00154196	0.0249535	-1.37884
NME7	-0.363608	5.32705	-3.39751	0.001543	0.0249535	-1.37947
IFI35	0.33187	5.17868	3.39657	0.00154713	0.025001	-1.38194
TLR7	0.517109	3.14831	3.39563	0.00155127	0.0250485	-1.38441
SCAMP5	0.244061	4.03868	3.39355	0.00156044	0.025177	-1.38985
ADA2	0.6211	6.14542	3.39303	0.00156273	0.0251944	-1.39121
PDE2A	0.569674	5.2011	3.39196	0.00156744	0.025251	-1.39399
DHX29	-0.295144	6.03636	-3.39156	0.00156925	0.025259	-1.39506
SSBP2	-0.242355	4.30552	-3.39128	0.0015705	0.025259	-1.39579
NXPH3	-0.428467	5.95144	-3.39104	0.00157157	0.025259	-1.39642
OAZ1	0.154121	9.03985	3.39051	0.00157392	0.0252772	-1.3978
RNASE2	0.476793	4.45447	3.38953	0.00157826	0.0253274	-1.40034
SIGLEC9	0.443734	4.07314	3.38791	0.00158554	0.0254246	-1.40459
ERO1A	0.274852	4.8987	3.3875	0.00158739	0.0254348	-1.40567
KRTCAP2	0.211693	7.07059	3.38498	0.00159873	0.0255968	-1.41225
CBX1	-0.226189	6.47263	-3.38301	0.00160767	0.0257202	-1.4174
PCK2	0.401749	5.06619	3.38074	0.00161803	0.0258661	-1.42333
LOC105369889	-0.435961	3.27485	-3.37945	0.00162391	0.0259402	-1.42668
ZC3H12D	0.33364	2.80025	3.37871	0.00162734	0.0259752	-1.42863
CALM2	-0.158853	9.26963	-3.37722	0.00163417	0.0260643	-1.4325
MICU3	-0.767993	4.21547	-3.37673	0.00163645	0.0260806	-1.43378
WBP4	-0.480554	4.96683	-3.37558	0.00164179	0.0261459	-1.4368
ZNF25	-0.395863	4.91892	-3.37483	0.00164525	0.0261809	-1.43873
GNPDA2	-0.360056	5.47483	-3.37237	0.00165674	0.0263437	-1.44516
TAF3	-0.245024	3.79938	-3.37195	0.0016587	0.0263548	-1.44626
DCAF10	-0.308309	5.17651	-3.37123	0.00166208	0.0263884	-1.44814
SP140	0.312039	3.20193	3.37066	0.00166475	0.0264107	-1.44962
DHX32	0.162035	5.96393	3.36883	0.00167339	0.0264953	-1.4544
WAS	0.23666	3.90221	3.36881	0.00167349	0.0264953	-1.45445
TMEM30B	-0.586702	6.34988	-3.36828	0.00167598	0.0264953	-1.45582
AADAT	-0.286669	3.75931	-3.36822	0.00167627	0.0264953	-1.45598
CPED1	-0.418929	5.6401	-3.36818	0.00167643	0.0264953	-1.45607
P2RX5	0.339849	4.04107	3.36788	0.0016779	0.0264983	-1.45688
STK26	-0.443248	4.84226	-3.36704	0.00168187	0.026541	-1.45906
ZNF706	0.226301	6.96857	3.36547	0.00168931	0.0266309	-1.46314
ADD1	-0.183643	6.79689	-3.36519	0.00169066	0.0266309	-1.46387
SLC25A4	-0.394403	6.48809	-3.36503	0.0016914	0.0266309	-1.46428
TTC31	0.241748	5.03997	3.36435	0.00169469	0.0266625	-1.46607
NOD2	0.378271	3.40143	3.36348	0.00169886	0.026708	-1.46834
ANKRD6	-0.507687	5.55322	-3.36235	0.00170426	0.0267728	-1.47127
TWIST1	-0.549871	5.17049	-3.36165	0.00170763	0.0268055	-1.47309
SHKBP1	0.243129	5.02874	3.3609	0.00171122	0.0268379	-1.47503
LTBP4	-0.58222	6.44563	-3.36069	0.00171227	0.0268379	-1.47559
DDC-AS1	-0.131785	2.96296	-3.35769	0.00172678	0.0270452	-1.48339
SPPL2A	0.334417	6.63068	3.3567	0.00173162	0.0271006	-1.48597
ANPEP	0.883028	5.04677	3.35512	0.00173934	0.0271896	-1.49007
ZNF366	0.809943	4.48545	3.355	0.00173992	0.0271896	-1.49038
PEG3	-0.792341	5.15909	-3.3528	0.00175077	0.0273388	-1.49612
CFAP119	0.272577	4.17204	3.35218	0.00175384	0.0273662	-1.49773
LMO2	0.623699	6.07628	3.35176	0.00175588	0.0273689	-1.49881
ADAM10	0.355277	6.94195	3.35161	0.00175664	0.0273689	-1.4992
MIER1	-0.322035	3.95102	-3.34803	0.00177443	0.0276254	-1.5085
LIF	0.320777	4.30904	3.3471	0.00177906	0.0276769	-1.5109
HOGA1	-0.50677	4.20615	-3.34508	0.00178922	0.0278142	-1.51616
LIG3	-0.300618	4.35391	-3.34366	0.00179637	0.0279045	-1.51983
TMEM150A	0.226035	4.51541	3.34282	0.00180064	0.0279501	-1.52203
ZHX1	-0.239518	5.21135	-3.33992	0.00181536	0.0281423	-1.52954
RCL1	-0.16544	5.60783	-3.33985	0.00181572	0.0281423	-1.52972
ZNF37BP	-0.390765	4.48385	-3.33787	0.00182587	0.0282786	-1.53486
VWA5A	0.310113	6.2484	3.33603	0.00183536	0.0284045	-1.53964
CCL8	0.893158	5.06533	3.3352	0.00183963	0.0284495	-1.54178
HIF1A	0.366825	7.90968	3.33436	0.00184397	0.0284954	-1.54395
LTB4R	0.279159	4.51302	3.33388	0.00184648	0.0285069	-1.54521
IPO9	-0.245726	3.88181	-3.33369	0.00184744	0.0285069	-1.54569
PILRA	0.504723	3.70068	3.33315	0.00185025	0.0285291	-1.54709
GABARAP	0.182551	8.16799	3.33228	0.00185481	0.0285783	-1.54936
NCBP2	-0.20167	5.78439	-3.33182	0.0018572	0.0285873	-1.55055
PACRG	-0.106197	2.75409	-3.33164	0.00185813	0.0285873	-1.55101
LINC00824	0.187985	3.15433	3.33102	0.00186136	0.0286158	-1.55261
NOD1	0.238194	5.53725	3.32857	0.0018742	0.0287919	-1.55895
HILPDA	0.813942	7.30029	3.32748	0.00187999	0.0288597	-1.56179
ARHGEF9	-0.54154	4.98536	-3.32696	0.00188272	0.0288803	-1.56313
SKA2	-0.305773	6.50381	-3.32485	0.00189388	0.029028	-1.56858
H3C8	-0.211295	3.97052	-3.32462	0.00189513	0.029028	-1.56918
AMN	-0.278676	3.59665	-3.32429	0.00189688	0.0290335	-1.57004
PMEPA1	-0.42647	5.20898	-3.32146	0.00191201	0.0292437	-1.57736
ADCK1	0.240359	4.90291	3.32058	0.00191669	0.0292938	-1.57962
JPT2	-0.256446	4.79532	-3.31764	0.0019326	0.0295154	-1.58723
C3	0.769892	8.68933	3.31581	0.0019425	0.0296448	-1.59194
CYB5A	0.349118	6.17995	3.31058	0.00197122	0.0300594	-1.60546
SLC25A38	-0.252886	5.83476	-3.31018	0.00197344	0.0300594	-1.6065
CEBPA	0.505715	4.38181	3.31008	0.00197399	0.0300594	-1.60676
LDB1	0.332338	5.00792	3.30833	0.00198366	0.0301846	-1.61126
TMEM64	-0.309405	4.63508	-3.30749	0.00198835	0.030234	-1.61344
PHYH	-0.24891	6.062	-3.30695	0.00199132	0.030257	-1.61481
CMSS1	-0.37364	5.10137	-3.30581	0.00199773	0.0303139	-1.61777
COA5	-0.287023	5.31913	-3.30576	0.00199797	0.0303139	-1.61788
STARD3NL	0.301809	6.02397	3.30483	0.0020032	0.0303712	-1.62029
CABLES2	0.175753	4.54319	3.30394	0.00200822	0.0304251	-1.6226
CAB39L	-0.335211	4.52116	-3.30275	0.0020149	0.0305043	-1.62566
MED15	0.238891	5.50219	3.30176	0.00202046	0.0305663	-1.6282
IL1RN	0.988417	4.34316	3.30002	0.00203033	0.0306933	-1.63269
FOLR2	1.42072	6.53322	3.29946	0.0020335	0.0306991	-1.63412
SV2A	-0.452212	5.49017	-3.29925	0.00203474	0.0306991	-1.63468
PLAA	-0.198748	3.19857	-3.29918	0.00203513	0.0306991	-1.63486
SLA	0.607799	5.52666	3.29847	0.00203916	0.0307376	-1.63668
ADCY5	-0.499713	4.94026	-3.29819	0.00204076	0.0307395	-1.6374
HPS3	0.269953	6.26908	3.29482	0.00206005	0.0310078	-1.64607
ZNF581	0.276612	5.11537	3.29404	0.00206457	0.0310534	-1.64809
MSRA	0.241786	5.53232	3.29259	0.00207297	0.0311572	-1.65182
DOK2	0.610653	4.73059	3.29124	0.0020808	0.0312339	-1.6553
CLCN7	0.358858	5.74604	3.29119	0.00208106	0.0312339	-1.65541
PDIA5	0.330233	6.42079	3.29092	0.00208267	0.0312356	-1.65612
MATR3	-0.418194	5.27832	-3.2899	0.00208861	0.0313022	-1.65875
TMEM254-AS1	-0.129413	3.72181	-3.28872	0.0020955	0.0313828	-1.66178
LINC01278	-0.382475	5.11154	-3.28787	0.00210047	0.0314347	-1.66396
UFSP2	-0.271057	5.8972	-3.2875	0.00210266	0.031445	-1.66492
CAP2	-0.547741	6.54466	-3.28679	0.00210681	0.0314662	-1.66673
CMAS	-0.404907	4.25182	-3.28674	0.0021071	0.0314662	-1.66686
KDM5A	0.251138	6.33281	3.28514	0.00211653	0.0315844	-1.67097
ZNF114	0.144816	2.88816	3.28421	0.00212205	0.0316442	-1.67337
NSFL1C	-0.300744	5.91775	-3.28381	0.00212442	0.0316569	-1.6744
CLSTN2	0.390588	4.17128	3.28293	0.00212962	0.0317067	-1.67664
CLIC4	-0.629564	6.82806	-3.28273	0.0021308	0.0317067	-1.67716
ANKH	0.108018	2.98225	3.282	0.00213519	0.0317494	-1.67905
FTH1P5	0.128164	9.18398	3.28083	0.00214217	0.0318268	-1.68206
BLNK	0.675884	3.55921	3.28026	0.00214556	0.0318268	-1.68351
SEPTIN8	-0.300789	6.27253	-3.28004	0.0021469	0.0318268	-1.68408
TMEM14A	-0.371513	6.54599	-3.27987	0.00214788	0.0318268	-1.6845
RBFOX2	-0.450112	6.72168	-3.27985	0.00214803	0.0318268	-1.68457
OGFRL1	0.4311	4.20772	3.27936	0.00215097	0.0318478	-1.68583
PIGX	-0.299848	3.40212	-3.27873	0.00215473	0.0318809	-1.68744
CHCHD10	0.283654	6.226	3.27559	0.00217367	0.0321383	-1.69549
PWWP3B	-0.104319	2.66701	-3.2746	0.0021797	0.0321921	-1.69804
PLSCR1	0.430246	6.20526	3.27438	0.00218105	0.0321921	-1.69861
ELOVL4	-0.356261	3.37515	-3.27411	0.00218268	0.0321921	-1.6993
CLEC1A	0.520823	5.23747	3.27398	0.00218349	0.0321921	-1.69964
ZNF212	0.171712	5.54648	3.27225	0.002194	0.0323227	-1.70406
TEAD3	-0.372236	5.05507	-3.27202	0.00219544	0.0323227	-1.70466
HMOX1	1.41641	5.9057	3.27146	0.00219883	0.0323498	-1.70608
AP2A2	0.550773	6.4566	3.27098	0.00220181	0.0323708	-1.70733
PPP1R9B	0.236183	4.49452	3.27021	0.00220652	0.0324172	-1.70929
FCMR	0.99664	4.55175	3.26963	0.0022101	0.032447	-1.71078
FXYD6	0.740356	5.36889	3.26836	0.00221795	0.0325393	-1.71404
EFHD2	0.318318	5.05099	3.26806	0.00221975	0.0325428	-1.71479
PIEZO1	-0.198129	4.47727	-3.26756	0.0022229	0.0325661	-1.7161
HLA-E	0.315835	7.98117	3.26697	0.00222653	0.0325813	-1.7176
OS9	0.166394	7.71454	3.26688	0.00222706	0.0325813	-1.71782
TRDMT1	-0.329122	4.59099	-3.2661	0.00223193	0.0326296	-1.71982
TUG1	-0.280102	6.32721	-3.26301	0.00225122	0.0328886	-1.72774
FCGR3B	0.76478	4.89853	3.26253	0.00225422	0.0329094	-1.72897
LAX1	0.368996	3.13251	3.26202	0.0022574	0.0329328	-1.73026
SNAI3	0.14272	2.97602	3.26123	0.00226238	0.0329329	-1.73229
GPX4	0.301526	7.81246	3.26122	0.00226247	0.0329329	-1.73233
AFAP1L2	-0.282236	3.51009	-3.26117	0.00226277	0.0329329	-1.73245
ACTR10	-0.192525	7.35919	-3.26102	0.00226373	0.0329329	-1.73284
CCN3	-0.847828	8.26425	-3.2603	0.00226826	0.0329759	-1.73468
KCNE3	0.240856	3.10457	3.25752	0.00228588	0.0332089	-1.74179
CENPV	-0.499823	4.36142	-3.25698	0.00228929	0.0332353	-1.74316
GPT	-0.175634	4.41951	-3.25441	0.0023057	0.0334157	-1.74973
STRADB	0.322857	5.20498	3.25416	0.00230732	0.0334157	-1.75038
IGHG1	0.651949	3.66414	3.25412	0.00230754	0.0334157	-1.75047
NLRP3	0.352033	3.45306	3.25386	0.00230922	0.0334157	-1.75114
TSPYL4	-0.428033	6.12189	-3.25378	0.00230972	0.0334157	-1.75134
ABCG1	0.823595	4.82796	3.25314	0.00231384	0.033439	-1.75297
GIT1	0.215053	5.47775	3.25303	0.00231454	0.033439	-1.75325
RESF1	0.355601	5.54285	3.25252	0.00231783	0.0334569	-1.75456
AVPI1	0.461828	5.86519	3.25234	0.00231898	0.0334569	-1.75502
PRR13	0.214363	6.51516	3.25097	0.00232785	0.0335615	-1.75852
MOB1B	-0.346616	5.47166	-3.25071	0.00232956	0.033563	-1.7592
ZNF532	-0.466205	6.51734	-3.2498	0.00233541	0.0336241	-1.76151
RPL29	0.321205	8.62653	3.24829	0.00234524	0.0337424	-1.76537
BAK1	0.226539	4.22232	3.24797	0.00234731	0.0337476	-1.76618
RAB22A	-0.272023	5.52491	-3.24774	0.00234884	0.0337476	-1.76678
MCM8	-0.286769	3.91146	-3.24736	0.00235129	0.0337523	-1.76773
PHGDH	-0.348468	5.56112	-3.24699	0.00235371	0.0337523	-1.76868
SLC16A1	-0.2909	3.86545	-3.24695	0.00235402	0.0337523	-1.7688
CDCA4	0.305976	4.7038	3.24666	0.00235587	0.0337556	-1.76953
ADH5	-0.220772	7.76116	-3.24404	0.00237307	0.0339787	-1.77621
SLC43A3	0.469408	5.93623	3.2432	0.00237863	0.034035	-1.77837
FRAT1	0.38794	4.04339	3.24211	0.00238586	0.034115	-1.78115
LGR6	-0.738206	5.51209	-3.24164	0.00238896	0.0341267	-1.78235
HEXIM1	-0.231321	5.51099	-3.24145	0.00239018	0.0341267	-1.78282
LBH	-0.658193	6.17206	-3.2411	0.0023925	0.0341267	-1.78371
PRKCH	0.271275	4.59228	3.241	0.00239322	0.0341267	-1.78398
USP14	-0.170697	5.97004	-3.23839	0.00241059	0.034351	-1.79063
NACC2	-0.453162	5.93827	-3.23689	0.0024206	0.03447	-1.79444
NLGN1	-0.328737	3.59393	-3.23576	0.00242823	0.0345551	-1.79733
WFS1	-0.489454	5.31136	-3.23524	0.00243172	0.0345812	-1.79865
FGF2	-0.293799	5.07816	-3.23408	0.00243953	0.0346686	-1.8016
RTP4	0.33169	3.75538	3.23312	0.00244605	0.0347376	-1.80405
PPFIBP2	0.348707	5.29078	3.23225	0.00245197	0.034798	-1.80627
TWNK	-0.304732	4.03665	-3.23176	0.00245527	0.0348211	-1.80751
H2AJ	-0.473139	5.02303	-3.2276	0.00248373	0.0351853	-1.8181
LINC00857	-0.21193	3.80755	-3.22752	0.00248432	0.0351853	-1.81831
ARMCX4	-0.314603	3.30937	-3.22574	0.00249661	0.0353354	-1.82285
DCTPP1	0.314861	5.83224	3.22482	0.00250295	0.0354011	-1.82518
ITGB1BP2	-0.506333	4.4062	-3.22397	0.00250882	0.03546	-1.82733
CD8A	0.470541	4.72158	3.22186	0.00252351	0.0356435	-1.83269
PALS2	-0.176577	2.59204	-3.22129	0.00252749	0.035655	-1.83414
ZSCAN31	-0.324996	3.84899	-3.22113	0.00252862	0.035655	-1.83455
SLC46A3	0.306584	5.41057	3.22101	0.00252945	0.035655	-1.83485
PFKM	-0.309257	6.83919	-3.21936	0.00254107	0.0357946	-1.83906
ATP6V1G1	0.194203	7.54249	3.2164	0.00256194	0.0360642	-1.84657
MRPL17	0.234572	6.08406	3.21558	0.00256773	0.0361082	-1.84864
FAM161A	-0.191978	3.47632	-3.21547	0.00256853	0.0361082	-1.84893
CD27	0.784711	4.27238	3.21493	0.00257236	0.0361378	-1.8503
MYL12A	-0.447089	3.69746	-3.21367	0.00258133	0.0362394	-1.8535
SETD6	-0.256588	3.95536	-3.21336	0.00258357	0.0362464	-1.85429
TSPO	0.439572	6.77694	3.21292	0.00258672	0.0362662	-1.85541
CBX7	-0.312735	6.44252	-3.21165	0.0025958	0.0363691	-1.85863
ARHGEF4	-0.198474	3.83458	-3.21085	0.00260153	0.0364249	-1.86065
SMAD2	-0.206041	6.6104	-3.21013	0.00260673	0.0364733	-1.86249
AFF4	0.169127	2.62082	3.2094	0.00261199	0.0365223	-1.86433
CAMKK2	-0.200443	4.31866	-3.20912	0.002614	0.036526	-1.86504
CENPM	0.27234	3.41668	3.20864	0.00261745	0.0365496	-1.86625
IFNAR2	0.234139	5.59436	3.20699	0.00262944	0.0366925	-1.87045
PSENEN	0.527455	5.52356	3.20608	0.00263604	0.0367552	-1.87275
IFI16	0.428872	7.33171	3.20589	0.00263745	0.0367552	-1.87324
DMXL2	0.624413	4.85728	3.20404	0.00265092	0.0369182	-1.87791
CMTM4	-0.13979	2.99235	-3.20152	0.00266943	0.0371511	-1.8843
TRIM45	-0.245485	4.31491	-3.20083	0.0026745	0.0371637	-1.88604
ZNF667-AS1	-0.532987	5.73061	-3.20023	0.00267894	0.0371637	-1.88756
PRICKLE2	-0.478685	5.70154	-3.20017	0.00267936	0.0371637	-1.88771
MEIS1	-0.403375	4.6669	-3.20009	0.00267996	0.0371637	-1.88792
ANKRD46	-0.403436	5.39129	-3.20004	0.00268036	0.0371637	-1.88805
ZNF470	-0.171919	3.02511	-3.19995	0.00268101	0.0371637	-1.88828
ZDHHC16	0.199327	5.26728	3.19934	0.00268554	0.0371972	-1.88982
AS3MT	-0.285031	3.61946	-3.19914	0.002687	0.0371972	-1.89032
DNAJC19	-0.261541	5.30932	-3.19881	0.00268942	0.037206	-1.89115
COQ8A	0.242938	5.80508	3.19748	0.00269934	0.0373185	-1.89453
IGLV3-25	1.23014	4.76445	3.19706	0.00270246	0.0373368	-1.89559
TBC1D8	0.535283	5.59764	3.19666	0.00270543	0.0373532	-1.89659
MMP12	1.84625	4.24324	3.19627	0.00270832	0.0373683	-1.89757
CCL21	0.588732	4.9951	3.19603	0.00271012	0.0373684	-1.89818
OGFOD1	-0.210436	5.84558	-3.1956	0.00271334	0.0373882	-1.89927
RPLP0	0.178206	9.19492	3.19477	0.00271955	0.037449	-1.90137
FZD7	-0.567847	4.99089	-3.19331	0.00273054	0.0375755	-1.90507
NPM1	-0.154027	8.97405	-3.19247	0.0027369	0.0376382	-1.90721
TRAPPC5	0.418904	5.58842	3.19095	0.00274832	0.0377704	-1.91103
KCNAB1	-0.428935	4.79817	-3.18998	0.00275571	0.0378405	-1.91349
RALGAPB	-0.223187	5.32469	-3.1898	0.00275705	0.0378405	-1.91394
MRC1	1.01376	6.37891	3.1884	0.00276773	0.0379621	-1.91748
EIF2S1	-0.208489	6.42841	-3.18807	0.00277021	0.0379712	-1.91831
WDR55	0.232721	4.64923	3.18626	0.00278408	0.0381362	-1.92288
AHCY	0.337002	5.52057	3.18464	0.00279651	0.0382813	-1.92697
MN1	-0.564466	6.26526	-3.18408	0.00280082	0.038304	-1.92838
NUP50	0.246877	6.14399	3.18395	0.00280184	0.038304	-1.92872
CASP10	0.287591	4.63102	3.18353	0.00280509	0.0383234	-1.92978
JAK2	-0.524974	4.33286	-3.18241	0.00281373	0.0384163	-1.9326
CD59	0.514156	7.91506	3.18211	0.00281605	0.0384228	-1.93336
LRRC47	-0.188113	6.62298	-3.18143	0.00282131	0.0384576	-1.93507
TMEM50B	-0.318204	6.18058	-3.18131	0.00282229	0.0384576	-1.93539
ABHD16A	0.237162	5.22589	3.18101	0.00282459	0.0384638	-1.93613
ZNF302	-0.431564	5.23415	-3.17935	0.00283752	0.0386	-1.94032
SCAMP2	0.242091	6.01755	3.17924	0.0028384	0.0386	-1.94061
LOC648987	0.215313	4.25289	3.17901	0.00284014	0.0386	-1.94117
EIF4A3	0.172451	6.54577	3.17776	0.00284999	0.0387014	-1.94434
C1QTNF2	-0.797517	5.75904	-3.17749	0.00285205	0.0387014	-1.945
SNRPC	0.202754	6.80204	3.17715	0.00285477	0.0387014	-1.94588
CREG1	0.29442	8.21047	3.17711	0.00285502	0.0387014	-1.94596
DIPK2A	-0.235274	6.43229	-3.17674	0.00285796	0.0387161	-1.9469
CGREF1	0.293577	4.12522	3.17649	0.00285996	0.038718	-1.94754
NAPEPLD	-0.431629	4.82854	-3.1756	0.00286689	0.0387867	-1.94977
CIBAR1	-0.296659	5.27714	-3.175	0.00287162	0.0388255	-1.95127
SP3	-0.282684	6.7312	-3.17469	0.0028741	0.0388338	-1.95207
SLC39A1	0.218932	5.51549	3.17441	0.00287631	0.0388386	-1.95277
SIPA1	0.269021	4.92969	3.17372	0.00288176	0.0388782	-1.95451
HRC	-0.289691	4.09782	-3.17357	0.00288297	0.0388782	-1.95489
PAX8	0.270601	5.80439	3.17306	0.00288701	0.0389075	-1.95618
LAMA5	-0.419605	5.96637	-3.17265	0.00289027	0.038916	-1.95721
ODAD3	0.333835	5.02792	3.17241	0.00289217	0.038916	-1.95781
YIPF1	0.276766	5.57714	3.17211	0.00289456	0.038916	-1.95857
APOL1	0.314187	5.57001	3.17204	0.0028951	0.038916	-1.95874
NPTXR	-0.422857	4.40541	-3.17112	0.00290245	0.0389897	-1.96107
CTBP2	-0.275427	6.66884	-3.17052	0.00290724	0.0390289	-1.96258
CTSK	0.515328	7.60778	3.16867	0.00292205	0.0392013	-1.96724
SAT2	0.257059	6.06912	3.16844	0.00292385	0.0392013	-1.9678
OTUD7B	-0.162296	3.46593	-3.16762	0.00293045	0.0392647	-1.96987
DHFR2	-0.360527	3.35298	-3.16683	0.00293679	0.0393243	-1.97185
ALKBH8	-0.322385	3.05171	-3.16488	0.00295255	0.0394877	-1.97675
DESI1	0.342334	4.46029	3.16486	0.00295278	0.0394877	-1.97682
HIKESHI	-0.343428	4.01409	-3.16447	0.00295588	0.0395038	-1.97778
ETFDH	-0.327134	3.25186	-3.1632	0.0029662	0.0396164	-1.98098
LYNX1	-0.325283	4.1015	-3.16254	0.00297158	0.0396629	-1.98264
PI4K2A	0.363295	5.262	3.16113	0.00298313	0.0397803	-1.98619
SP110	0.25844	6.01464	3.161	0.00298419	0.0397803	-1.98652
CD99	0.277388	7.77237	3.1592	0.00299898	0.0399519	-1.99105
RNF20	-0.226331	6.75474	-3.15719	0.00301554	0.0401469	-1.99609
ZNF106	-0.324447	5.97228	-3.15509	0.00303295	0.0403529	-2.00137
CKLF	0.34331	4.64141	3.1545	0.00303783	0.0403921	-2.00284
PRUNE2	-0.796023	5.94257	-3.15186	0.0030599	0.0406597	-2.00948
MCMBP	-0.230364	4.84796	-3.14931	0.00308134	0.0409138	-2.01587
SYT3	0.102659	3.31514	3.14912	0.00308295	0.0409138	-2.01635
C8orf33	-0.286932	5.36963	-3.14845	0.00308856	0.0409622	-2.01801
FBLIM1	-0.707929	6.7573	-3.1472	0.00309921	0.0410773	-2.02116
CASP1	0.498565	4.29115	3.14482	0.00311943	0.0412819	-2.02712
TMEM87A	-0.233911	6.47328	-3.14473	0.00312021	0.0412819	-2.02735
COQ3	-0.279486	5.17293	-3.14469	0.00312058	0.0412819	-2.02746
AIFM3	0.145504	4.06169	3.144	0.00312647	0.0413335	-2.02918
SEMA4B	0.347458	5.3724	3.14331	0.00313235	0.0413851	-2.03091
AK7	0.100927	3.05507	3.13842	0.00317453	0.0419159	-2.04315
MTARC2	-0.237904	5.13632	-3.13774	0.00318046	0.0419572	-2.04486
MAP3K8	0.669515	4.00688	3.13759	0.00318169	0.0419572	-2.04521
CALHM5	-0.594536	5.65083	-3.13661	0.00319022	0.0420432	-2.04767
EPS8L2	-0.390619	4.89251	-3.13634	0.0031926	0.042048	-2.04835
RAMP1	-0.630886	6.44967	-3.13509	0.00320354	0.0421491	-2.05148
HPCAL1	0.391266	4.8521	3.1348	0.00320609	0.0421491	-2.05221
FBXL3	-0.245377	7.88038	-3.13477	0.00320633	0.0421491	-2.05228
CSRP2	-0.715657	7.74729	-3.13415	0.00321176	0.0421938	-2.05383
LMNB1	0.29709	3.45627	3.1339	0.00321398	0.0421964	-2.05446
SDK1	-0.4207	3.94241	-3.13308	0.00322119	0.0422645	-2.05651
CASQ2	-0.78013	6.62516	-3.13243	0.00322687	0.0423123	-2.05812
TERF1	-0.244276	6.00155	-3.13043	0.00324454	0.042501	-2.06312
ABHD3	0.381411	5.25776	3.13034	0.00324533	0.042501	-2.06334
PCDHB10	-0.686097	4.20379	-3.12894	0.00325782	0.0426182	-2.06686
MFSD13A	0.230951	3.69255	3.12888	0.00325836	0.0426182	-2.06701
PNPLA6	0.321521	5.58814	3.1278	0.00326797	0.042717	-2.06971
ZFYVE21	-0.488116	5.73047	-3.1257	0.00328676	0.0429358	-2.07495
UPF3B	-0.261467	5.54722	-3.12515	0.00329168	0.0429731	-2.07632
CNTN6	0.0885507	2.61552	3.12459	0.00329666	0.0430112	-2.07771
PPM1M	0.3033	5.54323	3.12391	0.00330281	0.0430645	-2.07941
ZBTB40	-0.126652	3.53106	-3.12346	0.00330689	0.0430908	-2.08054
SPP1	1.14773	3.68065	3.12151	0.00332447	0.0432848	-2.08539
SUSD5	-1.00551	8.01878	-3.12135	0.00332593	0.0432848	-2.08579
CPM	0.910099	4.93184	3.11996	0.00333856	0.0434221	-2.08926
TMEM147	0.265317	6.90586	3.11949	0.00334286	0.0434405	-2.09044
C19orf54	0.275527	4.88052	3.11935	0.00334414	0.0434405	-2.09079
STARD3	0.284215	5.00092	3.11848	0.00335208	0.0435166	-2.09296
ADORA3	0.632442	4.45304	3.11762	0.00335992	0.0435912	-2.09509
PPP1R13L	-0.420202	5.23809	-3.11713	0.00336442	0.0436225	-2.09632
MRPL15	0.287973	5.66163	3.11676	0.00336782	0.0436394	-2.09724
SEC23A	-0.289963	5.76328	-3.11617	0.00337325	0.0436754	-2.09872
LINC02287	-0.125933	3.49149	-3.116	0.00337479	0.0436754	-2.09913
CTDNEP1	0.221671	6.56263	3.11501	0.00338393	0.0437666	-2.10161
PCDHB5	-0.296443	4.43468	-3.11358	0.00339713	0.0439101	-2.10517
GOPC	-0.205504	5.42635	-3.11221	0.00340983	0.0440433	-2.10858
PPP1CB	-0.416371	7.06582	-3.11196	0.00341216	0.0440433	-2.10921
ZBTB10	-0.406272	3.76495	-3.11179	0.00341377	0.0440433	-2.10964
TAGLN	-0.396189	10.005	-3.10907	0.00343906	0.0443269	-2.11639
NDUFB11	0.233759	6.58432	3.10897	0.00344	0.0443269	-2.11664
ZBED9	-0.0914384	2.7929	-3.10763	0.00345257	0.0444615	-2.11997
PRKAG2-AS1	0.352181	3.76083	3.10563	0.00347147	0.0446772	-2.12496
FLII	0.229649	6.46617	3.10098	0.00351566	0.045218	-2.13653
SEMA4D	0.23608	4.16452	3.09989	0.00352609	0.0453242	-2.13924
UBR3	-0.296311	6.05712	-3.09945	0.00353031	0.0453505	-2.14033
ZWINT	0.633652	3.94366	3.09795	0.00354471	0.0454868	-2.14405
SBSPON	-0.304044	3.03131	-3.09788	0.00354533	0.0454868	-2.14421
FAM222B	0.182107	5.14225	3.09766	0.00354746	0.0454868	-2.14476
EGFL7	0.40335	5.85419	3.09689	0.00355494	0.0455548	-2.14668
RASAL3	0.340262	5.38163	3.09566	0.00356684	0.0456336	-2.14974
TBC1D15	0.249716	5.95907	3.09564	0.00356697	0.0456336	-2.14977
SS18	-0.301895	5.21107	-3.09555	0.00356782	0.0456336	-2.14999
ABCC10	0.316907	4.97973	3.09535	0.00356984	0.0456336	-2.15051
CD3D	0.551268	4.76864	3.09511	0.00357211	0.0456346	-2.15109
MCUB	0.595807	5.23095	3.09474	0.00357568	0.0456522	-2.152
ITGA4	0.581815	2.94991	3.09291	0.00359352	0.045852	-2.15655
RPL28	0.244434	9.26173	3.09192	0.00360323	0.0459447	-2.15901
HAVCR2	0.589677	3.80198	3.09172	0.00360519	0.0459447	-2.15951
COL4A2	-0.439619	8.74204	-3.08823	0.00363943	0.0463528	-2.16815
DLL4	0.315379	5.48919	3.08747	0.00364694	0.0464201	-2.17003
PRSS35	-0.585479	3.42748	-3.08694	0.00365219	0.0464585	-2.17135
GNRH1	-0.351745	3.31988	-3.08601	0.00366143	0.0465099	-2.17365
RAB40B	-0.355527	5.0078	-3.08588	0.00366277	0.0465099	-2.17399
SESTD1	-0.278205	6.91798	-3.08586	0.00366292	0.0465099	-2.17402
PRXL2A	0.258881	6.38273	3.08473	0.00367416	0.0466242	-2.17682
TTC33	-0.335968	4.97823	-3.08403	0.00368115	0.0466846	-2.17856
PUM2	-0.148562	6.53123	-3.08342	0.0036872	0.0466944	-2.18006
SLC35B1	0.271969	5.61747	3.08334	0.00368807	0.0466944	-2.18028
NET1	-0.396421	6.73474	-3.08309	0.00369055	0.0466944	-2.18089
CNOT8	0.301364	5.47939	3.08306	0.00369088	0.0466944	-2.18097
EBLN3P	-0.199659	4.88275	-3.08196	0.00370182	0.0468045	-2.18368
CD93	0.553637	5.78041	3.08132	0.0037083	0.046858	-2.18527
EVC2	-0.173773	3.38986	-3.08074	0.00371411	0.046903	-2.1867
DNAJB6	-0.316337	5.88757	-3.08037	0.00371781	0.0469213	-2.18761
CYLD	-0.284305	5.35716	-3.0798	0.00372365	0.0469666	-2.18905
ZNF267	0.492443	4.22733	3.07851	0.00373664	0.0470901	-2.19223
KLHL9	-0.148217	5.67204	-3.07837	0.00373803	0.0470901	-2.19257
PARM1	-0.426976	5.5409	-3.07814	0.00374037	0.0470901	-2.19314
TSPAN15	0.33249	3.5799	3.07793	0.00374247	0.0470901	-2.19365
TMEM50A	0.230965	6.82621	3.07653	0.00375675	0.0472414	-2.19713
MOCS2	-0.367356	5.81651	-3.07541	0.00376812	0.0473558	-2.19989
DMAC1	-0.388804	3.84701	-3.07516	0.00377066	0.0473591	-2.2005
CDK5	0.260927	4.70481	3.07482	0.00377413	0.0473741	-2.20134
ARHGEF3	0.627651	6.11811	3.07449	0.00377749	0.0473878	-2.20216
ZNF827	-0.369616	3.78218	-3.07318	0.00379094	0.0475009	-2.2054
CHSY3	-0.485211	6.0196	-3.07317	0.00379106	0.0475009	-2.20543
ACSF2	0.249646	4.54404	3.0718	0.00380512	0.0476206	-2.20881
RMDN3	0.240192	5.62264	3.0718	0.00380517	0.0476206	-2.20882
PAXIP1-DT	-0.328677	4.30686	-3.07111	0.00381229	0.0476811	-2.21053
ADHFE1	-0.350145	5.44621	-3.07028	0.00382087	0.0477597	-2.21258
PRDM16	-0.235382	3.56674	-3.06863	0.00383795	0.0479432	-2.21665
SLC2A4RG	-0.257004	3.49807	-3.06841	0.00384014	0.0479432	-2.21717
LTBP1	-0.666448	7.44953	-3.06742	0.0038505	0.0480236	-2.21963
LRP2BP	-0.30972	3.51241	-3.06735	0.00385119	0.0480236	-2.2198
SKI	-0.515357	5.2762	-3.06638	0.00386137	0.0481217	-2.22221
VTI1B	0.198128	6.90775	3.06592	0.00386617	0.0481528	-2.22334
IDS	-0.252499	3.26728	-3.06481	0.00387779	0.0482687	-2.22608
TMEM223	0.199705	4.08799	3.06422	0.00388395	0.0483166	-2.22753
TRAM2-AS1	-0.256568	5.11796	-3.06378	0.0038886	0.0483457	-2.22862
EPSTI1	0.585778	4.6038	3.06266	0.00390032	0.0484624	-2.23137
IKBKE	0.16778	4.97571	3.06231	0.00390402	0.0484795	-2.23223
SNX7	-0.262665	6.71394	-3.06056	0.00392251	0.0486802	-2.23654
STAMBP	-0.184082	5.72078	-3.05933	0.00393558	0.0488134	-2.23958
CPXM1	0.419384	3.55393	3.05889	0.00394023	0.048842	-2.24066
NIBAN1	-0.496946	7.98894	-3.0583	0.0039466	0.0488806	-2.24213
ELN	-0.52899	7.72252	-3.05816	0.00394803	0.0488806	-2.24246
BTG3	-0.300995	5.73518	-3.05718	0.00395856	0.0489819	-2.24489
GCHFR	0.509443	4.64553	3.05578	0.00397345	0.049137	-2.24832
EPOR	0.302461	4.36644	3.05404	0.00399218	0.0493393	-2.25261
ANTKMT	0.281957	4.37341	3.05303	0.00400311	0.0494452	-2.2551
SCOC	-0.431379	5.02706	-3.05141	0.00402063	0.0496105	-2.25909
CIITA	0.202391	3.27312	3.05135	0.00402125	0.0496105	-2.25923
DNMT1	0.275996	4.81544	3.05053	0.00403017	0.0496911	-2.26125
DUSP19	-0.273148	2.88974	-3.05028	0.00403286	0.0496949	-2.26186
ZNF174	-0.194684	4.14396	-3.05004	0.00403551	0.0496983	-2.26246
SAR1A	-0.222571	7.32829	-3.04798	0.00405798	0.0499455	-2.26752
OPA1	-0.265527	5.45648	-3.04756	0.00406257	0.0499725	-2.26855
AURKB	0.143215	3.23153	3.04661	0.00407296	0.0500708	-2.27088
CORO2A	0.173985	3.26159	3.04587	0.0040811	0.0501413	-2.2727
PPP1R26	-0.200896	4.6346	-3.04536	0.00408674	0.0501629	-2.27396
PDCD6IP	0.15466	6.9587	3.04528	0.00408767	0.0501629	-2.27417
LINC01312	0.233972	2.62279	3.04468	0.00409426	0.0502143	-2.27564
SLC6A6	0.301768	3.33077	3.04279	0.00411516	0.050441	-2.28028
GSTO1	0.328051	6.93271	3.04238	0.00411975	0.0504675	-2.2813
GJC1	-0.174721	3.48087	-3.03966	0.00415003	0.0507891	-2.28798
LAMTOR2	0.354325	5.71936	3.03896	0.00415775	0.0507891	-2.28967
FRG1HP	-0.264622	4.39548	-3.03885	0.00415901	0.0507891	-2.28995
PDE8B	-0.751326	4.74293	-3.03883	0.00415928	0.0507891	-2.29001
GPRASP1	-0.480403	6.12134	-3.03871	0.00416057	0.0507891	-2.29029
HES2	0.153323	3.10508	3.03871	0.0041606	0.0507891	-2.2903
CDC37	0.231876	6.35448	3.03821	0.00416617	0.0508273	-2.29152
LDB3	-0.58422	6.28371	-3.03747	0.00417452	0.0508994	-2.29334
APOBEC3C	0.21614	4.85587	3.0369	0.00418097	0.050922	-2.29475
RALA	0.706534	4.91328	3.03687	0.00418126	0.050922	-2.29481
SPAG4	0.675169	4.15335	3.03584	0.0041929	0.051034	-2.29735
BTN3A3	0.404579	5.21373	3.03516	0.00420056	0.0510807	-2.29901
GLRB	-0.488168	4.23384	-3.03476	0.00420508	0.0510807	-2.29999
GRIA3	-0.241007	3.03872	-3.03468	0.00420593	0.0510807	-2.30017
FRK	-0.245752	2.95054	-3.03463	0.00420653	0.0510807	-2.3003
CSRP3	0.12054	2.92591	3.03413	0.00421216	0.0511164	-2.30152
ARHGEF37	-0.375398	5.41346	-3.03394	0.00421437	0.0511164	-2.302
CCT6A	-0.213467	5.85593	-3.03349	0.00421942	0.0511479	-2.30309
MTFP1	0.27724	4.68973	3.03229	0.00423312	0.0512691	-2.30605
GINS1	0.235431	2.77623	3.03218	0.00423433	0.0512691	-2.30631
NDUFS3	0.220424	6.17859	3.03052	0.00425326	0.0514404	-2.31037
LOC100289230	-0.326096	3.74941	-3.03042	0.00425443	0.0514404	-2.31062
IFI27L2	0.266772	5.72689	3.03018	0.0042572	0.0514404	-2.31122
PRKG1	-0.341938	3.50634	-3.03008	0.00425834	0.0514404	-2.31146
UNC5C-AS1	-0.32953	3.14545	-3.02961	0.00426373	0.0514757	-2.31261
CNPY3	0.387988	4.56761	3.02899	0.00427085	0.0515318	-2.31413
PDZRN3-AS1	-0.428716	3.92869	-3.02873	0.00427383	0.051538	-2.31477
LOC112268198	0.120508	2.83051	3.0284	0.00427763	0.0515443	-2.31558
TNKS1BP1	-0.227534	5.1293	-3.02825	0.0042793	0.0515443	-2.31594
UBE2Q2	-0.312246	6.19978	-3.02628	0.00430207	0.0517886	-2.32077
KDM8	0.181423	3.93945	3.02595	0.00430586	0.0518044	-2.32157
COG6	-0.383656	4.97909	-3.0249	0.00431797	0.0519201	-2.32413
EMP2	-0.272963	7.21407	-3.02394	0.0043291	0.052011	-2.32648
PCLAF	1.03305	4.04604	3.02382	0.00433051	0.052011	-2.32678
PPP1R14A	-0.966035	8.22273	-3.02224	0.00434896	0.0522026	-2.33065
SLC29A3	0.515764	5.2194	3.02202	0.00435157	0.0522038	-2.33119
AMIGO2	-0.587409	6.66393	-3.02068	0.00436723	0.0523615	-2.33447
PNMA1	-0.25724	6.23475	-3.0199	0.00437634	0.0524407	-2.33637
TLR8	0.285823	3.24146	3.01852	0.00439257	0.0525883	-2.33974
ARL1	-0.386439	5.09301	-3.01843	0.0043937	0.0525883	-2.33997
USP15	-0.344967	5.74966	-3.01805	0.00439821	0.052612	-2.34091
HSPBAP1	0.402338	4.66917	3.01726	0.00440743	0.0526922	-2.34281
PRDX5	0.312131	6.59028	3.01232	0.0044663	0.0533654	-2.3549
ZNF204P	-0.612135	4.38022	-3.01143	0.00447687	0.0534611	-2.35705
MILR1	0.402198	4.01958	3.01077	0.00448479	0.053525	-2.35866
PCDHGA4	-0.529791	4.02971	-3.01033	0.00449018	0.0535587	-2.35976
HIGD1B	0.184972	4.03919	3.01006	0.00449334	0.0535657	-2.36039
CD247	0.303814	3.60985	3.0094	0.00450131	0.0536302	-2.36201
MOSMO	-0.206342	4.72074	-3.00875	0.00450916	0.0536676	-2.3636
FBXW11	-0.181905	5.78442	-3.00862	0.00451079	0.0536676	-2.36392
TP53I3	0.425711	4.49222	3.0085	0.00451217	0.0536676	-2.3642
HPGDS	0.82509	4.03477	3.00753	0.00452397	0.0537773	-2.36658
RBP5	0.254839	4.42331	3.00407	0.00456603	0.0542464	-2.37501
LAP3	0.340925	6.69405	3.00327	0.00457587	0.0543323	-2.37697
RAB11FIP2	-0.196538	6.24441	-3.00221	0.0045888	0.0544194	-2.37953
TMSB4Y	0.18666	4.79718	3.0021	0.00459023	0.0544194	-2.37982
BLVRB	0.362991	6.63991	3.00203	0.00459103	0.0544194	-2.37998
SMPX	-0.596185	3.89881	-2.99887	0.00463003	0.0548338	-2.38767
HK2	0.788375	5.493	2.99856	0.00463393	0.0548338	-2.38844
PARP2	-0.168022	5.46404	-2.99821	0.0046382	0.0548338	-2.38928
CHST2	0.257039	3.84879	2.99817	0.00463867	0.0548338	-2.38937
DERL3	0.354193	4.57272	2.99814	0.00463913	0.0548338	-2.38946
SNAI1	0.246557	4.78285	2.99623	0.00466289	0.0550675	-2.39411
ALOX5	0.678158	4.69305	2.99612	0.00466418	0.0550675	-2.39436
AASS	-0.43033	4.35687	-2.99496	0.00467875	0.0552082	-2.3972
RBFA	-0.169027	5.05665	-2.99311	0.00470194	0.0554505	-2.4017
TIAL1	-0.304951	4.71248	-2.98874	0.00475715	0.0560698	-2.41232
ANKRD35	-0.383827	5.91365	-2.9878	0.00476908	0.0561787	-2.4146
LOC105373085	-0.172465	3.11597	-2.98718	0.00477691	0.0562392	-2.41609
NUSAP1	0.682476	4.20098	2.98517	0.00480266	0.0565083	-2.42098
MMP27	-0.156138	3.27243	-2.98497	0.00480518	0.0565083	-2.42146
HSH2D	0.153385	3.1636	2.98391	0.00481888	0.0566325	-2.42405
CYTH1	0.132322	4.38435	2.98373	0.00482117	0.0566325	-2.42448
MSANTD4	-0.223241	3.32785	-2.98292	0.00483155	0.0567225	-2.42644
SLC33A1	-0.303791	4.52471	-2.9796	0.00487451	0.0571947	-2.43449
NACC1	0.253086	4.4391	2.97859	0.00488765	0.0573166	-2.43693
NUP210	0.196682	3.83906	2.97821	0.00489259	0.0573423	-2.43785
MAP9	-0.432608	3.43419	-2.97744	0.00490271	0.0574148	-2.43973
FCRL2	0.138045	3.00573	2.97732	0.00490429	0.0574148	-2.44002
RRAS	-0.3506	7.31593	-2.9764	0.00491632	0.0575234	-2.44225
PPHLN1	-0.151086	3.03883	-2.9759	0.00492292	0.0575683	-2.44347
DEPTOR	0.707533	5.22359	2.97491	0.00493592	0.057688	-2.44587
GORASP2	-0.157134	6.59786	-2.97052	0.0049939	0.058333	-2.45648
SLC2A9	0.279945	4.5288	2.9693	0.00501016	0.0584901	-2.45944
SPI1	0.287093	3.96525	2.96873	0.00501771	0.0585347	-2.46081
SMCO4	0.224963	5.60889	2.96859	0.00501958	0.0585347	-2.46115
SNAP91	-0.204077	3.01284	-2.96757	0.00503327	0.0586615	-2.46362
TMEM86A	0.399731	4.95414	2.96677	0.00504404	0.0587542	-2.46556
ABCD3	-0.333715	3.44139	-2.96586	0.00505624	0.0588635	-2.46776
TNC	0.706598	7.0287	2.96558	0.00506002	0.0588746	-2.46844
RRN3P2	0.694696	4.59804	2.96496	0.00506829	0.0589153	-2.46992
ADNP2	-0.248038	5.16205	-2.9649	0.00506917	0.0589153	-2.47008
DBN1	-0.429687	6.00484	-2.96459	0.00507329	0.0589304	-2.47082
MECP2	-0.295321	5.12505	-2.96397	0.00508175	0.0589794	-2.47233
MAGI2-AS3	-0.350353	6.39929	-2.96386	0.00508317	0.0589794	-2.47258
GAL3ST4	0.287849	5.43565	2.96233	0.00510391	0.0591651	-2.47628
CLN8	0.279535	3.88114	2.96226	0.00510484	0.0591651	-2.47645
AGTR1	-0.466784	5.32289	-2.96155	0.00511452	0.0592339	-2.47817
MYOZ2	-0.883276	6.2353	-2.96139	0.00511669	0.0592339	-2.47856
PDE4A	0.333667	5.01784	2.9612	0.00511929	0.0592339	-2.47902
IL17B	-0.394956	4.00108	-2.9589	0.00515067	0.0595639	-2.48457
FTO	-0.168865	6.91285	-2.95792	0.00516408	0.0596859	-2.48693
GBP5	0.223092	3.41933	2.95766	0.00516771	0.0596892	-2.48757
SEPHS2	0.289463	5.92139	2.95748	0.00517009	0.0596892	-2.48799
HTT	0.216367	4.94555	2.95727	0.00517302	0.05969	-2.4885
LTN1	-0.166026	6.2937	-2.95674	0.00518031	0.059741	-2.48978
COX5A	0.244444	6.99825	2.95561	0.00519586	0.0598873	-2.4925
UBP1	-0.2031	5.99451	-2.95522	0.00520132	0.0599171	-2.49346
TUBD1	-0.298224	4.53144	-2.9545	0.00521122	0.0599664	-2.49519
ZFAND6	-0.216338	6.21523	-2.95395	0.00521887	0.0599664	-2.49652
RAB2B	-0.183626	6.07877	-2.95391	0.00521932	0.0599664	-2.4966
PXMP2	-0.289331	4.91206	-2.95391	0.0052194	0.0599664	-2.49661
PURA	-0.230042	7.18801	-2.95387	0.00521997	0.0599664	-2.49671
MFGE8	-0.139327	3.18432	-2.95275	0.0052355	0.0601117	-2.49941
SERTAD4	-0.478859	3.75833	-2.95238	0.00524069	0.0601382	-2.50031
GCSH	-0.362675	5.54494	-2.95209	0.00524473	0.0601481	-2.50101
ARHGAP10	-0.254844	5.73149	-2.9519	0.00524732	0.0601481	-2.50146
POLD4	0.303514	6.06524	2.95001	0.0052737	0.0604173	-2.50601
ABCF2	-0.160299	4.37925	-2.9492	0.00528501	0.0605137	-2.50795
MBNL3	0.131689	2.89862	2.94894	0.00528869	0.0605226	-2.50859
LRRC49	-0.419296	4.72686	-2.94715	0.00531388	0.0607775	-2.5129
PVT1	0.453197	4.38262	2.9466	0.00532167	0.0607901	-2.51423
PPP2R3A	-0.260703	5.18268	-2.9466	0.00532168	0.0607901	-2.51423
EXOSC2	-0.258804	3.86952	-2.94611	0.00532854	0.0607901	-2.5154
CD2	0.367457	4.43404	2.94607	0.00532905	0.0607901	-2.51549
TMEM60	0.21869	6.06019	2.94604	0.00532955	0.0607901	-2.51557
ENTR1	0.287275	4.67269	2.94567	0.00533469	0.0608155	-2.51645
MYH10	-0.453249	9.42151	-2.94444	0.00535222	0.0609819	-2.51943
NRAP	-0.143616	2.83517	-2.94378	0.00536151	0.0610419	-2.521
COX2	0.159289	9.97094	2.94364	0.00536356	0.0610419	-2.52135
IFNW1	0.150246	2.93461	2.94332	0.00536806	0.0610419	-2.52211
BLOC1S2	0.34189	6.43437	2.9432	0.00536986	0.0610419	-2.52241
MYCT1	0.228842	4.20455	2.94304	0.00537211	0.0610419	-2.52279
RIMKLB	-0.511924	5.55876	-2.94243	0.00538078	0.0611071	-2.52426
FBXO32	-0.513495	7.23177	-2.9414	0.0053954	0.0612398	-2.52672
TMSB15B	-0.434116	4.98436	-2.93948	0.00542294	0.0615189	-2.53134
EIF1	-0.155622	8.57128	-2.93859	0.00543584	0.0616318	-2.5335
HAGHL	0.240632	5.09958	2.93719	0.00545603	0.0618271	-2.53686
VEZF1	-0.204335	6.48061	-2.93547	0.00548082	0.0620743	-2.54098
DIP2C	-0.345934	5.26226	-2.93515	0.00548544	0.0620929	-2.54174
LOC100507250	0.0819472	3.06527	2.93489	0.00548932	0.0621032	-2.54238
NXF3	0.255548	3.21765	2.93424	0.00549875	0.0621761	-2.54394
RAB33B	-0.355462	5.36011	-2.93369	0.00550681	0.0622042	-2.54527
TIMM10B	-0.281412	5.29085	-2.93351	0.0055093	0.0622042	-2.54568
HAUS7	-0.31485	5.53651	-2.93321	0.00551371	0.0622042	-2.54641
RPP25	0.313905	4.93943	2.93307	0.00551577	0.0622042	-2.54675
PIK3C3	-0.0846597	2.57751	-2.93305	0.00551614	0.0622042	-2.54681
ALDH1B1	-0.555943	5.43143	-2.93284	0.00551919	0.062205	-2.54731
JCAD	-0.443665	4.46806	-2.93057	0.00555239	0.0625454	-2.55275
PHYKPL	0.267198	5.08031	2.93005	0.00556005	0.0625978	-2.554
ADAM17	0.236655	5.15519	2.92886	0.00557758	0.0627613	-2.55685
ILKAP	-0.217757	4.9195	-2.92808	0.00558903	0.0628563	-2.55871
ITGBL1	-0.573899	3.29611	-2.92693	0.00560613	0.0630146	-2.56149
VAMP5	0.385623	5.37261	2.9264	0.00561391	0.0630681	-2.56274
SHE	0.458944	5.80712	2.92493	0.00563582	0.0632733	-2.56628
GCKR	0.11842	3.40033	2.92476	0.00563824	0.0632733	-2.56667
THAP5	-0.414832	4.69656	-2.92397	0.00565006	0.0633401	-2.56856
TMEM208	0.234337	5.6605	2.92396	0.00565027	0.0633401	-2.5686
ABTB2	-0.246272	4.94195	-2.92208	0.00567838	0.063621	-2.5731
CCDC50	0.214618	6.6373	2.92179	0.00568274	0.0636357	-2.57379
SIGIRR	0.288027	4.34618	2.92096	0.00569519	0.0637409	-2.57578
ZNF540	-0.397098	3.8135	-2.92019	0.00570676	0.0638361	-2.57762
DDX11	0.225364	5.12188	2.91988	0.00571145	0.0638544	-2.57836
ABHD14B	0.301527	5.85733	2.91909	0.00572331	0.0639114	-2.58024
BRSK1	0.258078	4.75396	2.91901	0.00572456	0.0639114	-2.58044
NTN4	-0.625134	6.12493	-2.91893	0.00572574	0.0639114	-2.58063
ENPP4	-0.424845	5.88106	-2.91834	0.00573468	0.063977	-2.58204
SERPINF2	0.214387	4.03491	2.91772	0.00574411	0.0640479	-2.58353
ATP5MJ	0.254366	5.5135	2.91606	0.00576924	0.0642937	-2.58749
BLOC1S1	0.524177	6.50062	2.91573	0.00577435	0.0643164	-2.5883
SPECC1L	-0.229797	5.50551	-2.91373	0.00580487	0.0646217	-2.59307
DUS1L	0.221195	5.37645	2.91235	0.005826	0.064818	-2.59637
JTB	0.156072	7.73568	2.91218	0.00582871	0.064818	-2.59679
BCAS2	-0.196139	5.99734	-2.91135	0.00584136	0.0648755	-2.59875
KCTD10	-0.21387	5.95051	-2.91119	0.00584392	0.0648755	-2.59915
RAB5C	0.568164	6.02869	2.91098	0.00584716	0.0648755	-2.59965
CMTM6	0.0912199	2.36175	2.91095	0.00584752	0.0648755	-2.59971
DGKZ	0.312066	4.86259	2.91083	0.00584943	0.0648755	-2.6
FAM111A	0.197953	5.78639	2.90993	0.00586339	0.0649958	-2.60216
LINC01857	0.394523	3.37815	2.90966	0.0058675	0.0650068	-2.6028
WDR41	-0.283286	5.34051	-2.90791	0.00589466	0.065273	-2.60698
MICAL1	0.344074	5.73005	2.90746	0.00590167	0.0653044	-2.60806
CD36	1.27464	5.86508	2.90732	0.00590375	0.0653044	-2.60838
SLC22A5	-0.245112	4.35218	-2.90576	0.00592808	0.0655388	-2.61211
LOC101930081	0.137978	2.8829	2.90473	0.00594414	0.0656815	-2.61456
CLCC1	-0.393127	4.81557	-2.90443	0.00594892	0.0656995	-2.61529
ZDHHC17	-0.179292	5.94891	-2.90395	0.00595644	0.0657478	-2.61643
ITIH5	-0.521011	4.97194	-2.90363	0.0059614	0.0657677	-2.61719
TBC1D30	0.384561	3.44247	2.90301	0.00597118	0.0658408	-2.61867
LOC105376486	-0.275049	3.11912	-2.90261	0.00597737	0.0658742	-2.61961
RGCC	0.6626	6.46339	2.90011	0.00601691	0.066275	-2.62558
OAT	-0.211526	8.00702	-2.89979	0.00602203	0.0662918	-2.62635
IGLV2-14	2.59858	7.23228	2.89955	0.00602579	0.0662918	-2.62692
FDFT1	-0.214064	6.771	-2.89937	0.00602871	0.0662918	-2.62736
MAGI2	-0.342577	4.18031	-2.89921	0.00603115	0.0662918	-2.62772
TBC1D9	0.38803	5.89097	2.89882	0.0060373	0.0663244	-2.62865
TREM2	1.53923	6.03346	2.89816	0.00604784	0.0664052	-2.63023
FBXO3	-0.462328	5.18634	-2.89635	0.00607663	0.0666401	-2.63453
ACTA2	-0.393442	10.0343	-2.89623	0.00607868	0.0666401	-2.63483
COA6	0.297256	5.28519	2.89609	0.00608083	0.0666401	-2.63515
PDIA4	0.285583	5.26463	2.89591	0.0060838	0.0666401	-2.6356
JPH1	-0.176904	2.89659	-2.89582	0.0060852	0.0666401	-2.6358
EDNRB	0.54921	5.14639	2.89421	0.00611091	0.0668866	-2.63962
MERTK	0.393789	5.61659	2.89397	0.00611481	0.0668941	-2.6402
MYL6	-0.148358	9.02586	-2.89349	0.0061226	0.0669442	-2.64135
TSHZ2	0.23767	5.20856	2.89156	0.00615361	0.0672481	-2.64593
IL17D	-0.572756	4.81469	-2.89008	0.00617759	0.0674651	-2.64945
ACTR3	-0.191618	7.5253	-2.88994	0.00617993	0.0674651	-2.64979
POGLUT1	-0.2603	5.04302	-2.88953	0.00618661	0.0674876	-2.65077
PLIN2	0.663353	7.28886	2.8893	0.00619031	0.0674876	-2.65131
ZNF618	-0.353283	5.24547	-2.88921	0.0061917	0.0674876	-2.65152
DLL1	0.529097	4.68739	2.88802	0.00621122	0.0676561	-2.65436
OAS2	0.701557	4.26003	2.88769	0.00621655	0.0676561	-2.65514
GLTP	-0.269636	4.88065	-2.88767	0.00621689	0.0676561	-2.65519
SBNO2	0.343284	5.01611	2.8865	0.00623595	0.0678281	-2.65796
TMEM91	0.307143	4.33472	2.88582	0.00624708	0.0679138	-2.65958
RAB11FIP1	0.53766	4.84238	2.88435	0.00627123	0.0681409	-2.66307
RPL37	0.282346	8.93782	2.8827	0.00629844	0.068355	-2.66699
UBR5	-0.242546	5.57979	-2.88249	0.00630193	0.068355	-2.66749
IMP3	0.217114	5.96509	2.88239	0.00630356	0.068355	-2.66772
MTUS2	-0.358211	3.57523	-2.88236	0.00630405	0.068355	-2.66779
RPS2	0.167586	9.57906	2.88109	0.00632508	0.0685268	-2.67081
CELF2	0.23377	3.70396	2.88101	0.00632646	0.0685268	-2.671
COL13A1	-0.226793	4.94582	-2.88081	0.00632976	0.068527	-2.67148
PLPP7	-0.282641	4.76597	-2.88021	0.00633976	0.0685996	-2.6729
RGL1	0.522592	6.2057	2.87996	0.00634384	0.0686082	-2.67349
SEPHS1	-0.277504	5.08347	-2.87964	0.00634917	0.0686303	-2.67425
KCTD20	-0.295242	4.67312	-2.8791	0.00635826	0.0686929	-2.67554
RNF41	-0.242666	5.18967	-2.87625	0.0064059	0.0691599	-2.6823
USP7	-0.243974	6.33649	-2.87612	0.00640811	0.0691599	-2.68261
RPS26	0.69212	8.31417	2.87582	0.00641312	0.0691782	-2.68332
CRYBG3	0.228726	5.91282	2.87541	0.00641998	0.0692163	-2.68428
MIR924HG	0.121342	2.49183	2.8749	0.00642862	0.0692737	-2.6855
AP5S1	0.204834	4.95556	2.87424	0.00643978	0.0693581	-2.68707
ARPC2	0.15326	7.39388	2.87387	0.00644594	0.0693887	-2.68793
EBI3	0.292644	4.20926	2.87308	0.00645922	0.0694958	-2.6898
METTL9	0.191865	6.98824	2.87134	0.00648872	0.0697772	-2.69392
CDH13	-0.417269	6.49919	-2.87021	0.00650808	0.0699492	-2.69661
ECPAS	-0.310467	3.64392	-2.8684	0.00653885	0.0702438	-2.70088
PEPD	0.418769	6.1858	2.86724	0.00655884	0.0704222	-2.70364
UBE2QL1	-0.598317	4.73558	-2.867	0.00656282	0.0704288	-2.70419
RBMX2	-0.24807	4.98197	-2.86669	0.00656822	0.0704483	-2.70493
WARS1	0.39693	6.0021	2.86651	0.00657139	0.0704483	-2.70537
CTNNA1	-0.425014	5.57719	-2.86626	0.00657556	0.0704568	-2.70594
MX2	0.508542	4.92275	2.86606	0.00657903	0.0704577	-2.70642
NPR2	-0.25393	5.66707	-2.86383	0.00661759	0.0708344	-2.7117
ADCY4	0.424171	5.91824	2.86292	0.00663322	0.0709367	-2.71383
DHRSX	0.310016	5.23898	2.86288	0.00663395	0.0709367	-2.71393
MYOCD	-0.639438	6.19015	-2.86249	0.00664075	0.0709731	-2.71486
EFHD1	-0.872855	8.10209	-2.8611	0.00666498	0.0711955	-2.71815
CCDC116	-0.172973	3.92405	-2.85976	0.00668822	0.0713618	-2.7213
IGHV3-73	0.165345	2.97821	2.85973	0.00668876	0.0713618	-2.72137
MINCR	-0.254795	3.17195	-2.85959	0.00669129	0.0713618	-2.72172
LAIR2	0.273999	4.00552	2.85942	0.00669423	0.0713618	-2.72211
SLC41A1	-0.282971	5.7743	-2.85887	0.00670388	0.0713834	-2.72341
ARHGAP31	0.286889	5.13871	2.85876	0.00670576	0.0713834	-2.72367
SNHG12	0.411057	6.06191	2.85872	0.00670652	0.0713834	-2.72377
CNTN3	-0.924639	5.51545	-2.85757	0.00672663	0.0715609	-2.72648
TMEM256	0.39684	5.34557	2.85655	0.00674455	0.071715	-2.72888
BCAP29	-0.31261	5.1724	-2.85594	0.00675532	0.0717929	-2.73032
APOBEC4	-0.116997	2.78064	-2.85553	0.00676266	0.0718107	-2.73131
CLUAP1	-0.185735	5.32621	-2.85537	0.00676533	0.0718107	-2.73166
LAS1L	-0.237294	6.17059	-2.85526	0.00676732	0.0718107	-2.73193
PLAAT4	0.490072	5.619	2.85454	0.00678011	0.0719028	-2.73363
CXCL14	0.917224	6.41202	2.85438	0.0067829	0.0719028	-2.73401
NCEH1	0.520733	3.26289	2.85366	0.00679565	0.0720014	-2.7357
MPP2	-0.248481	4.12336	-2.85319	0.00680404	0.0720271	-2.73682
TOE1	0.169684	5.30097	2.85314	0.00680497	0.0720271	-2.73694
FAM168B	-0.231002	6.0045	-2.85269	0.00681292	0.0720747	-2.738
CDC5L	-0.265882	5.57129	-2.852	0.00682525	0.0721685	-2.73963
FRMD4B	0.517121	5.46353	2.85014	0.00685827	0.0724809	-2.74399
TJP2	-0.315765	7.11712	-2.84879	0.00688256	0.0727007	-2.74719
SOD1	-0.139984	8.33718	-2.84811	0.00689482	0.0727351	-2.74879
COL8A2	-0.409978	5.94011	-2.84805	0.0068959	0.0727351	-2.74894
COQ7	-0.178381	3.93608	-2.84803	0.00689627	0.0727351	-2.74898
HSPB1	-0.444623	9.15934	-2.84659	0.00692216	0.0729712	-2.75237
SMARCA2	-0.237386	6.30363	-2.84448	0.00696029	0.0733239	-2.75733
RASL12	-0.53239	6.76772	-2.84435	0.00696265	0.0733239	-2.75764
SLC6A15	0.102068	2.54256	2.8437	0.00697453	0.0733807	-2.75918
ERC1	-0.259814	4.80906	-2.84367	0.00697507	0.0733807	-2.75925
TRAF3IP1	-0.141139	3.38865	-2.84245	0.00699721	0.0735765	-2.76211
HNRNPA1	-0.113434	9.24548	-2.84071	0.00702889	0.0738551	-2.76619
TPT1-AS1	-0.159415	3.59493	-2.84061	0.00703078	0.0738551	-2.76643
MANEAL	0.328919	3.3959	2.84027	0.00703701	0.0738833	-2.76723
AMPH	-0.395656	4.51688	-2.839	0.00706036	0.0740527	-2.77022
R3HCC1	-0.219215	5.19311	-2.83881	0.00706376	0.0740527	-2.77066
MCPH1	-0.319623	3.28373	-2.83881	0.00706379	0.0740527	-2.77066
MBOAT1	0.267435	4.14967	2.83696	0.00709788	0.0743672	-2.77501
RALGAPA2	0.338052	5.17836	2.8368	0.00710092	0.0743672	-2.7754
POMP	0.187804	7.89521	2.83654	0.00710559	0.0743787	-2.77599
PGS1	0.193348	5.34063	2.83575	0.0071202	0.0744586	-2.77784
DEDD2	0.270296	5.8653	2.83575	0.00712036	0.0744586	-2.77786
PTGES3	-0.141021	8.34182	-2.83405	0.00715183	0.0747502	-2.78185
TRA2A	-0.293538	5.22512	-2.83366	0.00715904	0.0747778	-2.78276
EDEM2	0.254946	4.66077	2.83352	0.00716163	0.0747778	-2.78308
HMGXB3	0.193365	5.81597	2.8319	0.00719194	0.0750375	-2.7869
[truncated: 18,863 more rows]
