# Supplementary material for: Neutrophil extracellular traps mediate the crosstalk between plaque microenvironment and unstable carotid plaque formation
Source: Exp Mol Med. 2024 Aug 1;56(8):1717–35. doi: 10.1038/s12276-024-01281-4 (PMC11372095; doi:10.1038/s12276-024-01281-4)
Supplement: Supplementary file 4 — Supplementary Table 4 Genes in the purple module [file 12276_2024_1281_MOESM4_ESM.xls]

## Sheet: Sheet1
id
PTPN21
CCL5
SCARB1
AK9
CORO6
NEXN
ARMCX4
SCIN
GAPT
PRUNE2
NLRC4
PRSS36
C6orf141
IL12RB1
CACNG5
TRNT1
CARD16
PCDHGA4
SNX18
RAB42
PTCHD1
CD276
CNPY3
CD300LF
TC2N
NEGR1
POMK
LMLN
SLFNL1
ERVW-1
CNOT9
ATL2
TIPRL
ITGB1
HTRA4
PRPF38A
TPH1
FGD2
RAB7B
MED25
ARHGEF28
ZHX1-C8orf76
DNAJA3
TUBGCP3
NBEAL1
CDCP1
ZMYM3
ITGAL
COCH
DNAJC5B
TAF5L
CFHR3
ST8SIA4
ARMC10
TMEM37
OSCAR
CD80
SETD6
CELF2
LIG3
PTBP2
SIRPB1
HNRNPDL
TYMS
SEPTIN2
KANSL1L
STEAP3
PCNP
PCBD2
FCER1G
PTGS2
IDH1
NAMPT
FHL5
GNG12
ITGB2
SNX25
ALOX15B
ASAH1
SYNCRIP
SLC39A6
PRR5L
ACTR3B
CYP4B1
ANTXR2
CLCC1
SLC22A7
SAMSN1
MS4A4A
AGTRAP
LYZ
GEMIN7
POSTN
BIRC5
IRGQ
ST7-AS1
BTBD7
LOC100507516
LOC105370687
FGFR1OP2
FILIP1
SNAP25
LOC105370792
APOL6
ZNF575
TSKU-AS1
KLHL18
AREG
MYCBP2
SMIM17
STRADA
GRK5
PRKAB2
CTNNA1
UBTF
C22orf15
PIK3R6
TM2D1
MAPKBP1
CARMIL1
MFGE8
FAT3
LOC100507351
SIRPB2
HCG27
LOC100507053
ZC3H12D
ATP1A1-AS1
MEIS1
LRRC25
C16orf54
ZBTB40
TBX18
SAMHD1
LINC00205
MARK1
PRDX5
CMTM7
ING2-DT
ZNF107
DNASE1L3
LOC101928551
LOC101927164
JAK2
C8orf34
DDX6
IST1
PARVA
AMN
PLD5
EDN1
SBF2-AS1
ELOVL5
TRIM52
ITPRIPL2
SLC24A4
C16orf72
SLC1A3
PDLIM7
LINC02861
ATRNL1
KLF3-AS1
RPL28
HNRNPA1
NARS1
SLC25A3
DAD1
JTB
NPM1
OAZ1
ATP6V0B
ATP6V0E1
HNRNPK
ANAPC5
LASP1
SOD1
MARCKSL1
GABARAP
GLUL
S100A11
CTSA
TOMM20
CD63
SPARC
GRN
SF3B3
YWHAQ
NPC2
SKP1
GPX1
SUMO3
TPP1
FTH1
ARL6IP5
CTSD
ODC1
TMBIM6
CIRBP
PAFAH1B1
TPI1
SCD
BCAP31
CTSB
PPP1CA
PSAP
CKB
SSR1
AHCY
HLA-E
TAGLN2
VCL
SEC31A
ATP6V0C
PPIB
PPT1
CD59
IPO7
SSR4
DSTN
LDHB
PLD3
HNRNPA0
GOLGB1
PABPC4
PSMC2
TM9SF2
PXN
ATP6V1B2
RBBP7
USP9X
ITGB5
MGAT1
PJA2
HLA-DPB1
EIF2S1
TERF2IP
TMX2
ARCN1
PSMD1
CREG1
CSTB
LGMN
PLS3
ERP29
DDX1
ATP1B1
TARS1
AKR1B1
PPIA
EBNA1BP2
CCT6A
OAZ2
TRAP1
PHGDH
PPP1CB
PLEKHB2
IFI30
ALDH2
SCRN1
JUN
JUNB
RCN2
CTSC
PPIF
USP7
NFKBIA
TGFBI
IGFBP4
CBX1
ATP6V1F
ZFP36
SAR1A
FSCN1
GLB1
DDX39A
KRT18
OAT
AP1G2
CALD1
IER3
BST2
IFNGR2
TNC
UBE2L6
ACSL3
TIMP1
GJA1
MARCKS
DLG5
EPB41L2
LAPTM5
SGK1
CD14
JOSD1
MCM5
SCAMP3
RNF13
RNASE1
ENG
LPCAT1
SCCPDH
LIPA
CAPG
CDC25B
AKR1A1
GSPT1
PRDX4
HEXB
GNL2
CIB1
ARPC1B
ACSL1
CREBL2
KIF5B
MORF4L2
ST6GAL1
NDUFA6
ST14
GET3
KPNA1
IDH3A
PLTP
MX1
CTSL
PAF1
TSPO
PEPD
AP2S1
LY6E
NUP62
PPP1R2
VEZF1
PCM1
MVP
PLOD3
ARL4C
PARP4
NAE1
ACTG2
LYPLA2
CTSH
TAP1
SENP6
CSK
PAM
PMF1
TRIM2
FABP5
CFB
UNC119B
TCEAL4
RGS2
IFI27
DBI
SLC35B1
CTSK
CTNNAL1
MPI
DHRS3
SLC2A3
DLG1
PITPNB
PRKCD
VAMP8
GUSB
SLC30A9
MECP2
LYN
ICAM1
TNFAIP3
MEN1
CSDE1
PSMB10
NPC1
CCNB2
TES
IFNGR1
LTBP1
SLC20A2
ROCK2
ACP2
OXCT1
STK39
STAMBP
GAA
SS18
SPINT1
SERPINA1
FUCA1
OGFR
SLC16A3
CXCL8
DENND4B
OAS1
DDIT4
ANPEP
CTSS
FAM20B
S100A8
MOB4
BIN1
HK2
C1QB
HCLS1
CAPN6
HLTF
RGS1
STAT5A
NOP16
CYBA
PIAS3
TIMELESS
STK10
BCAS2
PAPSS2
CSF1R
DNM1L
RPS2
PTK2B
TP53BP2
SPTLC2
DAPK1
NECTIN2
KATNB1
TIMP2
RHOG
ALDH1A3
KRR1
MTFR1
MTMR2
PAFAH1B3
IL4R
UPP1
LGALS9
PDLIM5
LMNB1
RNF44
ATP1A2
JARID2
DYNLT3
BAMBI
F13A1
SH2B3
SLC25A12
CRELD1
RPS6KA1
APOE
ARRB2
KCNAB2
CD53
FAM8A1
OCRL
TERF1
ATOX1
MPV17
PLEK
SLCO2B1
IQGAP2
ELF4
CD68
TNFRSF1B
LSP1
SEMA4D
S100A9
CAMLG
CD4
OFD1
RABGGTA
NFIL3
GTF2H4
RAB4A
TFDP2
DYNC1LI2
WBP4
BYSL
SULT1A1
COBLL1
ERF
CD163
TMOD1
HMOX1
HELZ
TARBP2
FAN1
BCL2
PKD2
GSDME
RREB1
ZNF263
PDE4B
ITPR1
HIBCH
DPP4
BAK1
EMP3
SLA
MANBA
PCYOX1
SF3A3
ELP4
ACTN2
ADARB1
PIK3CD
RAB11FIP2
RAB21
THBD
TUBG2
PLCB4
LYRM1
PARN
SLC9A6
NR1H3
CYBB
NFKBIE
HLA-DMB
MMP9
INTS9
KIF3B
BTN2A1
PPP1R26
MORC2
SLC31A1
CEBPD
CYP27A1
ABCD4
ZNF212
PTPN3
FCGR3B
PURA
ETHE1
LPAR1
CEBPA
WASF3
TCN2
TCEAL1
PLCB2
IRF8
TPST2
TPM2
SLC5A6
P2RX4
RBMX2
CCL4
IL2RG
CD48
TYROBP
NDUFAF1
GPR137B
FRG1
TCIRG1
MGST2
IMPDH1
CKS2
ALOX5AP
CD37
RUNX3
PDGFB
SLC31A2
APOBEC3G
PCYT1A
GMFG
CHKA
MMP7
GPSM3
PMAIP1
GATB
NEO1
TMC6
RGS19
KYNU
KCNN4
APEX2
APOC1
GALC
FGF2
LCAT
SLC2A5
PLEKHO2
MRC1
CD83
PLA2G15
SNCA
MMP1
TOM1L1
KCNQ1
DOLK
BID
TBC1D8
MYO5A
SELL
CROT
MMP12
SLC25A14
SLC7A7
PARVB
ACP5
ENOX2
HOMER3
CD52
ANKRD6
IRAG2
ICAM2
IRS1
PARM1
IARS1
PARP2
HLF
EVI2A
IFNAR2
VSIG4
HLA-F
CACNA2D2
ESPL1
BMPR1A
FGL2
MAD1L1
TYMP
UGCG
LCK
IL10RA
SASH3
TLR2
ZNF274
RHOH
MNDA
CSTA
OAS2
SH3BGR
SLC22A18
MX2
ITGA2
ASNS
NAGPA
CCR1
CIITA
SGCB
PTGS1
NPM3
CLEC11A
NCF4
CD40
RNASE4
CSF2RB
MAP3K14
NMB
RELB
HCAR3
EPM2A
NOTCH4
DOP1B
PER2
ZBTB39
AMPH
ADD2
LCP2
GAD1
FYB1
IL2RB
KMO
BARD1
GNA15
GGCX
AGTR1
AKAP6
SH2B2
DBT
SLN
LRRC17
SEMA5A
FES
GPR183
SLC22A3
AP1B1
H2AX
HPCAL1
CASP10
PLAU
UGP2
ISG15
GZMA
BTK
GCNT1
KATNA1
VAV2
CORO2A
TYK2
CSRP3
AQP9
PDE9A
ALKBH1
PIP5K1B
XPA
BCL2A1
CD86
ABLIM3
BLM
F8
CD8A
RASGRP3
MARCO
CD2
LY86
ARID3A
ITGA4
ADORA2B
MICA
SLC6A6
VNN2
PLCL1
HK3
CGREF1
CD84
ADAM28
MERTK
PTPN22
ACADL
HMGA1
HCP5
ZNF35
CPM
RNASE2
RAB5A
STAT4
ADAMDEC1
CYP4F11
CNBP
ADORA3
BMP6
PLA2G7
VAV1
GPLD1
PRELID3A
SHC3
GALNS
CCR7
CARTPT
SOCS3
PIK3CG
ABL2
ASAP2
IGSF6
OCA2
CD28
LY96
CST6
SLC16A5
CBL
RENBP
PTGER2
APMAP
GLRX
GZMK
CLEC10A
PTPN6
XK
TFEC
HPGDS
SLITRK3
CHST7
SEMA3A
L3MBTL1
HYAL2
LILRB5
STARD8
ELANE
SLK
TNFSF9
CCR5
CSRP2
SLC16A6
THRB
NLRP3
CSF2RA
NRAP
P2RX7
LILRB1
PRKG1
SULT1A2
GNG5
FRK
TNIP1
SIGLEC7
CDK16
CD300C
BTC
TFRC
AKAP3
CCL16
IL15RA
GK
RAC2
LAIR2
SYK
OGT
THEMIS2
ADGRE2
CUL1
CASK
BUD23
PTGER1
GPR171
LILRB2
PPP2R3A
SP140
LRP2BP
ATP6AP1
PF4V1
LILRA2
NAALADL1
ARPC2
AMPD3
HCK
RFC1
CDC14B
LAIR1
VOPP1
CYRIA
NDEL1
LAS1L
TBXAS1
CPVL
MYO7A
PCDHA9
KCNAB1
RNPEP
PGR
GPI
TRAF3
CAPZA1
IRF7
FGR
PRPS1
RRAS2
PPARG
SNTB1
FLNB
VAT1
PARP1
FDFT1
CCNI
CLIC1
EID1
CAPN2
RPN2
EIF3E
CDC42
HLA-B
ARPC3
ATP6V1G1
SAP18
TMED9
NCSTN
TCP1
HLA-C
ATXN10
ADH5
LCP1
HLA-DRA
PDHB
NEU1
PPP4C
ERP44
UROD
UCP2
ESD
CADM1
MDK
CORO1A
DLD
PLIN2
MYD88
PRKRA
MAN2B1
SYT11
CXCR4
FERMT2
OSBPL2
NUPR1
NFKB1
PEG3
TSPAN4
METTL3
CASP4
PI4K2A
KRT14
PLPP3
MED21
ECM1
EPHX2
CHI3L1
ME2
BAG2
IFI35
VTI1B
FBXW11
PDZD2
RARRES2
PSMC5
DPAGT1
EXTL2
APOL1
IL10RB
PLAAT3
APOBEC3C
PRUNE1
CYTIP
ABCB7
PDLIM3
OSBPL3
ICE1
CYB561D2
TRAC
FBP1
SLC35D1
NCKAP1L
COQ7
KHDRBS3
H2BC12
SELPLG
TSPAN5
C3AR1
CCL18
CD300A
NCF2
OLR1
ABHD14A
CD247
CTSZ
RND1
MAPK13
CTSV
RPL39L
CST7
TLR1
B4GALT3
KLRG1
TNFSF13
MTX1
VEGFA
HLA-G
GBAP1
LST1
TTC39A
SLC43A3
PLAUR
AASS
RAB11FIP5
FCGR2B
FCGR2C
UBE3A
DSTNP2
NSMCE4A
GGTLC1
CCRL2
EVI2B
AP2A2
ATRN
IPO5
HLA-DPA1
PXDN
ATP6V0D1
YARS1
U2SURP
MYL6
GRINA
RBFOX2
JPT2
LSM14A
NUDT4
TM9SF4
PREPL
FBXO21
TMEM97
LIMCH1
FAM98A
TUG1
CREB3L2
MYO1B
KIAA0232
KIFBP
SUCLG2
SETD3
MOAP1
GPD1L
DESI1
WEE1
CRYBG1
STK38L
AQR
MRPS31
AKT3
DTX4
IL1RN
LHFPL2
SMURF1
METAP1
DDHD2
MSL1
PLEKHM1
RNF115
LARP7
FTL
C1orf216
ANKMY2
ASB1
DMXL2
PPFIBP2
SAMD4A
DCUN1D4
PAQR4
MFSD5
ARHGAP45
WDR7
LRRC47
DNAJC16
FAM172A
ABHD3
WDR73
CHI3L2
NTAN1
ZFYVE26
LPCAT4
OLFML2B
GSAP
SRSF8
SENP5
ROBO1
LDAF1
RAP1GAP2
CYLD
USP12
TMEM158
TMCC1
LOC155060
SFMBT1
COQ2
PGAP4
MFSD9
IPW
ABCC10
G0S2
ZNF710
RWDD2A
RNASE6
ATP11A
SECTM1
MYO1F
MYBL1
TBC1D30
NKG7
RAP2B
HLA-A
MEGF6
RABL3
CCL8
MEIS3P1
BCAT1
GLA
FBXL2
HLX
TRAF3IP1
GPR65
KLRB1
PMS2P3
FCGR1B
ARPP19
FPR3
DDI2
TSPAN2
COL4A3
ZNF266
SLC46A3
SBSPON
ARMCX6
DCAF4
AHCTF1
PLXDC2
ZNF204P
SLC38A6
CCZ1B
H2AC6
GRB2
LINC00963
PGAP2
ZNF529
ZNF37BP
STOML2
DUSP10
CD72
GK3P
LPXN
HDAC3
YIPF3
TMSB4X
MYDGF
CCL2
DCLK2
PRDM1
HLA-J
HLA-DMA
ZSCAN18
PLEKHA2
EIF3L
NGRN
TMSB10
WAC
ADIPOR1
GSTK1
JPT1
SERF2
TMEM50A
PNRC2
ZNF106
YPEL5
NDFIP1
LARS1
EVL
TNS3
PREB
PIAS1
METTL9
PMEPA1
MMADHC
FXYD6
KLHDC2
RSL24D1
NOP10
BEX3
NIBAN1
UBE2Q1
TSPAN13
CCNB1IP1
EFHD2
POLR3E
ELOVL1
SNN
RBM47
COPS4
WDR41
ZNF706
COMMD9
UBP1
FTSJ3
MFSD1
CEMIP2
C9orf78
SENP2
NFYB
SCAMP2
CDC42SE1
MAGEF1
C8orf33
NANS
DHX32
SLC66A2
MLPH
ATG101
NAGK
C1QA
SLC38A1
RUFY1
ZBED5
EDEM2
PSENEN
CAMK2N1
RABGEF1
STYXL1
PRDM4
DERL2
PHC1
TMEM176A
TYW1
ZC3H7A
LRRFIP2
DARS2
AKTIP
USP16
SNX10
UFSP2
SMARCAL1
PLBD1
FAM222B
COLGALT1
KCTD5
THYN1
RNASEH1
ERO1A
STK26
WDR59
JADE1
PARP12
RCL1
ECHDC2
ORMDL2
MAFB
MAGEH1
DCUN1D1
MRGBP
TWNK
ZDHHC7
INTS12
CENPBD2P
EIF4ENIF1
DRAM1
AVPI1
PCTP
LRRC8D
UTP6
PDGFC
GINS3
RGCC
SLC8B1
KIF20A
UPF3B
SIDT2
TMEM62
REEP4
ACP6
ZC3H12A
TMEM51
C14orf132
KCTD9
PNMA8A
SLC35F2
FCGRT
ARHGAP15
TESC
TRMT11
RPS6KC1
GMIP
ZFAND1
PNKP
C1RL
TMEM140
DCAF10
PLAC8
OPN3
PARP8
MORC4
NPR3
LAGE3
PXMP2
CYB5R4
ANKHD1
SLC50A1
SYNJ2BP
SLAMF7
BIN2
RHBDF2
ETAA1
RBKS
CEP63
MRPL46
GEMIN8
SH3TC1
SPHK1
MSRA
TRPV2
ECHDC3
B3GNT2
CLN8
ADAP2
NAP1L2
IFT81
GAREM1
SLAMF8
CIDEC
HPSE
RBFA
TREM1
TASP1
RIC8B
DPEP2
RUBCNL
SOWAHC
ADA2
SIGLEC1
MTARC2
BORA
NME7
MAP7D3
OGFRL1
SLC15A3
NINJ2
TMEM50B
ACSS3
RAB20
CHST11
PCDH12
MS4A6A
UXS1
TMEM35A
SAMD9
HS3ST2
AP5S1
TDP1
HEY2
MFSD13A
NOX4
PILRA
ZNF34
SMCO4
PVRIG
NUDT11
CTC-338M12.4
TTLL7
CLEC5A
RNF122
BHMT2
SLC16A10
GMPPB
TRIM45
ZFYVE21
KLHL12
PCID2
MCOLN1
GALNT6
KIZ
LGALSL
NOD2
C5AR1
NXF3
SNX11
TLR7
MFSD12
TSHZ2
CYB5R2
LINC00312
IL17B
N6AMT1
MYLIP
LINC00472
RGS17
BATF3
TMEM164
TMEM176B
PDZRN4
FAM120C
NECAP2
CRYL1
ZBED8
AHI1
H2AJ
ATP1A1
RAB23
ARPC5L
ADPGK
TSPAN14
CAB39L
SNX27
APH1B
ASAP1
UNKL
NOD1
DENND2D
ELP3
NIPSNAP3B
C5AR2
CIDEB
NPL
EMC6
SH3BGRL3
LMAN2L
SYNC
OR1A1
EIF4EBP1
ILKAP
RASSF4
TMEM208
FCMR
ACOT9
F11R
PYCARD
GNA12
UBL4A
BRD7
DNAJC10
NEFL
SHTN1
TMEM268
C2orf68
EOGT
NXPH4
EMILIN2
C19orf54
KIF17
TBC1D2
ACTR10
SMIM14
RNF20
HSD3B7
RAB9B
EIF2A
ZRANB2
TXNDC12
SSU72
C14orf119
STARD3NL
VIRMA
FUCA2
MRPL1
NOA1
SPNS1
BTBD10
ZDHHC16
SLC25A19
RTL6
NSRP1
CLDN12
STRADB
FERMT3
ATL1
MS4A7
BRI3
ZNF581
SERTAD1
DUSP23
GPR160
CXCL16
C15orf48
TNFSF13B
PARVG
TNFAIP8L2
RNF135
AADAT
TMEM117
ITLN1
ABI3
GPR34
PCDHB5
HCST
SLC25A39
AS3MT
CD163L1
FAM167B
ZMYND15
CCL26
GPR84
SLC41A2
MOV10
SUCNR1
DMAP1
DLL1
ANGPTL1
CFL2
TIGD7
BEX2
TM2D2
CARD6
PRXL2A
ARHGAP9
NUDT16L1
CDIN1
IRF2BP2
RCC2
SELENON
ANAPC16
MRPL10
TTYH3
FAM210B
PARP14
SLC35B2
MIB1
WDR75
PIM3
ABHD12
ABHD16A
CIAO2A
UBALD2
ANKRD13A
COX20
ATAD1
KRTCAP2
GNPTG
ANO6
MRPS6
SETD7
TMEM219
CMIP
APCDD1
GPR108
CEP20
ZNF598
PURB
POGLUT3
CPNE2
ZRANB1
PLRG1
SLC25A25
LOC100129034
FAM199X
DRAM2
CCDC80
SMAP2
KNSTRN
PHF5A
FAM217B
CC2D1B
RBM27
MTERF2
C1QC
INO80
DOCK7
ZCRB1
RPUSD4
PM20D2
FRMD6
PATL1
RALGAPA2
DOCK8
MOB3A
SHROOM3
GINM1
PAG1
ZBTB4
EBLN3P
SPOPL
SPNS2
NAA30
KLHL42
COQ10A
RCSD1
TSPAN33
JAZF1
TBRG1
EPC2
NCEH1
AEBP2
RNF213
NRBP2
TMEM64
LONRF2
ISCA2
MTURN
ARHGAP31
PPM1M
MRFAP1
ZNF385A
HEIH
FMNL2
ZSWIM6
ARHGAP30
SUSD1
DNER
SLC18B1
FAM241B
PCGF5
FUT11
ZNRF3
BRAF
ARRDC1
LINC00938
PABIR1
FAM89A
PHYKPL
ORAI1
FBXO30
NEIL2
ZNF618
UBE2QL1
FOXK1
SLC27A1
WDR81
MRPS9
LUC7L2
SESTD1
PPM1K
EMB
CHMP4C
FAM20A
FITM2
MPEG1
HVCN1
WDR35
PXYLP1
C12orf73
RHBDD1
IGIP
LCLAT1
FAM78A
HDDC3
C1orf226
FAM177A1
SLC39A11
RELT
B3GLCT
STARD9
IGSF21
GSTO2
MRAP2
FGF11
TRAM2-AS1
TMC8
MBOAT1
TMEM200B
GALNT17
C6orf136
SLC16A9
FLJ37453
EPSTI1
TARS3
STPG1
L3HYPDH
CLIC6
LGR6
PLBD2
ANXA2R
LOC100506990
TOR2A
SMIM10
MACC1-DT
SPACA6
PWWP2B
DDIT4L
MTFR2
TMEM179B
JAML
RIPK3
RNF144B
BLOC1S3
TAMALIN
OSR1
GAB3
MSC-AS1
MAP6
C1orf162
LIN52
KRBOX1
GPR146
NCK1-DT
ARHGAP5-AS1
SNHG21
ARL9
CNTN4
ZNF436-AS1
PRKAG2-AS1
USP35
TPCN2
RAB3C
TMEM178A
C2CD4B
PRDX6-AS1
TAFA5
ANKDD1A
MS4A14
PTPDC1
ACOT4
GBP5
LINC01094
TMEM220
TPRG1
CNTN3
C4orf48
LOC644656
PEG3-AS1
SERTAD4-AS1
LPAR5
ARSI
FGF14-AS2
SHC4
PGM5-AS1
C2orf92
IL4I1
TTC21A
DOCK9-DT
FAM133A
TDRD10
CHRAC1
GBGT1
PCDH20
LOC100506639
FRG1HP
ADM5
GMDS-DT
DIRC3
MIR181A2HG
ADAM33
LINC02871
PROKR2
SEMA4B
GALM
ZBED5-AS1
ILF3-DT
PRAG1
TAF3
FAM111A-DT
GBP4
LINC01004
NRROS
C14orf28
PGBD1
PELI3
C3orf70
DUBR
GAS2L3
CAHM
LOC105373085
ZNF285
LOC105369889
CRIM1-DT
LOC646903
PRORSD1P
CRNDE
MLKL
LOC101930112
TMEM255B
LBX2-AS1
RBM20
HOGA1
LOC105371414
LINC01857
EFHB
LOC286437
ITPR1-DT
KBTBD8
SLC10A4
UNC5C-AS1
LOC101928429
RRN3P2
SIX3-AS1
LOC100128108
ZNF667-AS1
