# Supplementary material for: Neutrophil extracellular traps mediate the crosstalk between plaque microenvironment and unstable carotid plaque formation
Source: Exp Mol Med. 2024 Aug 1;56(8):1717–35. doi: 10.1038/s12276-024-01281-4 (PMC11372095; doi:10.1038/s12276-024-01281-4)
Supplement: Supplementary file 5 — Supplementary Table 5 degXpurple take the genes after intersection [file 12276_2024_1281_MOESM5_ESM.xls]

## Sheet: Sheet1
id
VAMP8
ARRB2
CXCR4
NCF4
CYBA
C1QC
C15orf48
AQP9
FAM20A
FPR3
RNASE6
FCGR2B
C5AR1
ARHGAP30
ADAMDEC1
EVI2A
PLTP
APOE
FABP5
SYNC
C3AR1
NCF2
HLA-DRA
LY86
ARL4C
CHI3L1
CD300A
CD53
LPXN
SERPINA1
FCGR1B
CXCL8
MS4A6A
HCK
IER3
CPVL
HLA-DMB
CAPG
TMEM176A
PLD5
SIGLEC1
CCL4
VSIG4
ITGB2
CD72
MRC1
CCL2
MMP12
CD68
BCL2A1
RGS1
SLC22A3
CD14
MYBL1
CD163
CD37
HMOX1
TYROBP
CCL18
F13A1
CCR1
ACP5
GPR183
MS4A4A
TNFSF13B
CD28
GPR34
IFI30
FCGR2C
CORO1A
EVI2B
CD52
LINC01094
NEXN
CYTIP
PLA2G7
C1QB
CD48
MS4A7
IL10RA
RNASE1
ADAP2
HLA-DMA
LAPTM5
LCP1
MPEG1
PNMA8A
FCER1G
C1QA
TREM1
CSF1R
CXCL16
NPL
LY96
PYCARD
APOC1
TMEM176B
CSF2RB
S100A9
MMP9
CTSC
