# Supplementary material for: Neutrophil extracellular traps mediate the crosstalk between plaque microenvironment and unstable carotid plaque formation
Source: Exp Mol Med. 2024 Aug 1;56(8):1717–35. doi: 10.1038/s12276-024-01281-4 (PMC11372095; doi:10.1038/s12276-024-01281-4)
Supplement: Supplementary file 6 — Supplementary Table 6 Neutrophil-related genes [file 12276_2024_1281_MOESM6_ESM.xls]

## Sheet: Supplementary Table 6 neutrophi
Gene Symbol	Description	Category	Gifts	GC Id	Relevance score	GeneCards Link
ELANE	Elastase, Neutrophil Expressed	Protein Coding	47	GC19P002810	56.4109	https://www.genecards.org/cgi-bin/carddisp.pl?gene=ELANE
RAC2	Rac Family Small GTPase 2	Protein Coding	49	GC22M057489	56.0337	https://www.genecards.org/cgi-bin/carddisp.pl?gene=RAC2
CXCL8	C-X-C Motif Chemokine Ligand 8	Protein Coding	38	GC04P073740	41.1966	https://www.genecards.org/cgi-bin/carddisp.pl?gene=CXCL8
MPO	Myeloperoxidase	Protein Coding	49	GC17M058269	36.6441	https://www.genecards.org/cgi-bin/carddisp.pl?gene=MPO
NCF2	Neutrophil Cytosolic Factor 2	Protein Coding	45	GC01M183555	31.8433	https://www.genecards.org/cgi-bin/carddisp.pl?gene=NCF2
CSF3R	Colony Stimulating Factor 3 Receptor	Protein Coding	45	GC01M036466	30.5841	https://www.genecards.org/cgi-bin/carddisp.pl?gene=CSF3R
MEFV	MEFV Innate Immuity Regulator, Pyrin	Protein Coding	42	GC16M007269	30.4336	https://www.genecards.org/cgi-bin/carddisp.pl?gene=MEFV
PRTN3	Proteinase 3	Protein Coding	44	GC19P000840	30.2561	https://www.genecards.org/cgi-bin/carddisp.pl?gene=PRTN3
CEBPE	CCAAT Enhancer Binding Protein Epsilon	Protein Coding	41	GC14M023117	28.5287	https://www.genecards.org/cgi-bin/carddisp.pl?gene=CEBPE
NCF1	Neutrophil Cytosolic Factor 1	Protein Coding	45	GC07P075454	27.9828	https://www.genecards.org/cgi-bin/carddisp.pl?gene=NCF1
SMARCD2	SWI/SNF Related, Matrix Associated, Actin Dependent Regulator Of Chromatin, Subfamily D, Member 2	Protein Coding	41	GC17M063832	27.3759	https://www.genecards.org/cgi-bin/carddisp.pl?gene=SMARCD2
ITGAM	Integrin Subunit Alpha M	Protein Coding	46	GC16P041126	26.9365	https://www.genecards.org/cgi-bin/carddisp.pl?gene=ITGAM
ITGB2	Integrin Subunit Beta 2	Protein Coding	49	GC21M044885	25.8226	https://www.genecards.org/cgi-bin/carddisp.pl?gene=ITGB2
NCF4	Neutrophil Cytosolic Factor 4	Protein Coding	46	GC22P036860	24.8734	https://www.genecards.org/cgi-bin/carddisp.pl?gene=NCF4
TNF	Tumor Necrosis Factor	Protein Coding	49	GC06P083695	24.4885	https://www.genecards.org/cgi-bin/carddisp.pl?gene=TNF
CXCR2	C-X-C Motif Chemokine Receptor 2	Protein Coding	48	GC02P218125	23.9777	https://www.genecards.org/cgi-bin/carddisp.pl?gene=CXCR2
LCN2	Lipocalin 2	Protein Coding	43	GC09P128149	23.9665	https://www.genecards.org/cgi-bin/carddisp.pl?gene=LCN2
LTF	Lactotransferrin	Protein Coding	44	GC03M046435	23.9035	https://www.genecards.org/cgi-bin/carddisp.pl?gene=LTF
CD177	CD177 Molecule	Protein Coding	38	GC19P043353	21.9539	https://www.genecards.org/cgi-bin/carddisp.pl?gene=CD177
CSF3	Colony Stimulating Factor 3	Protein Coding	38	GC17P040015	21.7602	https://www.genecards.org/cgi-bin/carddisp.pl?gene=CSF3
CTSG	Cathepsin G	Protein Coding	44	GC14M024573	20.3619	https://www.genecards.org/cgi-bin/carddisp.pl?gene=CTSG
FCGR3B	Fc Gamma Receptor IIIb	Protein Coding	42	GC01M161623	20.2349	https://www.genecards.org/cgi-bin/carddisp.pl?gene=FCGR3B
CYBB	Cytochrome B-245 Beta Chain	Protein Coding	46	GC0XP037780	19.8769	https://www.genecards.org/cgi-bin/carddisp.pl?gene=CYBB
SELL	Selectin L	Protein Coding	42	GC01M169690	18.9066	https://www.genecards.org/cgi-bin/carddisp.pl?gene=SELL
CYBA	Cytochrome B-245 Alpha Chain	Protein Coding	46	GC16M088643	18.4977	https://www.genecards.org/cgi-bin/carddisp.pl?gene=CYBA
IL1B	Interleukin 1 Beta	Protein Coding	45	GC02M112829	18.0502	https://www.genecards.org/cgi-bin/carddisp.pl?gene=IL1B
GFI1	Growth Factor Independent 1 Transcriptional Repressor	Protein Coding	40	GC01M092474	17.8541	https://www.genecards.org/cgi-bin/carddisp.pl?gene=GFI1
IL1RN	Interleukin 1 Receptor Antagonist	Protein Coding	46	GC02P122460	17.3668	https://www.genecards.org/cgi-bin/carddisp.pl?gene=IL1RN
FPR1	Formyl Peptide Receptor 1	Protein Coding	46	GC19M051745	17.3232	https://www.genecards.org/cgi-bin/carddisp.pl?gene=FPR1
SERPINB1	Serpin Family B Member 1	Protein Coding	39	GC06M002835	17.2179	https://www.genecards.org/cgi-bin/carddisp.pl?gene=SERPINB1
LBR	Lamin B Receptor	Protein Coding	45	GC01M225401	16.8743	https://www.genecards.org/cgi-bin/carddisp.pl?gene=LBR
PPBP	Pro-Platelet Basic Protein	Protein Coding	41	GC04M073986	16.7909	https://www.genecards.org/cgi-bin/carddisp.pl?gene=PPBP
SELP	Selectin P	Protein Coding	44	GC01M169558	16.5949	https://www.genecards.org/cgi-bin/carddisp.pl?gene=SELP
CSF2	Colony Stimulating Factor 2	Protein Coding	41	GC05P132073	16.4816	https://www.genecards.org/cgi-bin/carddisp.pl?gene=CSF2
CXCL5	C-X-C Motif Chemokine Ligand 5	Protein Coding	39	GC04M073995	16.3955	https://www.genecards.org/cgi-bin/carddisp.pl?gene=CXCL5
JAGN1	Jagunal Homolog 1	Protein Coding	35	GC03P009890	16.3799	https://www.genecards.org/cgi-bin/carddisp.pl?gene=JAGN1
PIK3CG	Phosphatidylinositol-4,5-Bisphosphate 3-Kinase Catalytic Subunit Gamma	Protein Coding	46	GC07P106865	16.3709	https://www.genecards.org/cgi-bin/carddisp.pl?gene=PIK3CG
CXCR4	C-X-C Motif Chemokine Receptor 4	Protein Coding	49	GC02M136114	16.1228	https://www.genecards.org/cgi-bin/carddisp.pl?gene=CXCR4
MMP8	Matrix Metallopeptidase 8	Protein Coding	46	GC11M102617	16.1181	https://www.genecards.org/cgi-bin/carddisp.pl?gene=MMP8
ICAM1	Intercellular Adhesion Molecule 1	Protein Coding	48	GC19P010466	15.2951	https://www.genecards.org/cgi-bin/carddisp.pl?gene=ICAM1
CXCL1	C-X-C Motif Chemokine Ligand 1	Protein Coding	40	GC04P073869	15.1473	https://www.genecards.org/cgi-bin/carddisp.pl?gene=CXCL1
CXCR1	C-X-C Motif Chemokine Receptor 1	Protein Coding	41	GC02M218162	15.0065	https://www.genecards.org/cgi-bin/carddisp.pl?gene=CXCR1
AZU1	Azurocidin 1	Protein Coding	39	GC19P000825	14.8578	https://www.genecards.org/cgi-bin/carddisp.pl?gene=AZU1
IFNG	Interferon Gamma	Protein Coding	46	GC12M068154	14.7778	https://www.genecards.org/cgi-bin/carddisp.pl?gene=IFNG
SRP54	Signal Recognition Particle 54	Protein Coding	41	GC14P034981	14.636	https://www.genecards.org/cgi-bin/carddisp.pl?gene=SRP54
PRKCD	Protein Kinase C Delta	Protein Coding	50	GC03P053156	14.5419	https://www.genecards.org/cgi-bin/carddisp.pl?gene=PRKCD
S100A9	S100 Calcium Binding Protein A9	Protein Coding	41	GC01P153357	14.3325	https://www.genecards.org/cgi-bin/carddisp.pl?gene=S100A9
DEFA1	Defensin Alpha 1	Protein Coding	40	GC08M006977	14.0599	https://www.genecards.org/cgi-bin/carddisp.pl?gene=DEFA1
HAX1	HCLS1 Associated Protein X-1	Protein Coding	41	GC01P154273	13.8455	https://www.genecards.org/cgi-bin/carddisp.pl?gene=HAX1
SELE	Selectin E	Protein Coding	41	GC01M169722	13.8198	https://www.genecards.org/cgi-bin/carddisp.pl?gene=SELE
LPIN2	Lipin 2	Protein Coding	41	GC18M002916	13.7687	https://www.genecards.org/cgi-bin/carddisp.pl?gene=LPIN2
IL17A	Interleukin 17A	Protein Coding	40	GC06P052186	13.6311	https://www.genecards.org/cgi-bin/carddisp.pl?gene=IL17A
ALOX5	Arachidonate 5-Lipoxygenase	Protein Coding	46	GC10P045374	13.5286	https://www.genecards.org/cgi-bin/carddisp.pl?gene=ALOX5
G6PC3	Glucose-6-Phosphatase Catalytic Subunit 3	Protein Coding	40	GC17P044070	13.3215	https://www.genecards.org/cgi-bin/carddisp.pl?gene=G6PC3
IL6	Interleukin 6	Protein Coding	47	GC07P022725	13.1894	https://www.genecards.org/cgi-bin/carddisp.pl?gene=IL6
SYK	Spleen Associated Tyrosine Kinase	Protein Coding	48	GC09P092021	13.1776	https://www.genecards.org/cgi-bin/carddisp.pl?gene=SYK
MMP9	Matrix Metallopeptidase 9	Protein Coding	52	GC20P046008	13.1523	https://www.genecards.org/cgi-bin/carddisp.pl?gene=MMP9
VPS45	Vacuolar Protein Sorting 45 Homolog	Protein Coding	38	GC01P150252	12.9229	https://www.genecards.org/cgi-bin/carddisp.pl?gene=VPS45
NLRP3	NLR Family Pyrin Domain Containing 3	Protein Coding	45	GC01P247415	12.7225	https://www.genecards.org/cgi-bin/carddisp.pl?gene=NLRP3
TCIRG1	T Cell Immune Regulator 1, ATPase H+ Transporting V0 Subunit A3	Protein Coding	43	GC11P070194	12.6453	https://www.genecards.org/cgi-bin/carddisp.pl?gene=TCIRG1
MIR223	MicroRNA 223	RNA Gene	22	GC0XP066018	12.5125	https://www.genecards.org/cgi-bin/carddisp.pl?gene=MIR223
FPR2	Formyl Peptide Receptor 2	Protein Coding	44	GC19P051752	12.4224	https://www.genecards.org/cgi-bin/carddisp.pl?gene=FPR2
DEFA3	Defensin Alpha 3	Protein Coding	36	GC08M007015	12.3665	https://www.genecards.org/cgi-bin/carddisp.pl?gene=DEFA3
S100A8	S100 Calcium Binding Protein A8	Protein Coding	41	GC01M153391	12.3254	https://www.genecards.org/cgi-bin/carddisp.pl?gene=S100A8
CAMP	Cathelicidin Antimicrobial Peptide	Protein Coding	39	GC03P048954	12.283	https://www.genecards.org/cgi-bin/carddisp.pl?gene=CAMP
PSMB4	Proteasome 20S Subunit Beta 4	Protein Coding	43	GC01P151372	12.2055	https://www.genecards.org/cgi-bin/carddisp.pl?gene=PSMB4
SLC35C1	Solute Carrier Family 35 Member C1	Protein Coding	39	GC11P046498	12.0863	https://www.genecards.org/cgi-bin/carddisp.pl?gene=SLC35C1
JAK2	Janus Kinase 2	Protein Coding	50	GC09P004985	11.9615	https://www.genecards.org/cgi-bin/carddisp.pl?gene=JAK2
CCL2	C-C Motif Chemokine Ligand 2	Protein Coding	46	GC17P034255	11.9033	https://www.genecards.org/cgi-bin/carddisp.pl?gene=CCL2
PECAM1	Platelet And Endothelial Cell Adhesion Molecule 1	Protein Coding	40	GC17M064319	11.8581	https://www.genecards.org/cgi-bin/carddisp.pl?gene=PECAM1
CAT	Catalase	Protein Coding	49	GC11P034460	11.8207	https://www.genecards.org/cgi-bin/carddisp.pl?gene=CAT
C5AR1	Complement C5a Receptor 1	Protein Coding	42	GC19P047290	11.7241	https://www.genecards.org/cgi-bin/carddisp.pl?gene=C5AR1
WDR1	WD Repeat Domain 1	Protein Coding	39	GC04M010075	11.7157	https://www.genecards.org/cgi-bin/carddisp.pl?gene=WDR1
FAS	Fas Cell Surface Death Receptor	Protein Coding	48	GC10P092502	11.5132	https://www.genecards.org/cgi-bin/carddisp.pl?gene=FAS
PSMB8	Proteasome 20S Subunit Beta 8	Protein Coding	48	GC06M032840	11.4858	https://www.genecards.org/cgi-bin/carddisp.pl?gene=PSMB8
SELPLG	Selectin P Ligand	Protein Coding	41	GC12M108621	11.4543	https://www.genecards.org/cgi-bin/carddisp.pl?gene=SELPLG
SBDS	SBDS Ribosome Maturation Factor	Protein Coding	41	GC07M066987	11.44	https://www.genecards.org/cgi-bin/carddisp.pl?gene=SBDS
STAT3	Signal Transducer And Activator Of Transcription 3	Protein Coding	50	GC17M042313	11.4286	https://www.genecards.org/cgi-bin/carddisp.pl?gene=STAT3
ITGAL	Integrin Subunit Alpha L	Protein Coding	45	GC16P030472	11.3889	https://www.genecards.org/cgi-bin/carddisp.pl?gene=ITGAL
CXCL2	C-X-C Motif Chemokine Ligand 2	Protein Coding	38	GC04M074097	11.3822	https://www.genecards.org/cgi-bin/carddisp.pl?gene=CXCL2
MRTFA	Myocardin Related Transcription Factor A	Protein Coding	33	GC22M058080	11.3175	https://www.genecards.org/cgi-bin/carddisp.pl?gene=MRTFA
TLR2	Toll Like Receptor 2	Protein Coding	49	GC04P153684	11.2222	https://www.genecards.org/cgi-bin/carddisp.pl?gene=TLR2
MAPK14	Mitogen-Activated Protein Kinase 14	Protein Coding	49	GC06P083841	11.2024	https://www.genecards.org/cgi-bin/carddisp.pl?gene=MAPK14
LCP2	Lymphocyte Cytosolic Protein 2	Protein Coding	41	GC05M170246	11.1362	https://www.genecards.org/cgi-bin/carddisp.pl?gene=LCP2
FASLG	Fas Ligand	Protein Coding	45	GC01P172628	11.0718	https://www.genecards.org/cgi-bin/carddisp.pl?gene=FASLG
TLR4	Toll Like Receptor 4	Protein Coding	49	GC09P117704	10.901	https://www.genecards.org/cgi-bin/carddisp.pl?gene=TLR4
SOD1	Superoxide Dismutase 1	Protein Coding	50	GC21P031659	10.9002	https://www.genecards.org/cgi-bin/carddisp.pl?gene=SOD1
ANXA1	Annexin A1	Protein Coding	46	GC09P073151	10.8504	https://www.genecards.org/cgi-bin/carddisp.pl?gene=ANXA1
MAPK1	Mitogen-Activated Protein Kinase 1	Protein Coding	49	GC22M021759	10.7974	https://www.genecards.org/cgi-bin/carddisp.pl?gene=MAPK1
CRP	C-Reactive Protein	Protein Coding	44	GC01M159727	10.717	https://www.genecards.org/cgi-bin/carddisp.pl?gene=CRP
IL10	Interleukin 10	Protein Coding	45	GC01M206767	10.5471	https://www.genecards.org/cgi-bin/carddisp.pl?gene=IL10
MYH9	Myosin Heavy Chain 9	Protein Coding	47	GC22M036281	10.4905	https://www.genecards.org/cgi-bin/carddisp.pl?gene=MYH9
FCGR1A	Fc Gamma Receptor Ia	Protein Coding	40	GC01P150197	10.4602	https://www.genecards.org/cgi-bin/carddisp.pl?gene=FCGR1A
TAFAZZIN	Tafazzin, Phospholipid-Lysophospholipid Transacylase	Protein Coding	32	GC0XP154413	10.3495	https://www.genecards.org/cgi-bin/carddisp.pl?gene=TAFAZZIN
PSTPIP1	Proline-Serine-Threonine Phosphatase Interacting Protein 1	Protein Coding	43	GC15P076993	10.3451	https://www.genecards.org/cgi-bin/carddisp.pl?gene=PSTPIP1
DNASE1	Deoxyribonuclease 1	Protein Coding	42	GC16P003611	10.3163	https://www.genecards.org/cgi-bin/carddisp.pl?gene=DNASE1
HMGB1	High Mobility Group Box 1	Protein Coding	44	GC13M030456	10.2497	https://www.genecards.org/cgi-bin/carddisp.pl?gene=HMGB1
S100A12	S100 Calcium Binding Protein A12	Protein Coding	38	GC01M153373	10.2465	https://www.genecards.org/cgi-bin/carddisp.pl?gene=S100A12
TERT	Telomerase Reverse Transcriptase	Protein Coding	49	GC05M001253	10.2111	https://www.genecards.org/cgi-bin/carddisp.pl?gene=TERT
IL1A	Interleukin 1 Alpha	Protein Coding	42	GC02M112773	10.1114	https://www.genecards.org/cgi-bin/carddisp.pl?gene=IL1A
FCGR2A	Fc Gamma Receptor IIa	Protein Coding	45	GC01P161505	10.093	https://www.genecards.org/cgi-bin/carddisp.pl?gene=FCGR2A
BPI	Bactericidal Permeability Increasing Protein	Protein Coding	41	GC20P038304	10.0467	https://www.genecards.org/cgi-bin/carddisp.pl?gene=BPI
USB1	U6 SnRNA Biogenesis Phosphodiesterase 1	Protein Coding	36	GC16P057999	10.0435	https://www.genecards.org/cgi-bin/carddisp.pl?gene=USB1
CXCL6	C-X-C Motif Chemokine Ligand 6	Protein Coding	38	GC04P073837	10.003	https://www.genecards.org/cgi-bin/carddisp.pl?gene=CXCL6
RNASE3	Ribonuclease A Family Member 3	Protein Coding	40	GC14P020891	9.99915	https://www.genecards.org/cgi-bin/carddisp.pl?gene=RNASE3
GATA2	GATA Binding Protein 2	Protein Coding	46	GC03M128479	9.95829	https://www.genecards.org/cgi-bin/carddisp.pl?gene=GATA2
IL18	Interleukin 18	Protein Coding	41	GC11M112143	9.79765	https://www.genecards.org/cgi-bin/carddisp.pl?gene=IL18
CEACAM1	CEA Cell Adhesion Molecule 1	Protein Coding	42	GC19M042507	9.79384	https://www.genecards.org/cgi-bin/carddisp.pl?gene=CEACAM1
IL4	Interleukin 4	Protein Coding	44	GC05P132673	9.77725	https://www.genecards.org/cgi-bin/carddisp.pl?gene=IL4
SIGLEC5	Sialic Acid Binding Ig Like Lectin 5	Protein Coding	38	GC19M066230	9.76913	https://www.genecards.org/cgi-bin/carddisp.pl?gene=SIGLEC5
WAS	WASP Actin Nucleation Promoting Factor	Protein Coding	46	GC0XP048676	9.75133	https://www.genecards.org/cgi-bin/carddisp.pl?gene=WAS
LYST	Lysosomal Trafficking Regulator	Protein Coding	38	GC01M235661	9.68986	https://www.genecards.org/cgi-bin/carddisp.pl?gene=LYST
CCL3	C-C Motif Chemokine Ligand 3	Protein Coding	37	GC17M036088	9.60985	https://www.genecards.org/cgi-bin/carddisp.pl?gene=CCL3
FCGR3A	Fc Gamma Receptor IIIa	Protein Coding	44	GC01M161541	9.57923	https://www.genecards.org/cgi-bin/carddisp.pl?gene=FCGR3A
PTPN22	Protein Tyrosine Phosphatase Non-Receptor Type 22	Protein Coding	47	GC01M113813	9.49706	https://www.genecards.org/cgi-bin/carddisp.pl?gene=PTPN22
IL1R1	Interleukin 1 Receptor Type 1	Protein Coding	44	GC02P102136	9.47606	https://www.genecards.org/cgi-bin/carddisp.pl?gene=IL1R1
DEFA4	Defensin Alpha 4	Protein Coding	35	GC08M006935	9.34109	https://www.genecards.org/cgi-bin/carddisp.pl?gene=DEFA4
CYBC1	Cytochrome B-245 Chaperone 1	Protein Coding	25	GC17M082443	9.28312	https://www.genecards.org/cgi-bin/carddisp.pl?gene=CYBC1
TREM1	Triggering Receptor Expressed On Myeloid Cells 1	Protein Coding	40	GC06M041267	9.16213	https://www.genecards.org/cgi-bin/carddisp.pl?gene=TREM1
SERPINA1	Serpin Family A Member 1	Protein Coding	47	GC14M094376	9.11207	https://www.genecards.org/cgi-bin/carddisp.pl?gene=SERPINA1
VCAM1	Vascular Cell Adhesion Molecule 1	Protein Coding	44	GC01P100719	9.10147	https://www.genecards.org/cgi-bin/carddisp.pl?gene=VCAM1
TET2	Tet Methylcytosine Dioxygenase 2	Protein Coding	44	GC04P105145	9.07986	https://www.genecards.org/cgi-bin/carddisp.pl?gene=TET2
RUNX1	RUNX Family Transcription Factor 1	Protein Coding	46	GC21M034787	9.06715	https://www.genecards.org/cgi-bin/carddisp.pl?gene=RUNX1
DNAJC21	DnaJ Heat Shock Protein Family (Hsp40) Member C21	Protein Coding	34	GC05P034929	9.06363	https://www.genecards.org/cgi-bin/carddisp.pl?gene=DNAJC21
IL36RN	Interleukin 36 Receptor Antagonist	Protein Coding	39	GC02P122459	9.00653	https://www.genecards.org/cgi-bin/carddisp.pl?gene=IL36RN
OTULIN	OTU Deubiquitinase With Linear Linkage Specificity	Protein Coding	38	GC05P014667	9.0037	https://www.genecards.org/cgi-bin/carddisp.pl?gene=OTULIN
LSP1	Lymphocyte Specific Protein 1	Protein Coding	40	GC11P001878	8.98886	https://www.genecards.org/cgi-bin/carddisp.pl?gene=LSP1
GUSB	Glucuronidase Beta	Protein Coding	46	GC07M065960	8.98342	https://www.genecards.org/cgi-bin/carddisp.pl?gene=GUSB
IL3	Interleukin 3	Protein Coding	41	GC05P132060	8.93	https://www.genecards.org/cgi-bin/carddisp.pl?gene=IL3
PIK3CD	Phosphatidylinositol-4,5-Bisphosphate 3-Kinase Catalytic Subunit Delta	Protein Coding	51	GC01P009629	8.79426	https://www.genecards.org/cgi-bin/carddisp.pl?gene=PIK3CD
SLPI	Secretory Leukocyte Peptidase Inhibitor	Protein Coding	39	GC20M045252	8.75816	https://www.genecards.org/cgi-bin/carddisp.pl?gene=SLPI
DEFA1B	Defensin Alpha 1B	Protein Coding	28	GC08M006996	8.70351	https://www.genecards.org/cgi-bin/carddisp.pl?gene=DEFA1B
PADI4	Peptidyl Arginine Deiminase 4	Protein Coding	42	GC01P017308	8.69076	https://www.genecards.org/cgi-bin/carddisp.pl?gene=PADI4
CD40LG	CD40 Ligand	Protein Coding	46	GC0XP136649	8.68516	https://www.genecards.org/cgi-bin/carddisp.pl?gene=CD40LG
F2RL1	F2R Like Trypsin Receptor 1	Protein Coding	44	GC05P076818	8.65224	https://www.genecards.org/cgi-bin/carddisp.pl?gene=F2RL1
CASP3	Caspase 3	Protein Coding	47	GC04M184627	8.64334	https://www.genecards.org/cgi-bin/carddisp.pl?gene=CASP3
CD14	CD14 Molecule	Protein Coding	44	GC05M140631	8.54551	https://www.genecards.org/cgi-bin/carddisp.pl?gene=CD14
KIT	KIT Proto-Oncogene, Receptor Tyrosine Kinase	Protein Coding	50	GC04P054657	8.53109	https://www.genecards.org/cgi-bin/carddisp.pl?gene=KIT
CSF1	Colony Stimulating Factor 1	Protein Coding	42	GC01P109911	8.4917	https://www.genecards.org/cgi-bin/carddisp.pl?gene=CSF1
RAB27A	RAB27A, Member RAS Oncogene Family	Protein Coding	47	GC15M055202	8.49124	https://www.genecards.org/cgi-bin/carddisp.pl?gene=RAB27A
RTEL1	Regulator Of Telomere Elongation Helicase 1	Protein Coding	40	GC20P063658	8.46235	https://www.genecards.org/cgi-bin/carddisp.pl?gene=RTEL1
CCL5	C-C Motif Chemokine Ligand 5	Protein Coding	41	GC17M035871	8.43189	https://www.genecards.org/cgi-bin/carddisp.pl?gene=CCL5
SETBP1	SET Binding Protein 1	Protein Coding	40	GC18P044680	8.41689	https://www.genecards.org/cgi-bin/carddisp.pl?gene=SETBP1
RPS14	Ribosomal Protein S14	Protein Coding	42	GC05M150443	8.40789	https://www.genecards.org/cgi-bin/carddisp.pl?gene=RPS14
PLCG2	Phospholipase C Gamma 2	Protein Coding	50	GC16P081773	8.40418	https://www.genecards.org/cgi-bin/carddisp.pl?gene=PLCG2
DNASE1L3	Deoxyribonuclease 1 Like 3	Protein Coding	42	GC03M058192	8.4006	https://www.genecards.org/cgi-bin/carddisp.pl?gene=DNASE1L3
IL5	Interleukin 5	Protein Coding	43	GC05M132541	8.39565	https://www.genecards.org/cgi-bin/carddisp.pl?gene=IL5
PTPN6	Protein Tyrosine Phosphatase Non-Receptor Type 6	Protein Coding	47	GC12P021091	8.3503	https://www.genecards.org/cgi-bin/carddisp.pl?gene=PTPN6
CDC42	Cell Division Cycle 42	Protein Coding	49	GC01P022052	8.30972	https://www.genecards.org/cgi-bin/carddisp.pl?gene=CDC42
ADA2	Adenosine Deaminase 2	Protein Coding	33	GC22M017197	8.30708	https://www.genecards.org/cgi-bin/carddisp.pl?gene=ADA2
AKT1	AKT Serine/Threonine Kinase 1	Protein Coding	50	GC14M104769	8.30521	https://www.genecards.org/cgi-bin/carddisp.pl?gene=AKT1
HLA-DPB1	Major Histocompatibility Complex, Class II, DP Beta 1	Protein Coding	44	GC06P083734	8.29229	https://www.genecards.org/cgi-bin/carddisp.pl?gene=HLA-DPB1
RIPOR2	RHO Family Interacting Cell Polarization Regulator 2	Protein Coding	30	GC06M024805	8.23779	https://www.genecards.org/cgi-bin/carddisp.pl?gene=RIPOR2
MYD88	MYD88 Innate Immune Signal Transduction Adaptor	Protein Coding	48	GC03P038139	8.20678	https://www.genecards.org/cgi-bin/carddisp.pl?gene=MYD88
FCAR	Fc Alpha Receptor	Protein Coding	41	GC19P067387	8.20544	https://www.genecards.org/cgi-bin/carddisp.pl?gene=FCAR
PRF1	Perforin 1	Protein Coding	44	GC10M070597	8.16985	https://www.genecards.org/cgi-bin/carddisp.pl?gene=PRF1
CR1	Complement C3b/C4b Receptor 1 (Knops Blood Group)	Protein Coding	45	GC01P207496	8.14384	https://www.genecards.org/cgi-bin/carddisp.pl?gene=CR1
AOAH	Acyloxyacyl Hydrolase	Protein Coding	39	GC07M036519	8.13116	https://www.genecards.org/cgi-bin/carddisp.pl?gene=AOAH
RHOA	Ras Homolog Family Member A	Protein Coding	46	GC03M049359	8.09854	https://www.genecards.org/cgi-bin/carddisp.pl?gene=RHOA
PRSS57	Serine Protease 57	Protein Coding	31	GC19M005243	8.04327	https://www.genecards.org/cgi-bin/carddisp.pl?gene=PRSS57
HCAR2	Hydroxycarboxylic Acid Receptor 2	Protein Coding	36	GC12M122701	8.01898	https://www.genecards.org/cgi-bin/carddisp.pl?gene=HCAR2
FLT3	Fms Related Receptor Tyrosine Kinase 3	Protein Coding	50	GC13M028003	8.00107	https://www.genecards.org/cgi-bin/carddisp.pl?gene=FLT3
AP3B1	Adaptor Related Protein Complex 3 Subunit Beta 1	Protein Coding	44	GC05M078000	7.99466	https://www.genecards.org/cgi-bin/carddisp.pl?gene=AP3B1
NOS2	Nitric Oxide Synthase 2	Protein Coding	47	GC17M027756	7.99126	https://www.genecards.org/cgi-bin/carddisp.pl?gene=NOS2
NCF1C	Neutrophil Cytosolic Factor 1C Pseudogene	Pseudogene	22	GC07M075156	7.97821	https://www.genecards.org/cgi-bin/carddisp.pl?gene=NCF1C
HCK	HCK Proto-Oncogene, Src Family Tyrosine Kinase	Protein Coding	46	GC20P032052	7.96595	https://www.genecards.org/cgi-bin/carddisp.pl?gene=HCK
CTLA4	Cytotoxic T-Lymphocyte Associated Protein 4	Protein Coding	44	GC02P203854	7.9364	https://www.genecards.org/cgi-bin/carddisp.pl?gene=CTLA4
PF4	Platelet Factor 4	Protein Coding	39	GC04M073980	7.9209	https://www.genecards.org/cgi-bin/carddisp.pl?gene=PF4
C4A	Complement C4A (Rodgers Blood Group)	Protein Coding	43	GC06P083718	7.9001	https://www.genecards.org/cgi-bin/carddisp.pl?gene=C4A
NFKBIA	NFKB Inhibitor Alpha	Protein Coding	48	GC14M035401	7.88248	https://www.genecards.org/cgi-bin/carddisp.pl?gene=NFKBIA
ITGAX	Integrin Subunit Alpha X	Protein Coding	44	GC16P041137	7.87613	https://www.genecards.org/cgi-bin/carddisp.pl?gene=ITGAX
TERC	Telomerase RNA Component	RNA Gene	29	GC03M169765	7.78322	https://www.genecards.org/cgi-bin/carddisp.pl?gene=TERC
NPM1	Nucleophosmin 1	Protein Coding	48	GC05P171387	7.76748	https://www.genecards.org/cgi-bin/carddisp.pl?gene=NPM1
LTB4R	Leukotriene B4 Receptor	Protein Coding	43	GC14P024311	7.75383	https://www.genecards.org/cgi-bin/carddisp.pl?gene=LTB4R
XDH	Xanthine Dehydrogenase	Protein Coding	45	GC02M031334	7.74971	https://www.genecards.org/cgi-bin/carddisp.pl?gene=XDH
TP53	Tumor Protein P53	Protein Coding	50	GC17M007661	7.74698	https://www.genecards.org/cgi-bin/carddisp.pl?gene=TP53
TCN1	Transcobalamin 1	Protein Coding	41	GC11M089510	7.73096	https://www.genecards.org/cgi-bin/carddisp.pl?gene=TCN1
CXCL3	C-X-C Motif Chemokine Ligand 3	Protein Coding	36	GC04M074036	7.69118	https://www.genecards.org/cgi-bin/carddisp.pl?gene=CXCL3
MAPK3	Mitogen-Activated Protein Kinase 3	Protein Coding	46	GC16M037120	7.66562	https://www.genecards.org/cgi-bin/carddisp.pl?gene=MAPK3
SLC37A4	Solute Carrier Family 37 Member 4	Protein Coding	42	GC11M119024	7.65314	https://www.genecards.org/cgi-bin/carddisp.pl?gene=SLC37A4
LTA4H	Leukotriene A4 Hydrolase	Protein Coding	44	GC12M096000	7.64381	https://www.genecards.org/cgi-bin/carddisp.pl?gene=LTA4H
ASXL1	ASXL Transcriptional Regulator 1	Protein Coding	42	GC20P032661	7.63535	https://www.genecards.org/cgi-bin/carddisp.pl?gene=ASXL1
KRAS	KRAS Proto-Oncogene, GTPase	Protein Coding	49	GC12M025204	7.62681	https://www.genecards.org/cgi-bin/carddisp.pl?gene=KRAS
STAT1	Signal Transducer And Activator Of Transcription 1	Protein Coding	50	GC02M190908	7.61794	https://www.genecards.org/cgi-bin/carddisp.pl?gene=STAT1
PTGS2	Prostaglandin-Endoperoxide Synthase 2	Protein Coding	47	GC01M186640	7.59641	https://www.genecards.org/cgi-bin/carddisp.pl?gene=PTGS2
CEACAM6	CEA Cell Adhesion Molecule 6	Protein Coding	41	GC19P041750	7.57547	https://www.genecards.org/cgi-bin/carddisp.pl?gene=CEACAM6
LGALS3	Galectin 3	Protein Coding	43	GC14P055124	7.55789	https://www.genecards.org/cgi-bin/carddisp.pl?gene=LGALS3
FGR	FGR Proto-Oncogene, Src Family Tyrosine Kinase	Protein Coding	46	GC01M027919	7.53564	https://www.genecards.org/cgi-bin/carddisp.pl?gene=FGR
CYCS	Cytochrome C, Somatic	Protein Coding	46	GC07M025118	7.52476	https://www.genecards.org/cgi-bin/carddisp.pl?gene=CYCS
CXCL12	C-X-C Motif Chemokine Ligand 12	Protein Coding	42	GC10M044370	7.51387	https://www.genecards.org/cgi-bin/carddisp.pl?gene=CXCL12
LMNA	Lamin A/C	Protein Coding	48	GC01P156082	7.49486	https://www.genecards.org/cgi-bin/carddisp.pl?gene=LMNA
RAC1	Rac Family Small GTPase 1	Protein Coding	47	GC07P006377	7.46645	https://www.genecards.org/cgi-bin/carddisp.pl?gene=RAC1
MMP2	Matrix Metallopeptidase 2	Protein Coding	50	GC16P055390	7.42397	https://www.genecards.org/cgi-bin/carddisp.pl?gene=MMP2
SPI1	Spi-1 Proto-Oncogene	Protein Coding	42	GC11M089364	7.40651	https://www.genecards.org/cgi-bin/carddisp.pl?gene=SPI1
IL15	Interleukin 15	Protein Coding	38	GC04P141636	7.38942	https://www.genecards.org/cgi-bin/carddisp.pl?gene=IL15
EFL1	Elongation Factor Like GTPase 1	Protein Coding	31	GC15M090495	7.38303	https://www.genecards.org/cgi-bin/carddisp.pl?gene=EFL1
ITGA4	Integrin Subunit Alpha 4	Protein Coding	46	GC02P181456	7.36081	https://www.genecards.org/cgi-bin/carddisp.pl?gene=ITGA4
RASGRP1	RAS Guanyl Releasing Protein 1	Protein Coding	46	GC15M038488	7.34286	https://www.genecards.org/cgi-bin/carddisp.pl?gene=RASGRP1
CCL11	C-C Motif Chemokine Ligand 11	Protein Coding	41	GC17P034285	7.30916	https://www.genecards.org/cgi-bin/carddisp.pl?gene=CCL11
LAMTOR2	Late Endosomal/Lysosomal Adaptor, MAPK And MTOR Activator 2	Protein Coding	39	GC01P156054	7.30778	https://www.genecards.org/cgi-bin/carddisp.pl?gene=LAMTOR2
KITLG	KIT Ligand	Protein Coding	43	GC12M088492	7.28476	https://www.genecards.org/cgi-bin/carddisp.pl?gene=KITLG
VEGFA	Vascular Endothelial Growth Factor A	Protein Coding	46	GC06P043770	7.27145	https://www.genecards.org/cgi-bin/carddisp.pl?gene=VEGFA
HLA-B	Major Histocompatibility Complex, Class I, B	Protein Coding	45	GC06M065915	7.25845	https://www.genecards.org/cgi-bin/carddisp.pl?gene=HLA-B
PSEN1	Presenilin 1	Protein Coding	50	GC14P073136	7.25227	https://www.genecards.org/cgi-bin/carddisp.pl?gene=PSEN1
PLA2G4A	Phospholipase A2 Group IVA	Protein Coding	47	GC01P186798	7.24757	https://www.genecards.org/cgi-bin/carddisp.pl?gene=PLA2G4A
ALB	Albumin	Protein Coding	48	GC04P073397	7.20968	https://www.genecards.org/cgi-bin/carddisp.pl?gene=ALB
IL2	Interleukin 2	Protein Coding	43	GC04M122451	7.20746	https://www.genecards.org/cgi-bin/carddisp.pl?gene=IL2
TINF2	TERF1 Interacting Nuclear Factor 2	Protein Coding	41	GC14M024271	7.18183	https://www.genecards.org/cgi-bin/carddisp.pl?gene=TINF2
SRP19	Signal Recognition Particle 19	Protein Coding	38	GC05P112862	7.17108	https://www.genecards.org/cgi-bin/carddisp.pl?gene=SRP19
HLA-DPA1	Major Histocompatibility Complex, Class II, DP Alpha 1	Protein Coding	40	GC06M033064	7.15631	https://www.genecards.org/cgi-bin/carddisp.pl?gene=HLA-DPA1
HLA-DRB1	Major Histocompatibility Complex, Class II, DR Beta 1	Protein Coding	46	GC06M066007	7.14037	https://www.genecards.org/cgi-bin/carddisp.pl?gene=HLA-DRB1
CASP10	Caspase 10	Protein Coding	46	GC02P201182	7.1278	https://www.genecards.org/cgi-bin/carddisp.pl?gene=CASP10
IL15RA	Interleukin 15 Receptor Subunit Alpha	Protein Coding	39	GC10M005943	7.11712	https://www.genecards.org/cgi-bin/carddisp.pl?gene=IL15RA
CXCL10	C-X-C Motif Chemokine Ligand 10	Protein Coding	42	GC04M076021	7.10768	https://www.genecards.org/cgi-bin/carddisp.pl?gene=CXCL10
TRPM2	Transient Receptor Potential Cation Channel Subfamily M Member 2	Protein Coding	40	GC21P044350	7.1035	https://www.genecards.org/cgi-bin/carddisp.pl?gene=TRPM2
VCL	Vinculin	Protein Coding	45	GC10P073995	7.10217	https://www.genecards.org/cgi-bin/carddisp.pl?gene=VCL
GCA	Grancalcin	Protein Coding	39	GC02P162318	7.0597	https://www.genecards.org/cgi-bin/carddisp.pl?gene=GCA
NR3C1	Nuclear Receptor Subfamily 3 Group C Member 1	Protein Coding	48	GC05M143277	7.04565	https://www.genecards.org/cgi-bin/carddisp.pl?gene=NR3C1
SRPRA	SRP Receptor Subunit Alpha	Protein Coding	30	GC11M126255	7.04434	https://www.genecards.org/cgi-bin/carddisp.pl?gene=SRPRA
CD36	CD36 Molecule	Protein Coding	46	GC07P080369	7.04257	https://www.genecards.org/cgi-bin/carddisp.pl?gene=CD36
CALR	Calreticulin	Protein Coding	49	GC19P012938	7.02597	https://www.genecards.org/cgi-bin/carddisp.pl?gene=CALR
CEACAM8	CEA Cell Adhesion Molecule 8	Protein Coding	38	GC19M042580	7.01165	https://www.genecards.org/cgi-bin/carddisp.pl?gene=CEACAM8
TNFRSF1A	TNF Receptor Superfamily Member 1A	Protein Coding	46	GC12M006328	6.99776	https://www.genecards.org/cgi-bin/carddisp.pl?gene=TNFRSF1A
CD79A	CD79a Molecule	Protein Coding	45	GC19P041877	6.97832	https://www.genecards.org/cgi-bin/carddisp.pl?gene=CD79A
MCL1	MCL1 Apoptosis Regulator, BCL2 Family Member	Protein Coding	45	GC01M152066	6.97516	https://www.genecards.org/cgi-bin/carddisp.pl?gene=MCL1
NFKB1	Nuclear Factor Kappa B Subunit 1	Protein Coding	49	GC04P102501	6.93113	https://www.genecards.org/cgi-bin/carddisp.pl?gene=NFKB1
LYN	LYN Proto-Oncogene, Src Family Tyrosine Kinase	Protein Coding	46	GC08P055879	6.92513	https://www.genecards.org/cgi-bin/carddisp.pl?gene=LYN
SRSF2	Serine And Arginine Rich Splicing Factor 2	Protein Coding	40	GC17M076734	6.92219	https://www.genecards.org/cgi-bin/carddisp.pl?gene=SRSF2
HSPG2	Heparan Sulfate Proteoglycan 2	Protein Coding	46	GC01M021822	6.9105	https://www.genecards.org/cgi-bin/carddisp.pl?gene=HSPG2
NCKAP1L	NCK Associated Protein 1 Like	Protein Coding	37	GC12P054497	6.88405	https://www.genecards.org/cgi-bin/carddisp.pl?gene=NCKAP1L
UBA1	Ubiquitin Like Modifier Activating Enzyme 1	Protein Coding	45	GC0XP047190	6.87095	https://www.genecards.org/cgi-bin/carddisp.pl?gene=UBA1
RETN	Resistin	Protein Coding	41	GC19P007669	6.82347	https://www.genecards.org/cgi-bin/carddisp.pl?gene=RETN
LOC106029312	Williams-Beuren Syndrome Medial Block B Recombination Region	Biological Region	3	GC07P074733	6.8214	https://www.genecards.org/cgi-bin/carddisp.pl?gene=LOC106029312
BCL2	BCL2 Apoptosis Regulator	Protein Coding	48	GC18M063123	6.80756	https://www.genecards.org/cgi-bin/carddisp.pl?gene=BCL2
C3	Complement C3	Protein Coding	46	GC19M006677	6.80506	https://www.genecards.org/cgi-bin/carddisp.pl?gene=C3
VNN2	Vanin 2	Protein Coding	40	GC06M132743	6.74648	https://www.genecards.org/cgi-bin/carddisp.pl?gene=VNN2
PI3	Peptidase Inhibitor 3	Protein Coding	38	GC20P045174	6.72954	https://www.genecards.org/cgi-bin/carddisp.pl?gene=PI3
STXBP2	Syntaxin Binding Protein 2	Protein Coding	44	GC19P007856	6.64859	https://www.genecards.org/cgi-bin/carddisp.pl?gene=STXBP2
PREX1	Phosphatidylinositol-3,4,5-Trisphosphate Dependent Rac Exchange Factor 1	Protein Coding	42	GC20M048624	6.62717	https://www.genecards.org/cgi-bin/carddisp.pl?gene=PREX1
CLPB	Caseinolytic Mitochondrial Matrix Peptidase Chaperone Subunit B	Protein Coding	43	GC11M090311	6.61491	https://www.genecards.org/cgi-bin/carddisp.pl?gene=CLPB
CCR3	C-C Motif Chemokine Receptor 3	Protein Coding	44	GC03P046771	6.59327	https://www.genecards.org/cgi-bin/carddisp.pl?gene=CCR3
MAL	Mal, T Cell Differentiation Protein	Protein Coding	36	GC02P095025	6.58894	https://www.genecards.org/cgi-bin/carddisp.pl?gene=MAL
INPP5D	Inositol Polyphosphate-5-Phosphatase D	Protein Coding	44	GC02P233059	6.5233	https://www.genecards.org/cgi-bin/carddisp.pl?gene=INPP5D
PTPRC	Protein Tyrosine Phosphatase Receptor Type C	Protein Coding	49	GC01P198607	6.51221	https://www.genecards.org/cgi-bin/carddisp.pl?gene=PTPRC
CLEC4A	C-Type Lectin Domain Family 4 Member A	Protein Coding	37	GC12P021118	6.50125	https://www.genecards.org/cgi-bin/carddisp.pl?gene=CLEC4A
ETV6	ETS Variant Transcription Factor 6	Protein Coding	45	GC12P011649	6.47686	https://www.genecards.org/cgi-bin/carddisp.pl?gene=ETV6
BCOR	BCL6 Corepressor	Protein Coding	41	GC0XM040049	6.46434	https://www.genecards.org/cgi-bin/carddisp.pl?gene=BCOR
BTK	Bruton Tyrosine Kinase	Protein Coding	50	GC0XM101349	6.46267	https://www.genecards.org/cgi-bin/carddisp.pl?gene=BTK
RAF1	Raf-1 Proto-Oncogene, Serine/Threonine Kinase	Protein Coding	52	GC03M012583	6.45227	https://www.genecards.org/cgi-bin/carddisp.pl?gene=RAF1
CARD9	Caspase Recruitment Domain Family Member 9	Protein Coding	42	GC09M136364	6.41409	https://www.genecards.org/cgi-bin/carddisp.pl?gene=CARD9
EDN1	Endothelin 1	Protein Coding	46	GC06P012256	6.41327	https://www.genecards.org/cgi-bin/carddisp.pl?gene=EDN1
MME	Membrane Metalloendopeptidase	Protein Coding	48	GC03P155024	6.33674	https://www.genecards.org/cgi-bin/carddisp.pl?gene=MME
NCF1B	Neutrophil Cytosolic Factor 1B Pseudogene	Pseudogene	20	GC07P073220	6.31636	https://www.genecards.org/cgi-bin/carddisp.pl?gene=NCF1B
SLC19A1	Solute Carrier Family 19 Member 1	Protein Coding	45	GC21M045493	6.31556	https://www.genecards.org/cgi-bin/carddisp.pl?gene=SLC19A1
ARPC1B	Actin Related Protein 2/3 Complex Subunit 1B	Protein Coding	41	GC07P099374	6.3144	https://www.genecards.org/cgi-bin/carddisp.pl?gene=ARPC1B
POMP	Proteasome Maturation Protein	Protein Coding	41	GC13P028659	6.30587	https://www.genecards.org/cgi-bin/carddisp.pl?gene=POMP
SPN	Sialophorin	Protein Coding	38	GC16P029662	6.29788	https://www.genecards.org/cgi-bin/carddisp.pl?gene=SPN
CD40	CD40 Molecule	Protein Coding	46	GC20P046118	6.29599	https://www.genecards.org/cgi-bin/carddisp.pl?gene=CD40
CBL	Cbl Proto-Oncogene	Protein Coding	49	GC11P119206	6.29529	https://www.genecards.org/cgi-bin/carddisp.pl?gene=CBL
SERPINA3	Serpin Family A Member 3	Protein Coding	42	GC14P094612	6.28323	https://www.genecards.org/cgi-bin/carddisp.pl?gene=SERPINA3
CEBPA	CCAAT Enhancer Binding Protein Alpha	Protein Coding	45	GC19M033299	6.26592	https://www.genecards.org/cgi-bin/carddisp.pl?gene=CEBPA
VPS13B	Vacuolar Protein Sorting 13 Homolog B	Protein Coding	39	GC08P099011	6.2495	https://www.genecards.org/cgi-bin/carddisp.pl?gene=VPS13B
G6PD	Glucose-6-Phosphate Dehydrogenase	Protein Coding	48	GC0XM154551	6.24425	https://www.genecards.org/cgi-bin/carddisp.pl?gene=G6PD
SF3B1	Splicing Factor 3b Subunit 1	Protein Coding	44	GC02M197427	6.24054	https://www.genecards.org/cgi-bin/carddisp.pl?gene=SF3B1
JUN	Jun Proto-Oncogene, AP-1 Transcription Factor Subunit	Protein Coding	46	GC01M058780	6.1909	https://www.genecards.org/cgi-bin/carddisp.pl?gene=JUN
TFRC	Transferrin Receptor	Protein Coding	47	GC03M196027	6.18107	https://www.genecards.org/cgi-bin/carddisp.pl?gene=TFRC
ABL1	ABL Proto-Oncogene 1, Non-Receptor Tyrosine Kinase	Protein Coding	50	GC09P130713	6.17793	https://www.genecards.org/cgi-bin/carddisp.pl?gene=ABL1
RPL5	Ribosomal Protein L5	Protein Coding	45	GC01P092832	6.16382	https://www.genecards.org/cgi-bin/carddisp.pl?gene=RPL5
ICAM3	Intercellular Adhesion Molecule 3	Protein Coding	41	GC19M010405	6.16303	https://www.genecards.org/cgi-bin/carddisp.pl?gene=ICAM3
IL13	Interleukin 13	Protein Coding	41	GC05P132656	6.15578	https://www.genecards.org/cgi-bin/carddisp.pl?gene=IL13
NBAS	NBAS Subunit Of NRZ Tethering Complex	Protein Coding	40	GC02M014783	6.13324	https://www.genecards.org/cgi-bin/carddisp.pl?gene=NBAS
WRAP53	WD Repeat Containing Antisense To TP53	Protein Coding	40	GC17P011176	6.12833	https://www.genecards.org/cgi-bin/carddisp.pl?gene=WRAP53
U2AF1	U2 Small Nuclear RNA Auxiliary Factor 1	Protein Coding	42	GC21M043092	6.12635	https://www.genecards.org/cgi-bin/carddisp.pl?gene=U2AF1
LOC106694316	Enhancer Region In Introns 7-9 Of MPO	Biological Region	3	GC17P058273	6.10843	https://www.genecards.org/cgi-bin/carddisp.pl?gene=LOC106694316
CCR1	C-C Motif Chemokine Receptor 1	Protein Coding	44	GC03M046218	6.09234	https://www.genecards.org/cgi-bin/carddisp.pl?gene=CCR1
EPX	Eosinophil Peroxidase	Protein Coding	43	GC17P058192	6.0802	https://www.genecards.org/cgi-bin/carddisp.pl?gene=EPX
RHOG	Ras Homolog Family Member G	Protein Coding	39	GC11M003857	6.05931	https://www.genecards.org/cgi-bin/carddisp.pl?gene=RHOG
STX11	Syntaxin 11	Protein Coding	40	GC06P144182	6.02864	https://www.genecards.org/cgi-bin/carddisp.pl?gene=STX11
TYROBP	Transmembrane Immune Signaling Adaptor TYROBP	Protein Coding	42	GC19M035904	6.02023	https://www.genecards.org/cgi-bin/carddisp.pl?gene=TYROBP
IFNA1	Interferon Alpha 1	Protein Coding	38	GC09P021593	6.01957	https://www.genecards.org/cgi-bin/carddisp.pl?gene=IFNA1
PTK2B	Protein Tyrosine Kinase 2 Beta	Protein Coding	47	GC08P027311	6.01281	https://www.genecards.org/cgi-bin/carddisp.pl?gene=PTK2B
TLR9	Toll Like Receptor 9	Protein Coding	44	GC03M052222	5.9875	https://www.genecards.org/cgi-bin/carddisp.pl?gene=TLR9
PLA2G1B	Phospholipase A2 Group IB	Protein Coding	43	GC12M120322	5.97415	https://www.genecards.org/cgi-bin/carddisp.pl?gene=PLA2G1B
CASP8	Caspase 8	Protein Coding	49	GC02P201233	5.94682	https://www.genecards.org/cgi-bin/carddisp.pl?gene=CASP8
CCL24	C-C Motif Chemokine Ligand 24	Protein Coding	35	GC07M076814	5.94478	https://www.genecards.org/cgi-bin/carddisp.pl?gene=CCL24
ADCY10	Adenylate Cyclase 10	Protein Coding	43	GC01M167809	5.93279	https://www.genecards.org/cgi-bin/carddisp.pl?gene=ADCY10
CD44	CD44 Molecule (Indian Blood Group)	Protein Coding	45	GC11P035139	5.89623	https://www.genecards.org/cgi-bin/carddisp.pl?gene=CD44
ANXA5	Annexin A5	Protein Coding	44	GC04M121667	5.88726	https://www.genecards.org/cgi-bin/carddisp.pl?gene=ANXA5
SLC35A1	Solute Carrier Family 35 Member A1	Protein Coding	38	GC06P087470	5.87275	https://www.genecards.org/cgi-bin/carddisp.pl?gene=SLC35A1
AMN	Amnion Associated Transmembrane Protein	Protein Coding	40	GC14P102922	5.85925	https://www.genecards.org/cgi-bin/carddisp.pl?gene=AMN
ELN	Elastin	Protein Coding	43	GC07P074027	5.84653	https://www.genecards.org/cgi-bin/carddisp.pl?gene=ELN
OLFM4	Olfactomedin 4	Protein Coding	38	GC13P053028	5.83838	https://www.genecards.org/cgi-bin/carddisp.pl?gene=OLFM4
PLAUR	Plasminogen Activator, Urokinase Receptor	Protein Coding	42	GC19M043646	5.83789	https://www.genecards.org/cgi-bin/carddisp.pl?gene=PLAUR
SAMD9L	Sterile Alpha Motif Domain Containing 9 Like	Protein Coding	36	GC07M093130	5.79784	https://www.genecards.org/cgi-bin/carddisp.pl?gene=SAMD9L
ADORA2A	Adenosine A2a Receptor	Protein Coding	44	GC22P024417	5.78717	https://www.genecards.org/cgi-bin/carddisp.pl?gene=ADORA2A
ADA	Adenosine Deaminase	Protein Coding	49	GC20M044620	5.78673	https://www.genecards.org/cgi-bin/carddisp.pl?gene=ADA
PPARG	Peroxisome Proliferator Activated Receptor Gamma	Protein Coding	50	GC03P012287	5.77853	https://www.genecards.org/cgi-bin/carddisp.pl?gene=PPARG
IRAK4	Interleukin 1 Receptor Associated Kinase 4	Protein Coding	45	GC12P043758	5.75181	https://www.genecards.org/cgi-bin/carddisp.pl?gene=IRAK4
UNC13D	Unc-13 Homolog D	Protein Coding	43	GC17M075827	5.74014	https://www.genecards.org/cgi-bin/carddisp.pl?gene=UNC13D
MAPK10	Mitogen-Activated Protein Kinase 10	Protein Coding	48	GC04M085990	5.7397	https://www.genecards.org/cgi-bin/carddisp.pl?gene=MAPK10
PLA2G2A	Phospholipase A2 Group IIA	Protein Coding	45	GC01M019975	5.7382	https://www.genecards.org/cgi-bin/carddisp.pl?gene=PLA2G2A
F3	Coagulation Factor III, Tissue Factor	Protein Coding	44	GC01M094590	5.7371	https://www.genecards.org/cgi-bin/carddisp.pl?gene=F3
IL1RAPL2	Interleukin 1 Receptor Accessory Protein Like 2	Protein Coding	38	GC0XP104566	5.72874	https://www.genecards.org/cgi-bin/carddisp.pl?gene=IL1RAPL2
ARG1	Arginase 1	Protein Coding	47	GC06P131473	5.72601	https://www.genecards.org/cgi-bin/carddisp.pl?gene=ARG1
FCER1G	Fc Epsilon Receptor Ig	Protein Coding	41	GC01P161215	5.71893	https://www.genecards.org/cgi-bin/carddisp.pl?gene=FCER1G
RAP1A	RAP1A, Member Of RAS Oncogene Family	Protein Coding	43	GC01P111542	5.71445	https://www.genecards.org/cgi-bin/carddisp.pl?gene=RAP1A
CD47	CD47 Molecule	Protein Coding	41	GC03M108043	5.69333	https://www.genecards.org/cgi-bin/carddisp.pl?gene=CD47
GSS	Glutathione Synthetase	Protein Coding	45	GC20M034928	5.69282	https://www.genecards.org/cgi-bin/carddisp.pl?gene=GSS
MOSPD2	Motile Sperm Domain Containing 2	Protein Coding	34	GC0XP014891	5.69204	https://www.genecards.org/cgi-bin/carddisp.pl?gene=MOSPD2
PARN	Poly(A)-Specific Ribonuclease	Protein Coding	44	GC16M014435	5.68712	https://www.genecards.org/cgi-bin/carddisp.pl?gene=PARN
MUC5AC	Mucin 5AC, Oligomeric Mucus/Gel-Forming	Protein Coding	40	GC11P001810	5.67819	https://www.genecards.org/cgi-bin/carddisp.pl?gene=MUC5AC
NBEAL2	Neurobeachin Like 2	Protein Coding	41	GC03P046979	5.67439	https://www.genecards.org/cgi-bin/carddisp.pl?gene=NBEAL2
CHI3L1	Chitinase 3 Like 1	Protein Coding	44	GC01M203148	5.64791	https://www.genecards.org/cgi-bin/carddisp.pl?gene=CHI3L1
DSP	Desmoplakin	Protein Coding	48	GC06P007541	5.64714	https://www.genecards.org/cgi-bin/carddisp.pl?gene=DSP
STAT5B	Signal Transducer And Activator Of Transcription 5B	Protein Coding	47	GC17M042199	5.63667	https://www.genecards.org/cgi-bin/carddisp.pl?gene=STAT5B
IL33	Interleukin 33	Protein Coding	37	GC09P006572	5.63489	https://www.genecards.org/cgi-bin/carddisp.pl?gene=IL33
SRGN	Serglycin	Protein Coding	38	GC10P069088	5.62098	https://www.genecards.org/cgi-bin/carddisp.pl?gene=SRGN
PTPN3	Protein Tyrosine Phosphatase Non-Receptor Type 3	Protein Coding	44	GC09M109375	5.61709	https://www.genecards.org/cgi-bin/carddisp.pl?gene=PTPN3
PTAFR	Platelet Activating Factor Receptor	Protein Coding	41	GC01M028147	5.61114	https://www.genecards.org/cgi-bin/carddisp.pl?gene=PTAFR
CFTR	CF Transmembrane Conductance Regulator	Protein Coding	49	GC07P117287	5.60983	https://www.genecards.org/cgi-bin/carddisp.pl?gene=CFTR
IL17RA	Interleukin 17 Receptor A	Protein Coding	43	GC22P018684	5.60515	https://www.genecards.org/cgi-bin/carddisp.pl?gene=IL17RA
C1R	Complement C1r	Protein Coding	46	GC12M007750	5.5989	https://www.genecards.org/cgi-bin/carddisp.pl?gene=C1R
MSN	Moesin	Protein Coding	45	GC0XP065588	5.59673	https://www.genecards.org/cgi-bin/carddisp.pl?gene=MSN
PIK3R1	Phosphoinositide-3-Kinase Regulatory Subunit 1	Protein Coding	49	GC05P068215	5.59283	https://www.genecards.org/cgi-bin/carddisp.pl?gene=PIK3R1
CTSC	Cathepsin C	Protein Coding	46	GC11M090619	5.57984	https://www.genecards.org/cgi-bin/carddisp.pl?gene=CTSC
THBD	Thrombomodulin	Protein Coding	44	GC20M023026	5.56533	https://www.genecards.org/cgi-bin/carddisp.pl?gene=THBD
PRKCA	Protein Kinase C Alpha	Protein Coding	48	GC17P066302	5.55826	https://www.genecards.org/cgi-bin/carddisp.pl?gene=PRKCA
MVK	Mevalonate Kinase	Protein Coding	46	GC12P109573	5.55339	https://www.genecards.org/cgi-bin/carddisp.pl?gene=MVK
CD34	CD34 Molecule	Protein Coding	42	GC01M207880	5.54625	https://www.genecards.org/cgi-bin/carddisp.pl?gene=CD34
SFTPA1	Surfactant Protein A1	Protein Coding	42	GC10P093438	5.52211	https://www.genecards.org/cgi-bin/carddisp.pl?gene=SFTPA1
CCL23	C-C Motif Chemokine Ligand 23	Protein Coding	33	GC17M036013	5.52	https://www.genecards.org/cgi-bin/carddisp.pl?gene=CCL23
RELA	RELA Proto-Oncogene, NF-KB Subunit	Protein Coding	49	GC11M065653	5.50682	https://www.genecards.org/cgi-bin/carddisp.pl?gene=RELA
PMM2	Phosphomannomutase 2	Protein Coding	45	GC16P008788	5.48635	https://www.genecards.org/cgi-bin/carddisp.pl?gene=PMM2
PRG2	Proteoglycan 2, Pro Eosinophil Major Basic Protein	Protein Coding	39	GC11M057386	5.48063	https://www.genecards.org/cgi-bin/carddisp.pl?gene=PRG2
DKC1	Dyskerin Pseudouridine Synthase 1	Protein Coding	45	GC0XP154762	5.47835	https://www.genecards.org/cgi-bin/carddisp.pl?gene=DKC1
DNMT3A	DNA Methyltransferase 3 Alpha	Protein Coding	49	GC02M025228	5.47698	https://www.genecards.org/cgi-bin/carddisp.pl?gene=DNMT3A
FCHO1	FCH And Mu Domain Containing Endocytic Adaptor 1	Protein Coding	36	GC19P066230	5.4733	https://www.genecards.org/cgi-bin/carddisp.pl?gene=FCHO1
NOD2	Nucleotide Binding Oligomerization Domain Containing 2	Protein Coding	46	GC16P050693	5.46674	https://www.genecards.org/cgi-bin/carddisp.pl?gene=NOD2
CAMK1D	Calcium/Calmodulin Dependent Protein Kinase ID	Protein Coding	40	GC10P012349	5.45917	https://www.genecards.org/cgi-bin/carddisp.pl?gene=CAMK1D
STX4	Syntaxin 4	Protein Coding	40	GC16P041110	5.44735	https://www.genecards.org/cgi-bin/carddisp.pl?gene=STX4
AP3D1	Adaptor Related Protein Complex 3 Subunit Delta 1	Protein Coding	39	GC19M005347	5.44445	https://www.genecards.org/cgi-bin/carddisp.pl?gene=AP3D1
PTPN11	Protein Tyrosine Phosphatase Non-Receptor Type 11	Protein Coding	50	GC12P112418	5.43668	https://www.genecards.org/cgi-bin/carddisp.pl?gene=PTPN11
LBP	Lipopolysaccharide Binding Protein	Protein Coding	42	GC20P038346	5.42477	https://www.genecards.org/cgi-bin/carddisp.pl?gene=LBP
HLA-A	Major Histocompatibility Complex, Class I, A	Protein Coding	45	GC06P083654	5.41575	https://www.genecards.org/cgi-bin/carddisp.pl?gene=HLA-A
PLA2G6	Phospholipase A2 Group VI	Protein Coding	46	GC22M058815	5.41343	https://www.genecards.org/cgi-bin/carddisp.pl?gene=PLA2G6
XIAP	X-Linked Inhibitor Of Apoptosis	Protein Coding	46	GC0XP123859	5.41256	https://www.genecards.org/cgi-bin/carddisp.pl?gene=XIAP
RHOH	Ras Homolog Family Member H	Protein Coding	42	GC04P040192	5.4079	https://www.genecards.org/cgi-bin/carddisp.pl?gene=RHOH
CCL4	C-C Motif Chemokine Ligand 4	Protein Coding	37	GC17P036103	5.39534	https://www.genecards.org/cgi-bin/carddisp.pl?gene=CCL4
LOC106694315	MPO Proximal Enhancer And Promoter Region	Biological Region	3	GC17P058279	5.38834	https://www.genecards.org/cgi-bin/carddisp.pl?gene=LOC106694315
BIRC3	Baculoviral IAP Repeat Containing 3	Protein Coding	45	GC11P102317	5.38142	https://www.genecards.org/cgi-bin/carddisp.pl?gene=BIRC3
AK2	Adenylate Kinase 2	Protein Coding	46	GC01M033007	5.37771	https://www.genecards.org/cgi-bin/carddisp.pl?gene=AK2
FCGR2B	Fc Gamma Receptor IIb	Protein Coding	45	GC01P161724	5.36918	https://www.genecards.org/cgi-bin/carddisp.pl?gene=FCGR2B
ACTB	Actin Beta	Protein Coding	47	GC07M005527	5.36394	https://www.genecards.org/cgi-bin/carddisp.pl?gene=ACTB
PAK1	P21 (RAC1) Activated Kinase 1	Protein Coding	46	GC11M090480	5.3575	https://www.genecards.org/cgi-bin/carddisp.pl?gene=PAK1
GATA1	GATA Binding Protein 1	Protein Coding	45	GC0XP048786	5.34617	https://www.genecards.org/cgi-bin/carddisp.pl?gene=GATA1
LEP	Leptin	Protein Coding	45	GC07P128241	5.34125	https://www.genecards.org/cgi-bin/carddisp.pl?gene=LEP
SRC	SRC Proto-Oncogene, Non-Receptor Tyrosine Kinase	Protein Coding	49	GC20P037344	5.34008	https://www.genecards.org/cgi-bin/carddisp.pl?gene=SRC
MYSM1	Myb Like, SWIRM And MPN Domains 1	Protein Coding	38	GC01M058672	5.33977	https://www.genecards.org/cgi-bin/carddisp.pl?gene=MYSM1
IKBKG	Inhibitor Of Nuclear Factor Kappa B Kinase Regulatory Subunit Gamma	Protein Coding	46	GC0XP154541	5.33941	https://www.genecards.org/cgi-bin/carddisp.pl?gene=IKBKG
CCL20	C-C Motif Chemokine Ligand 20	Protein Coding	41	GC02P227842	5.33831	https://www.genecards.org/cgi-bin/carddisp.pl?gene=CCL20
CLEC12A	C-Type Lectin Domain Family 12 Member A	Protein Coding	38	GC12P009951	5.32647	https://www.genecards.org/cgi-bin/carddisp.pl?gene=CLEC12A
IKZF1	IKAROS Family Zinc Finger 1	Protein Coding	46	GC07P050303	5.31737	https://www.genecards.org/cgi-bin/carddisp.pl?gene=IKZF1
CD69	CD69 Molecule	Protein Coding	40	GC12M021100	5.31661	https://www.genecards.org/cgi-bin/carddisp.pl?gene=CD69
SIRPA	Signal Regulatory Protein Alpha	Protein Coding	42	GC20P001894	5.31417	https://www.genecards.org/cgi-bin/carddisp.pl?gene=SIRPA
DNASE1L1	Deoxyribonuclease 1 Like 1	Protein Coding	38	GC0XM154401	5.31083	https://www.genecards.org/cgi-bin/carddisp.pl?gene=DNASE1L1
RARA	Retinoic Acid Receptor Alpha	Protein Coding	47	GC17P040309	5.30897	https://www.genecards.org/cgi-bin/carddisp.pl?gene=RARA
CCR5	C-C Motif Chemokine Receptor 5	Protein Coding	44	GC03P046776	5.30783	https://www.genecards.org/cgi-bin/carddisp.pl?gene=CCR5
CCRL2	C-C Motif Chemokine Receptor Like 2	Protein Coding	38	GC03P046407	5.30118	https://www.genecards.org/cgi-bin/carddisp.pl?gene=CCRL2
MYBPC3	Myosin Binding Protein C3	Protein Coding	45	GC11M089363	5.29873	https://www.genecards.org/cgi-bin/carddisp.pl?gene=MYBPC3
CRISP3	Cysteine Rich Secretory Protein 3	Protein Coding	37	GC06M049727	5.28258	https://www.genecards.org/cgi-bin/carddisp.pl?gene=CRISP3
MMP1	Matrix Metallopeptidase 1	Protein Coding	49	GC11M102810	5.28165	https://www.genecards.org/cgi-bin/carddisp.pl?gene=MMP1
PTGS1	Prostaglandin-Endoperoxide Synthase 1	Protein Coding	45	GC09P122370	5.24567	https://www.genecards.org/cgi-bin/carddisp.pl?gene=PTGS1
MYC	MYC Proto-Oncogene, BHLH Transcription Factor	Protein Coding	49	GC08P127735	5.23579	https://www.genecards.org/cgi-bin/carddisp.pl?gene=MYC
RPL18	Ribosomal Protein L18	Protein Coding	43	GC19M048615	5.22186	https://www.genecards.org/cgi-bin/carddisp.pl?gene=RPL18
ARRB1	Arrestin Beta 1	Protein Coding	42	GC11M090410	5.20083	https://www.genecards.org/cgi-bin/carddisp.pl?gene=ARRB1
C1QA	Complement C1q A Chain	Protein Coding	45	GC01P022636	5.1988	https://www.genecards.org/cgi-bin/carddisp.pl?gene=C1QA
IL7R	Interleukin 7 Receptor	Protein Coding	44	GC05P035852	5.19673	https://www.genecards.org/cgi-bin/carddisp.pl?gene=IL7R
ANPEP	Alanyl Aminopeptidase, Membrane	Protein Coding	48	GC15M089784	5.18549	https://www.genecards.org/cgi-bin/carddisp.pl?gene=ANPEP
TGFB1	Transforming Growth Factor Beta 1	Protein Coding	49	GC19M041301	5.1819	https://www.genecards.org/cgi-bin/carddisp.pl?gene=TGFB1
TMPO	Thymopoietin	Protein Coding	44	GC12P098515	5.1698	https://www.genecards.org/cgi-bin/carddisp.pl?gene=TMPO
CCL7	C-C Motif Chemokine Ligand 7	Protein Coding	41	GC17P034270	5.16835	https://www.genecards.org/cgi-bin/carddisp.pl?gene=CCL7
MYH6	Myosin Heavy Chain 6	Protein Coding	45	GC14M023381	5.16678	https://www.genecards.org/cgi-bin/carddisp.pl?gene=MYH6
PLD1	Phospholipase D1	Protein Coding	47	GC03M171600	5.15717	https://www.genecards.org/cgi-bin/carddisp.pl?gene=PLD1
NM	Neutrophil Migration	Genetic Locus	5	GC07U990060	5.15144	https://www.genecards.org/cgi-bin/carddisp.pl?gene=NM
LECT2	Leukocyte Cell Derived Chemotaxin 2	Protein Coding	35	GC05M135922	5.1506	https://www.genecards.org/cgi-bin/carddisp.pl?gene=LECT2
AGER	Advanced Glycosylation End-Product Specific Receptor	Protein Coding	44	GC06M032180	5.14939	https://www.genecards.org/cgi-bin/carddisp.pl?gene=AGER
ACTN2	Actinin Alpha 2	Protein Coding	45	GC01P236686	5.14757	https://www.genecards.org/cgi-bin/carddisp.pl?gene=ACTN2
CUBN	Cubilin	Protein Coding	45	GC10M016824	5.13264	https://www.genecards.org/cgi-bin/carddisp.pl?gene=CUBN
RASGRP2	RAS Guanyl Releasing Protein 2	Protein Coding	42	GC11M064726	5.12804	https://www.genecards.org/cgi-bin/carddisp.pl?gene=RASGRP2
CST3	Cystatin C	Protein Coding	42	GC20M023667	5.10929	https://www.genecards.org/cgi-bin/carddisp.pl?gene=CST3
TLR3	Toll Like Receptor 3	Protein Coding	49	GC04P186059	5.10467	https://www.genecards.org/cgi-bin/carddisp.pl?gene=TLR3
PDE4A	Phosphodiesterase 4A	Protein Coding	44	GC19P010416	5.08646	https://www.genecards.org/cgi-bin/carddisp.pl?gene=PDE4A
NCF4-AS1	NCF4 Antisense RNA 1	RNA Gene	13	GC22M057356	5.08313	https://www.genecards.org/cgi-bin/carddisp.pl?gene=NCF4-AS1
RPS19	Ribosomal Protein S19	Protein Coding	47	GC19P066764	5.07379	https://www.genecards.org/cgi-bin/carddisp.pl?gene=RPS19
KMT2A	Lysine Methyltransferase 2A	Protein Coding	44	GC11P118436	5.06872	https://www.genecards.org/cgi-bin/carddisp.pl?gene=KMT2A
SFTPD	Surfactant Protein D	Protein Coding	42	GC10M079937	5.05388	https://www.genecards.org/cgi-bin/carddisp.pl?gene=SFTPD
GATAD1	GATA Zinc Finger Domain Containing 1	Protein Coding	37	GC07P092447	5.0528	https://www.genecards.org/cgi-bin/carddisp.pl?gene=GATAD1
CD4	CD4 Molecule	Protein Coding	48	GC12P006786	5.05157	https://www.genecards.org/cgi-bin/carddisp.pl?gene=CD4
TXNRD2	Thioredoxin Reductase 2	Protein Coding	45	GC22M019863	5.04428	https://www.genecards.org/cgi-bin/carddisp.pl?gene=TXNRD2
GBF1	Golgi Brefeldin A Resistant Guanine Nucleotide Exchange Factor 1	Protein Coding	43	GC10P102245	5.03007	https://www.genecards.org/cgi-bin/carddisp.pl?gene=GBF1
CFH	Complement Factor H	Protein Coding	45	GC01P196621	5.02859	https://www.genecards.org/cgi-bin/carddisp.pl?gene=CFH
BAX	BCL2 Associated X, Apoptosis Regulator	Protein Coding	47	GC19P048954	5.02498	https://www.genecards.org/cgi-bin/carddisp.pl?gene=BAX
SAMD9	Sterile Alpha Motif Domain Containing 9	Protein Coding	36	GC07M093099	5.02158	https://www.genecards.org/cgi-bin/carddisp.pl?gene=SAMD9
GSN	Gelsolin	Protein Coding	46	GC09P121201	5.01899	https://www.genecards.org/cgi-bin/carddisp.pl?gene=GSN
FPR3	Formyl Peptide Receptor 3	Protein Coding	38	GC19P051795	5.01438	https://www.genecards.org/cgi-bin/carddisp.pl?gene=FPR3
TBK1	TANK Binding Kinase 1	Protein Coding	47	GC12P064451	5.00957	https://www.genecards.org/cgi-bin/carddisp.pl?gene=TBK1
BCR	BCR Activator Of RhoGEF And GTPase	Protein Coding	50	GC22P023179	5.00035	https://www.genecards.org/cgi-bin/carddisp.pl?gene=BCR
PML	PML Nuclear Body Scaffold	Protein Coding	44	GC15P073994	4.99891	https://www.genecards.org/cgi-bin/carddisp.pl?gene=PML
NOP10	NOP10 Ribonucleoprotein	Protein Coding	40	GC15M034341	4.99126	https://www.genecards.org/cgi-bin/carddisp.pl?gene=NOP10
MDK	Midkine	Protein Coding	42	GC11P046380	4.98843	https://www.genecards.org/cgi-bin/carddisp.pl?gene=MDK
PLPP6	Phospholipid Phosphatase 6	Protein Coding	28	GC09P004663	4.98719	https://www.genecards.org/cgi-bin/carddisp.pl?gene=PLPP6
CD55	CD55 Molecule (Cromer Blood Group)	Protein Coding	45	GC01P207321	4.98202	https://www.genecards.org/cgi-bin/carddisp.pl?gene=CD55
FTCD	Formimidoyltransferase Cyclodeaminase	Protein Coding	41	GC21M050759	4.98158	https://www.genecards.org/cgi-bin/carddisp.pl?gene=FTCD
PRKCZ	Protein Kinase C Zeta	Protein Coding	47	GC01P003912	4.97544	https://www.genecards.org/cgi-bin/carddisp.pl?gene=PRKCZ
CCL15	C-C Motif Chemokine Ligand 15	Protein Coding	34	GC17M035996	4.9753	https://www.genecards.org/cgi-bin/carddisp.pl?gene=CCL15
PSEN2	Presenilin 2	Protein Coding	48	GC01P226870	4.97151	https://www.genecards.org/cgi-bin/carddisp.pl?gene=PSEN2
RTEL1-TNFRSF6B	RTEL1-TNFRSF6B Readthrough (NMD Candidate)	RNA Gene	19	GC20P063657	4.9713	https://www.genecards.org/cgi-bin/carddisp.pl?gene=RTEL1-TNFRSF6B
LPP	LIM Domain Containing Preferred Translocation Partner In Lipoma	Protein Coding	42	GC03P188153	4.97054	https://www.genecards.org/cgi-bin/carddisp.pl?gene=LPP
CCR6	C-C Motif Chemokine Receptor 6	Protein Coding	42	GC06P167111	4.96352	https://www.genecards.org/cgi-bin/carddisp.pl?gene=CCR6
IL2RB	Interleukin 2 Receptor Subunit Beta	Protein Coding	46	GC22M037125	4.95256	https://www.genecards.org/cgi-bin/carddisp.pl?gene=IL2RB
IL2RA	Interleukin 2 Receptor Subunit Alpha	Protein Coding	48	GC10M006010	4.95048	https://www.genecards.org/cgi-bin/carddisp.pl?gene=IL2RA
CEACAM3	CEA Cell Adhesion Molecule 3	Protein Coding	41	GC19P041796	4.9456	https://www.genecards.org/cgi-bin/carddisp.pl?gene=CEACAM3
CD274	CD274 Molecule	Protein Coding	42	GC09P005450	4.9414	https://www.genecards.org/cgi-bin/carddisp.pl?gene=CD274
LDHA	Lactate Dehydrogenase A	Protein Coding	49	GC11P018394	4.9413	https://www.genecards.org/cgi-bin/carddisp.pl?gene=LDHA
ALOX12	Arachidonate 12-Lipoxygenase, 12S Type	Protein Coding	43	GC17P006995	4.92943	https://www.genecards.org/cgi-bin/carddisp.pl?gene=ALOX12
CXCL9	C-X-C Motif Chemokine Ligand 9	Protein Coding	37	GC04M076001	4.9255	https://www.genecards.org/cgi-bin/carddisp.pl?gene=CXCL9
ANXA3	Annexin A3	Protein Coding	41	GC04P078551	4.92398	https://www.genecards.org/cgi-bin/carddisp.pl?gene=ANXA3
MIF	Macrophage Migration Inhibitory Factor	Protein Coding	46	GC22P023894	4.92244	https://www.genecards.org/cgi-bin/carddisp.pl?gene=MIF
TNFAIP6	TNF Alpha Induced Protein 6	Protein Coding	41	GC02P151357	4.92143	https://www.genecards.org/cgi-bin/carddisp.pl?gene=TNFAIP6
IL17F	Interleukin 17F	Protein Coding	41	GC06M066315	4.89971	https://www.genecards.org/cgi-bin/carddisp.pl?gene=IL17F
CLEC7A	C-Type Lectin Domain Containing 7A	Protein Coding	44	GC12M021105	4.89554	https://www.genecards.org/cgi-bin/carddisp.pl?gene=CLEC7A
VWF	Von Willebrand Factor	Protein Coding	47	GC12M005917	4.89282	https://www.genecards.org/cgi-bin/carddisp.pl?gene=VWF
GPI	Glucose-6-Phosphate Isomerase	Protein Coding	46	GC19P034359	4.88549	https://www.genecards.org/cgi-bin/carddisp.pl?gene=GPI
CTC1	CST Telomere Replication Complex Component 1	Protein Coding	34	GC17M010450	4.87732	https://www.genecards.org/cgi-bin/carddisp.pl?gene=CTC1
PIK3CB	Phosphatidylinositol-4,5-Bisphosphate 3-Kinase Catalytic Subunit Beta	Protein Coding	46	GC03M138652	4.86751	https://www.genecards.org/cgi-bin/carddisp.pl?gene=PIK3CB
SFTPC	Surfactant Protein C	Protein Coding	41	GC08P022156	4.86287	https://www.genecards.org/cgi-bin/carddisp.pl?gene=SFTPC
MAPKAPK2	MAPK Activated Protein Kinase 2	Protein Coding	46	GC01P206684	4.85603	https://www.genecards.org/cgi-bin/carddisp.pl?gene=MAPKAPK2
PGM3	Phosphoglucomutase 3	Protein Coding	42	GC06M083161	4.8495	https://www.genecards.org/cgi-bin/carddisp.pl?gene=PGM3
CHUK	Component Of Inhibitor Of Nuclear Factor Kappa B Kinase Complex	Protein Coding	49	GC10M100188	4.84658	https://www.genecards.org/cgi-bin/carddisp.pl?gene=CHUK
ADORA3	Adenosine A3 Receptor	Protein Coding	44	GC01M111499	4.84514	https://www.genecards.org/cgi-bin/carddisp.pl?gene=ADORA3
PTX3	Pentraxin 3	Protein Coding	41	GC03P157436	4.84257	https://www.genecards.org/cgi-bin/carddisp.pl?gene=PTX3
SPP1	Secreted Phosphoprotein 1	Protein Coding	44	GC04P087975	4.8032	https://www.genecards.org/cgi-bin/carddisp.pl?gene=SPP1
TRAF3	TNF Receptor Associated Factor 3	Protein Coding	45	GC14P109708	4.80296	https://www.genecards.org/cgi-bin/carddisp.pl?gene=TRAF3
PDE4B	Phosphodiesterase 4B	Protein Coding	43	GC01P065792	4.7908	https://www.genecards.org/cgi-bin/carddisp.pl?gene=PDE4B
PLCB4	Phospholipase C Beta 4	Protein Coding	45	GC20P009024	4.78696	https://www.genecards.org/cgi-bin/carddisp.pl?gene=PLCB4
ZBTB24	Zinc Finger And BTB Domain Containing 24	Protein Coding	37	GC06M109462	4.78042	https://www.genecards.org/cgi-bin/carddisp.pl?gene=ZBTB24
NHP2	NHP2 Ribonucleoprotein	Protein Coding	42	GC05M178149	4.77791	https://www.genecards.org/cgi-bin/carddisp.pl?gene=NHP2
ACTC1	Actin Alpha Cardiac Muscle 1	Protein Coding	42	GC15M034790	4.77341	https://www.genecards.org/cgi-bin/carddisp.pl?gene=ACTC1
ARRB2	Arrestin Beta 2	Protein Coding	44	GC17P004711	4.75947	https://www.genecards.org/cgi-bin/carddisp.pl?gene=ARRB2
C5	Complement C5	Protein Coding	45	GC09M120933	4.75183	https://www.genecards.org/cgi-bin/carddisp.pl?gene=C5
SH2D1A	SH2 Domain Containing 1A	Protein Coding	44	GC0XP124227	4.75071	https://www.genecards.org/cgi-bin/carddisp.pl?gene=SH2D1A
NRAS	NRAS Proto-Oncogene, GTPase	Protein Coding	47	GC01M114704	4.74816	https://www.genecards.org/cgi-bin/carddisp.pl?gene=NRAS
TPP2	Tripeptidyl Peptidase 2	Protein Coding	43	GC13P102596	4.74279	https://www.genecards.org/cgi-bin/carddisp.pl?gene=TPP2
THBS1	Thrombospondin 1	Protein Coding	44	GC15P039581	4.73892	https://www.genecards.org/cgi-bin/carddisp.pl?gene=THBS1
MYH11	Myosin Heavy Chain 11	Protein Coding	45	GC16M015705	4.73759	https://www.genecards.org/cgi-bin/carddisp.pl?gene=MYH11
CCR2	C-C Motif Chemokine Receptor 2	Protein Coding	44	GC03P046775	4.73571	https://www.genecards.org/cgi-bin/carddisp.pl?gene=CCR2
TNFSF10	TNF Superfamily Member 10	Protein Coding	42	GC03M172505	4.73252	https://www.genecards.org/cgi-bin/carddisp.pl?gene=TNFSF10
WG	Wegener Granulomatosis	Genetic Locus	3	GC06U900715	4.72837	https://www.genecards.org/cgi-bin/carddisp.pl?gene=WG
TTN	Titin	Protein Coding	45	GC02M178525	4.71866	https://www.genecards.org/cgi-bin/carddisp.pl?gene=TTN
IRF2BP2	Interferon Regulatory Factor 2 Binding Protein 2	Protein Coding	36	GC01M234604	4.69885	https://www.genecards.org/cgi-bin/carddisp.pl?gene=IRF2BP2
CDKN3	Cyclin Dependent Kinase Inhibitor 3	Protein Coding	42	GC14P054398	4.6941	https://www.genecards.org/cgi-bin/carddisp.pl?gene=CDKN3
MAPK8	Mitogen-Activated Protein Kinase 8	Protein Coding	47	GC10P048306	4.68887	https://www.genecards.org/cgi-bin/carddisp.pl?gene=MAPK8
MIR155	MicroRNA 155	RNA Gene	21	GC21P025573	4.68175	https://www.genecards.org/cgi-bin/carddisp.pl?gene=MIR155
TPM1	Tropomyosin 1	Protein Coding	46	GC15P120433	4.67977	https://www.genecards.org/cgi-bin/carddisp.pl?gene=TPM1
SCN5A	Sodium Voltage-Gated Channel Alpha Subunit 5	Protein Coding	49	GC03M038549	4.67957	https://www.genecards.org/cgi-bin/carddisp.pl?gene=SCN5A
CASP1	Caspase 1	Protein Coding	48	GC11M105025	4.67609	https://www.genecards.org/cgi-bin/carddisp.pl?gene=CASP1
MT-CYB	Mitochondrially Encoded Cytochrome B	Protein Coding	32	GCMTP014749	4.67506	https://www.genecards.org/cgi-bin/carddisp.pl?gene=MT-CYB
MYH7	Myosin Heavy Chain 7	Protein Coding	46	GC14M023412	4.67383	https://www.genecards.org/cgi-bin/carddisp.pl?gene=MYH7
FFAR2	Free Fatty Acid Receptor 2	Protein Coding	38	GC19P066538	4.6715	https://www.genecards.org/cgi-bin/carddisp.pl?gene=FFAR2
SDHA	Succinate Dehydrogenase Complex Flavoprotein Subunit A	Protein Coding	46	GC05P000208	4.66931	https://www.genecards.org/cgi-bin/carddisp.pl?gene=SDHA
FERMT3	FERM Domain Containing Kindlin 3	Protein Coding	42	GC11P064383	4.665	https://www.genecards.org/cgi-bin/carddisp.pl?gene=FERMT3
ICAM2	Intercellular Adhesion Molecule 2	Protein Coding	42	GC17M064002	4.65851	https://www.genecards.org/cgi-bin/carddisp.pl?gene=ICAM2
F2R	Coagulation Factor II Thrombin Receptor	Protein Coding	45	GC05P076716	4.6564	https://www.genecards.org/cgi-bin/carddisp.pl?gene=F2R
IGHE	Immunoglobulin Heavy Constant Epsilon	Protein Coding	30	GC14M112707	4.65637	https://www.genecards.org/cgi-bin/carddisp.pl?gene=IGHE
TKT	Transketolase	Protein Coding	45	GC03M053224	4.65608	https://www.genecards.org/cgi-bin/carddisp.pl?gene=TKT
CCL13	C-C Motif Chemokine Ligand 13	Protein Coding	36	GC17P034356	4.65113	https://www.genecards.org/cgi-bin/carddisp.pl?gene=CCL13
IRAK1	Interleukin 1 Receptor Associated Kinase 1	Protein Coding	47	GC0XM154010	4.64721	https://www.genecards.org/cgi-bin/carddisp.pl?gene=IRAK1
IL36G	Interleukin 36 Gamma	Protein Coding	36	GC02P112973	4.6315	https://www.genecards.org/cgi-bin/carddisp.pl?gene=IL36G
TIMP1	TIMP Metallopeptidase Inhibitor 1	Protein Coding	42	GC0XP047596	4.62854	https://www.genecards.org/cgi-bin/carddisp.pl?gene=TIMP1
MMP25	Matrix Metallopeptidase 25	Protein Coding	38	GC16P011731	4.62274	https://www.genecards.org/cgi-bin/carddisp.pl?gene=MMP25
TNNT2	Troponin T2, Cardiac Type	Protein Coding	46	GC01M201359	4.61509	https://www.genecards.org/cgi-bin/carddisp.pl?gene=TNNT2
NUMA1	Nuclear Mitotic Apparatus Protein 1	Protein Coding	43	GC11M072002	4.59949	https://www.genecards.org/cgi-bin/carddisp.pl?gene=NUMA1
GP1BA	Glycoprotein Ib Platelet Subunit Alpha	Protein Coding	45	GC17P004932	4.59674	https://www.genecards.org/cgi-bin/carddisp.pl?gene=GP1BA
CD63	CD63 Molecule	Protein Coding	41	GC12M055725	4.59414	https://www.genecards.org/cgi-bin/carddisp.pl?gene=CD63
GRN	Granulin Precursor	Protein Coding	46	GC17P044345	4.59393	https://www.genecards.org/cgi-bin/carddisp.pl?gene=GRN
MECOM	MDS1 And EVI1 Complex Locus	Protein Coding	46	GC03M169083	4.59375	https://www.genecards.org/cgi-bin/carddisp.pl?gene=MECOM
DYNLT1	Dynein Light Chain Tctex-Type 1	Protein Coding	36	GC06M158636	4.59207	https://www.genecards.org/cgi-bin/carddisp.pl?gene=DYNLT1
GZMB	Granzyme B	Protein Coding	45	GC14M024630	4.58372	https://www.genecards.org/cgi-bin/carddisp.pl?gene=GZMB
CCL22	C-C Motif Chemokine Ligand 22	Protein Coding	36	GC16P057359	4.57996	https://www.genecards.org/cgi-bin/carddisp.pl?gene=CCL22
HP	Haptoglobin	Protein Coding	44	GC16P072086	4.57321	https://www.genecards.org/cgi-bin/carddisp.pl?gene=HP
IL6ST	Interleukin 6 Cytokine Family Signal Transducer	Protein Coding	46	GC05M055935	4.56973	https://www.genecards.org/cgi-bin/carddisp.pl?gene=IL6ST
CD33	CD33 Molecule	Protein Coding	44	GC19P067199	4.5673	https://www.genecards.org/cgi-bin/carddisp.pl?gene=CD33
RPS24	Ribosomal Protein S24	Protein Coding	41	GC10P078033	4.55683	https://www.genecards.org/cgi-bin/carddisp.pl?gene=RPS24
PPARA	Peroxisome Proliferator Activated Receptor Alpha	Protein Coding	44	GC22P046150	4.53441	https://www.genecards.org/cgi-bin/carddisp.pl?gene=PPARA
STAT5A	Signal Transducer And Activator Of Transcription 5A	Protein Coding	45	GC17P042287	4.51998	https://www.genecards.org/cgi-bin/carddisp.pl?gene=STAT5A
ADGRE3	Adhesion G Protein-Coupled Receptor E3	Protein Coding	33	GC19M014619	4.51452	https://www.genecards.org/cgi-bin/carddisp.pl?gene=ADGRE3
SLC11A1	Solute Carrier Family 11 Member 1	Protein Coding	45	GC02P218382	4.50489	https://www.genecards.org/cgi-bin/carddisp.pl?gene=SLC11A1
LDB3	LIM Domain Binding 3	Protein Coding	40	GC10P086666	4.49219	https://www.genecards.org/cgi-bin/carddisp.pl?gene=LDB3
CDCA7	Cell Division Cycle Associated 7	Protein Coding	41	GC02P173354	4.49184	https://www.genecards.org/cgi-bin/carddisp.pl?gene=CDCA7
ACKR1	Atypical Chemokine Receptor 1 (Duffy Blood Group)	Protein Coding	36	GC01P159203	4.48925	https://www.genecards.org/cgi-bin/carddisp.pl?gene=ACKR1
SFTPA2	Surfactant Protein A2	Protein Coding	40	GC10M081851	4.48627	https://www.genecards.org/cgi-bin/carddisp.pl?gene=SFTPA2
DNMT3B	DNA Methyltransferase 3 Beta	Protein Coding	49	GC20P032762	4.4835	https://www.genecards.org/cgi-bin/carddisp.pl?gene=DNMT3B
VAV1	Vav Guanine Nucleotide Exchange Factor 1	Protein Coding	44	GC19P006772	4.47856	https://www.genecards.org/cgi-bin/carddisp.pl?gene=VAV1
SERPINC1	Serpin Family C Member 1	Protein Coding	47	GC01M174559	4.47722	https://www.genecards.org/cgi-bin/carddisp.pl?gene=SERPINC1
CCL21	C-C Motif Chemokine Ligand 21	Protein Coding	40	GC09M034709	4.47241	https://www.genecards.org/cgi-bin/carddisp.pl?gene=CCL21
RPL26	Ribosomal Protein L26	Protein Coding	41	GC17M008377	4.46858	https://www.genecards.org/cgi-bin/carddisp.pl?gene=RPL26
IL6R	Interleukin 6 Receptor	Protein Coding	46	GC01P154405	4.46747	https://www.genecards.org/cgi-bin/carddisp.pl?gene=IL6R
FANCA	FA Complementation Group A	Protein Coding	47	GC16M089727	4.46707	https://www.genecards.org/cgi-bin/carddisp.pl?gene=FANCA
ACTG1	Actin Gamma 1	Protein Coding	47	GC17M081509	4.46184	https://www.genecards.org/cgi-bin/carddisp.pl?gene=ACTG1
BCL2L11	BCL2 Like 11	Protein Coding	42	GC02P111119	4.46168	https://www.genecards.org/cgi-bin/carddisp.pl?gene=BCL2L11
ANGPT1	Angiopoietin 1	Protein Coding	44	GC08M107246	4.46088	https://www.genecards.org/cgi-bin/carddisp.pl?gene=ANGPT1
FOS	Fos Proto-Oncogene, AP-1 Transcription Factor Subunit	Protein Coding	49	GC14P075278	4.44994	https://www.genecards.org/cgi-bin/carddisp.pl?gene=FOS
SOCS3	Suppressor Of Cytokine Signaling 3	Protein Coding	41	GC17M078356	4.44464	https://www.genecards.org/cgi-bin/carddisp.pl?gene=SOCS3
FN1	Fibronectin 1	Protein Coding	48	GC02M215360	4.44312	https://www.genecards.org/cgi-bin/carddisp.pl?gene=FN1
LUC7L2	LUC7 Like 2, Pre-MRNA Splicing Factor	Protein Coding	36	GC07P139344	4.4403	https://www.genecards.org/cgi-bin/carddisp.pl?gene=LUC7L2
ADIPOQ	Adiponectin, C1Q And Collagen Domain Containing	Protein Coding	44	GC03P186842	4.43627	https://www.genecards.org/cgi-bin/carddisp.pl?gene=ADIPOQ
RPL15	Ribosomal Protein L15	Protein Coding	42	GC03P023916	4.42511	https://www.genecards.org/cgi-bin/carddisp.pl?gene=RPL15
TRIB1	Tribbles Pseudokinase 1	Protein Coding	38	GC08P125430	4.41599	https://www.genecards.org/cgi-bin/carddisp.pl?gene=TRIB1
IL1RL2	Interleukin 1 Receptor Like 2	Protein Coding	41	GC02P102186	4.41265	https://www.genecards.org/cgi-bin/carddisp.pl?gene=IL1RL2
ST3GAL4	ST3 Beta-Galactoside Alpha-2,3-Sialyltransferase 4	Protein Coding	40	GC11P126355	4.41008	https://www.genecards.org/cgi-bin/carddisp.pl?gene=ST3GAL4
RPL31	Ribosomal Protein L31	Protein Coding	41	GC02P100985	4.40765	https://www.genecards.org/cgi-bin/carddisp.pl?gene=RPL31
DHFR	Dihydrofolate Reductase	Protein Coding	47	GC05M080626	4.40457	https://www.genecards.org/cgi-bin/carddisp.pl?gene=DHFR
GC	GC Vitamin D Binding Protein	Protein Coding	44	GC04M071741	4.39394	https://www.genecards.org/cgi-bin/carddisp.pl?gene=GC
PRDX1	Peroxiredoxin 1	Protein Coding	46	GC01M045511	4.39387	https://www.genecards.org/cgi-bin/carddisp.pl?gene=PRDX1
PNP	Purine Nucleoside Phosphorylase	Protein Coding	45	GC14P020468	4.39295	https://www.genecards.org/cgi-bin/carddisp.pl?gene=PNP
LILRA2	Leukocyte Immunoglobulin Like Receptor A2	Protein Coding	40	GC19P054572	4.39292	https://www.genecards.org/cgi-bin/carddisp.pl?gene=LILRA2
IL2RG	Interleukin 2 Receptor Subunit Gamma	Protein Coding	45	GC0XM071108	4.38962	https://www.genecards.org/cgi-bin/carddisp.pl?gene=IL2RG
INS	Insulin	Protein Coding	45	GC11M002159	4.38846	https://www.genecards.org/cgi-bin/carddisp.pl?gene=INS
SIGLEC9	Sialic Acid Binding Ig Like Lectin 9	Protein Coding	36	GC19P067192	4.38837	https://www.genecards.org/cgi-bin/carddisp.pl?gene=SIGLEC9
FNIP1	Folliculin Interacting Protein 1	Protein Coding	37	GC05M131641	4.38793	https://www.genecards.org/cgi-bin/carddisp.pl?gene=FNIP1
PLCB2	Phospholipase C Beta 2	Protein Coding	45	GC15M040278	4.38435	https://www.genecards.org/cgi-bin/carddisp.pl?gene=PLCB2
VAMP2	Vesicle Associated Membrane Protein 2	Protein Coding	41	GC17M010433	4.37875	https://www.genecards.org/cgi-bin/carddisp.pl?gene=VAMP2
CBFB	Core-Binding Factor Subunit Beta	Protein Coding	44	GC16P067063	4.36887	https://www.genecards.org/cgi-bin/carddisp.pl?gene=CBFB
DMD	Dystrophin	Protein Coding	45	GC0XM031097	4.36658	https://www.genecards.org/cgi-bin/carddisp.pl?gene=DMD
DEFB4A	Defensin Beta 4A	Protein Coding	34	GC08P007895	4.35326	https://www.genecards.org/cgi-bin/carddisp.pl?gene=DEFB4A
THPO	Thrombopoietin	Protein Coding	42	GC03M184371	4.34902	https://www.genecards.org/cgi-bin/carddisp.pl?gene=THPO
OSM	Oncostatin M	Protein Coding	41	GC22M030262	4.34661	https://www.genecards.org/cgi-bin/carddisp.pl?gene=OSM
REL	REL Proto-Oncogene, NF-KB Subunit	Protein Coding	45	GC02P060881	4.33348	https://www.genecards.org/cgi-bin/carddisp.pl?gene=REL
JAM3	Junctional Adhesion Molecule 3	Protein Coding	42	GC11P134068	4.33187	https://www.genecards.org/cgi-bin/carddisp.pl?gene=JAM3
C1QBP	Complement C1q Binding Protein	Protein Coding	43	GC17M005432	4.32678	https://www.genecards.org/cgi-bin/carddisp.pl?gene=C1QBP
LCP1	Lymphocyte Cytosolic Protein 1	Protein Coding	42	GC13M046132	4.32595	https://www.genecards.org/cgi-bin/carddisp.pl?gene=LCP1
CD53	CD53 Molecule	Protein Coding	38	GC01P110871	4.32234	https://www.genecards.org/cgi-bin/carddisp.pl?gene=CD53
FHL2	Four And A Half LIM Domains 2	Protein Coding	45	GC02M105357	4.31327	https://www.genecards.org/cgi-bin/carddisp.pl?gene=FHL2
SLC44A2	Solute Carrier Family 44 Member 2	Protein Coding	41	GC19P010602	4.31032	https://www.genecards.org/cgi-bin/carddisp.pl?gene=SLC44A2
RPS20	Ribosomal Protein S20	Protein Coding	42	GC08M056067	4.30451	https://www.genecards.org/cgi-bin/carddisp.pl?gene=RPS20
CIITA	Class II Major Histocompatibility Complex Transactivator	Protein Coding	43	GC16P012093	4.29253	https://www.genecards.org/cgi-bin/carddisp.pl?gene=CIITA
FOXP3	Forkhead Box P3	Protein Coding	45	GC0XM049250	4.2817	https://www.genecards.org/cgi-bin/carddisp.pl?gene=FOXP3
BCL6	BCL6 Transcription Repressor	Protein Coding	43	GC03M187721	4.25589	https://www.genecards.org/cgi-bin/carddisp.pl?gene=BCL6
SCGB1A1	Secretoglobin Family 1A Member 1	Protein Coding	39	GC11P062405	4.25421	https://www.genecards.org/cgi-bin/carddisp.pl?gene=SCGB1A1
HGF	Hepatocyte Growth Factor	Protein Coding	49	GC07M081699	4.25195	https://www.genecards.org/cgi-bin/carddisp.pl?gene=HGF
ITGB1	Integrin Subunit Beta 1	Protein Coding	48	GC10M033116	4.24568	https://www.genecards.org/cgi-bin/carddisp.pl?gene=ITGB1
IL1R2	Interleukin 1 Receptor Type 2	Protein Coding	44	GC02P101991	4.24215	https://www.genecards.org/cgi-bin/carddisp.pl?gene=IL1R2
TNFAIP3	TNF Alpha Induced Protein 3	Protein Coding	46	GC06P137866	4.2352	https://www.genecards.org/cgi-bin/carddisp.pl?gene=TNFAIP3
CD209	CD209 Molecule	Protein Coding	42	GC19M007739	4.23493	https://www.genecards.org/cgi-bin/carddisp.pl?gene=CD209
VIM	Vimentin	Protein Coding	48	GC10P017227	4.2348	https://www.genecards.org/cgi-bin/carddisp.pl?gene=VIM
MYLK	Myosin Light Chain Kinase	Protein Coding	49	GC03M123610	4.23123	https://www.genecards.org/cgi-bin/carddisp.pl?gene=MYLK
ANAPC1	Anaphase Promoting Complex Subunit 1	Protein Coding	40	GC02M111611	4.21979	https://www.genecards.org/cgi-bin/carddisp.pl?gene=ANAPC1
PRDM16	PR/SET Domain 16	Protein Coding	44	GC01P003946	4.20579	https://www.genecards.org/cgi-bin/carddisp.pl?gene=PRDM16
RBM20	RNA Binding Motif Protein 20	Protein Coding	36	GC10P110644	4.20319	https://www.genecards.org/cgi-bin/carddisp.pl?gene=RBM20
ANGPT2	Angiopoietin 2	Protein Coding	45	GC08M006499	4.19104	https://www.genecards.org/cgi-bin/carddisp.pl?gene=ANGPT2
PSMB9	Proteasome 20S Subunit Beta 9	Protein Coding	45	GC06P083730	4.18206	https://www.genecards.org/cgi-bin/carddisp.pl?gene=PSMB9
RPL11	Ribosomal Protein L11	Protein Coding	46	GC01P023691	4.17926	https://www.genecards.org/cgi-bin/carddisp.pl?gene=RPL11
ADAM17	ADAM Metallopeptidase Domain 17	Protein Coding	49	GC02M009488	4.17738	https://www.genecards.org/cgi-bin/carddisp.pl?gene=ADAM17
CLEC11A	C-Type Lectin Domain Containing 11A	Protein Coding	37	GC19P050723	4.16752	https://www.genecards.org/cgi-bin/carddisp.pl?gene=CLEC11A
RBSN	Rabenosyn, RAB Effector	Protein Coding	36	GC03M015070	4.16374	https://www.genecards.org/cgi-bin/carddisp.pl?gene=RBSN
LIG4	DNA Ligase 4	Protein Coding	46	GC13M108207	4.16336	https://www.genecards.org/cgi-bin/carddisp.pl?gene=LIG4
DOCK8	Dedicator Of Cytokinesis 8	Protein Coding	43	GC09P000214	4.16163	https://www.genecards.org/cgi-bin/carddisp.pl?gene=DOCK8
RPS10	Ribosomal Protein S10	Protein Coding	43	GC06M066090	4.16077	https://www.genecards.org/cgi-bin/carddisp.pl?gene=RPS10
ACE	Angiotensin I Converting Enzyme	Protein Coding	49	GC17P063477	4.15822	https://www.genecards.org/cgi-bin/carddisp.pl?gene=ACE
ACKR3	Atypical Chemokine Receptor 3	Protein Coding	40	GC02P236537	4.1569	https://www.genecards.org/cgi-bin/carddisp.pl?gene=ACKR3
RPS26	Ribosomal Protein S26	Protein Coding	41	GC12P056043	4.15581	https://www.genecards.org/cgi-bin/carddisp.pl?gene=RPS26
SEPTIN11	Septin 11	Protein Coding	27	GC04P076968	4.15461	https://www.genecards.org/cgi-bin/carddisp.pl?gene=SEPTIN11
PGLYRP1	Peptidoglycan Recognition Protein 1	Protein Coding	40	GC19M065951	4.15123	https://www.genecards.org/cgi-bin/carddisp.pl?gene=PGLYRP1
TNFRSF1B	TNF Receptor Superfamily Member 1B	Protein Coding	45	GC01P012235	4.15071	https://www.genecards.org/cgi-bin/carddisp.pl?gene=TNFRSF1B
HSPA1A	Heat Shock Protein Family A (Hsp70) Member 1A	Protein Coding	44	GC06P083713	4.14902	https://www.genecards.org/cgi-bin/carddisp.pl?gene=HSPA1A
GNAQ	G Protein Subunit Alpha Q	Protein Coding	48	GC09M077716	4.14666	https://www.genecards.org/cgi-bin/carddisp.pl?gene=GNAQ
IDH1	Isocitrate Dehydrogenase (NADP(+)) 1	Protein Coding	50	GC02M208236	4.14448	https://www.genecards.org/cgi-bin/carddisp.pl?gene=IDH1
CKLF	Chemokine Like Factor	Protein Coding	37	GC16P066552	4.14379	https://www.genecards.org/cgi-bin/carddisp.pl?gene=CKLF
RPS27	Ribosomal Protein S27	Protein Coding	41	GC01P153991	4.14287	https://www.genecards.org/cgi-bin/carddisp.pl?gene=RPS27
PRAM1	PML-RARA Regulated Adaptor Molecule 1	Protein Coding	33	GC19M008490	4.13661	https://www.genecards.org/cgi-bin/carddisp.pl?gene=PRAM1
MUC5B	Mucin 5B, Oligomeric Mucus/Gel-Forming	Protein Coding	41	GC11P001831	4.1319	https://www.genecards.org/cgi-bin/carddisp.pl?gene=MUC5B
CAP2	Cyclase Associated Actin Cytoskeleton Regulatory Protein 2	Protein Coding	38	GC06P017393	4.13075	https://www.genecards.org/cgi-bin/carddisp.pl?gene=CAP2
LIF	LIF Interleukin 6 Family Cytokine	Protein Coding	40	GC22M030240	4.12449	https://www.genecards.org/cgi-bin/carddisp.pl?gene=LIF
CD80	CD80 Molecule	Protein Coding	40	GC03M119524	4.10932	https://www.genecards.org/cgi-bin/carddisp.pl?gene=CD80
SHROOM3	Shroom Family Member 3	Protein Coding	37	GC04P076435	4.10703	https://www.genecards.org/cgi-bin/carddisp.pl?gene=SHROOM3
FIBP	FGF1 Intracellular Binding Protein	Protein Coding	40	GC11M089826	4.09962	https://www.genecards.org/cgi-bin/carddisp.pl?gene=FIBP
TONSL	Tonsoku Like, DNA Repair Protein	Protein Coding	36	GC08M144428	4.09447	https://www.genecards.org/cgi-bin/carddisp.pl?gene=TONSL
GNAI1	G Protein Subunit Alpha I1	Protein Coding	44	GC07P079769	4.09079	https://www.genecards.org/cgi-bin/carddisp.pl?gene=GNAI1
PSMD3	Proteasome 26S Subunit, Non-ATPase 3	Protein Coding	41	GC17P039980	4.09061	https://www.genecards.org/cgi-bin/carddisp.pl?gene=PSMD3
TICAM1	TIR Domain Containing Adaptor Molecule 1	Protein Coding	42	GC19M004815	4.09019	https://www.genecards.org/cgi-bin/carddisp.pl?gene=TICAM1
OXER1	Oxoeicosanoid Receptor 1	Protein Coding	37	GC02M042762	4.08699	https://www.genecards.org/cgi-bin/carddisp.pl?gene=OXER1
NEU1	Neuraminidase 1	Protein Coding	44	GC06M031857	4.08074	https://www.genecards.org/cgi-bin/carddisp.pl?gene=NEU1
CEBPB	CCAAT Enhancer Binding Protein Beta	Protein Coding	42	GC20P050190	4.07303	https://www.genecards.org/cgi-bin/carddisp.pl?gene=CEBPB
PDGFRB	Platelet Derived Growth Factor Receptor Beta	Protein Coding	52	GC05M150113	4.07053	https://www.genecards.org/cgi-bin/carddisp.pl?gene=PDGFRB
CCL16	C-C Motif Chemokine Ligand 16	Protein Coding	36	GC17M035976	4.06825	https://www.genecards.org/cgi-bin/carddisp.pl?gene=CCL16
ITGB3	Integrin Subunit Beta 3	Protein Coding	49	GC17P055923	4.06329	https://www.genecards.org/cgi-bin/carddisp.pl?gene=ITGB3
HMOX1	Heme Oxygenase 1	Protein Coding	49	GC22P035380	4.0568	https://www.genecards.org/cgi-bin/carddisp.pl?gene=HMOX1
DEFB1	Defensin Beta 1	Protein Coding	38	GC08M006870	4.05598	https://www.genecards.org/cgi-bin/carddisp.pl?gene=DEFB1
PLBD1	Phospholipase B Domain Containing 1	Protein Coding	34	GC12M014503	4.05594	https://www.genecards.org/cgi-bin/carddisp.pl?gene=PLBD1
VAMP7	Vesicle Associated Membrane Protein 7	Protein Coding	40	GC0XP155881	4.05278	https://www.genecards.org/cgi-bin/carddisp.pl?gene=VAMP7
PRKCB	Protein Kinase C Beta	Protein Coding	45	GC16P024288	4.0513	https://www.genecards.org/cgi-bin/carddisp.pl?gene=PRKCB
DIPK1A	Divergent Protein Kinase Domain 1A	Protein Coding	25	GC01M092833	4.05104	https://www.genecards.org/cgi-bin/carddisp.pl?gene=DIPK1A
CASP9	Caspase 9	Protein Coding	45	GC01M015491	4.04307	https://www.genecards.org/cgi-bin/carddisp.pl?gene=CASP9
TF	Transferrin	Protein Coding	48	GC03P134296	4.03779	https://www.genecards.org/cgi-bin/carddisp.pl?gene=TF
CCL1	C-C Motif Chemokine Ligand 1	Protein Coding	36	GC17M035584	4.03043	https://www.genecards.org/cgi-bin/carddisp.pl?gene=CCL1
FANCC	FA Complementation Group C	Protein Coding	46	GC09M095099	4.02734	https://www.genecards.org/cgi-bin/carddisp.pl?gene=FANCC
MAP2K1	Mitogen-Activated Protein Kinase Kinase 1	Protein Coding	51	GC15P066386	4.02571	https://www.genecards.org/cgi-bin/carddisp.pl?gene=MAP2K1
BAG3	BAG Cochaperone 3	Protein Coding	42	GC10P119651	4.02049	https://www.genecards.org/cgi-bin/carddisp.pl?gene=BAG3
NOX1	NADPH Oxidase 1	Protein Coding	41	GC0XM100843	4.02044	https://www.genecards.org/cgi-bin/carddisp.pl?gene=NOX1
HELLS	Helicase, Lymphoid Specific	Protein Coding	44	GC10P094501	4.01142	https://www.genecards.org/cgi-bin/carddisp.pl?gene=HELLS
RPS28	Ribosomal Protein S28	Protein Coding	38	GC19P008402	4.00983	https://www.genecards.org/cgi-bin/carddisp.pl?gene=RPS28
TLR1	Toll Like Receptor 1	Protein Coding	45	GC04M038793	4.00721	https://www.genecards.org/cgi-bin/carddisp.pl?gene=TLR1
ALOX5AP	Arachidonate 5-Lipoxygenase Activating Protein	Protein Coding	42	GC13P030713	4.00161	https://www.genecards.org/cgi-bin/carddisp.pl?gene=ALOX5AP
HLA-C	Major Histocompatibility Complex, Class I, C	Protein Coding	44	GC06M065914	3.9978	https://www.genecards.org/cgi-bin/carddisp.pl?gene=HLA-C
JAK1	Janus Kinase 1	Protein Coding	51	GC01M064833	3.99721	https://www.genecards.org/cgi-bin/carddisp.pl?gene=JAK1
ZBTB16	Zinc Finger And BTB Domain Containing 16	Protein Coding	43	GC11P114059	3.99396	https://www.genecards.org/cgi-bin/carddisp.pl?gene=ZBTB16
TCAP	Titin-Cap	Protein Coding	41	GC17P055523	3.98757	https://www.genecards.org/cgi-bin/carddisp.pl?gene=TCAP
ZNF131	Zinc Finger Protein 131	Protein Coding	36	GC05P044322	3.9872	https://www.genecards.org/cgi-bin/carddisp.pl?gene=ZNF131
CDH1	Cadherin 1	Protein Coding	48	GC16P068737	3.98474	https://www.genecards.org/cgi-bin/carddisp.pl?gene=CDH1
LTA	Lymphotoxin Alpha	Protein Coding	40	GC06P083693	3.9847	https://www.genecards.org/cgi-bin/carddisp.pl?gene=LTA
CD59	CD59 Molecule (CD59 Blood Group)	Protein Coding	44	GC11M033704	3.97976	https://www.genecards.org/cgi-bin/carddisp.pl?gene=CD59
PLN	Phospholamban	Protein Coding	43	GC06P118548	3.97711	https://www.genecards.org/cgi-bin/carddisp.pl?gene=PLN
TBL1XR1	TBL1X/Y Related 1	Protein Coding	43	GC03M177019	3.97311	https://www.genecards.org/cgi-bin/carddisp.pl?gene=TBL1XR1
PLEK	Pleckstrin	Protein Coding	39	GC02P068365	3.97235	https://www.genecards.org/cgi-bin/carddisp.pl?gene=PLEK
BST1	Bone Marrow Stromal Cell Antigen 1	Protein Coding	41	GC04P018192	3.97156	https://www.genecards.org/cgi-bin/carddisp.pl?gene=BST1
TCN2	Transcobalamin 2	Protein Coding	42	GC22P036867	3.96155	https://www.genecards.org/cgi-bin/carddisp.pl?gene=TCN2
AGA	Aspartylglucosaminidase	Protein Coding	44	GC04M177430	3.96098	https://www.genecards.org/cgi-bin/carddisp.pl?gene=AGA
CD83	CD83 Molecule	Protein Coding	38	GC06P014117	3.9557	https://www.genecards.org/cgi-bin/carddisp.pl?gene=CD83
VIP	Vasoactive Intestinal Peptide	Protein Coding	43	GC06P152750	3.95499	https://www.genecards.org/cgi-bin/carddisp.pl?gene=VIP
TAPBP	TAP Binding Protein	Protein Coding	44	GC06M033299	3.95051	https://www.genecards.org/cgi-bin/carddisp.pl?gene=TAPBP
BMP6	Bone Morphogenetic Protein 6	Protein Coding	42	GC06P007726	3.94795	https://www.genecards.org/cgi-bin/carddisp.pl?gene=BMP6
LMNB1	Lamin B1	Protein Coding	45	GC05P126776	3.94222	https://www.genecards.org/cgi-bin/carddisp.pl?gene=LMNB1
NEXN	Nexilin F-Actin Binding Protein	Protein Coding	38	GC01P077898	3.94141	https://www.genecards.org/cgi-bin/carddisp.pl?gene=NEXN
BAK1	BCL2 Antagonist/Killer 1	Protein Coding	42	GC06M033572	3.93834	https://www.genecards.org/cgi-bin/carddisp.pl?gene=BAK1
BCL2A1	BCL2 Related Protein A1	Protein Coding	39	GC15M090460	3.92744	https://www.genecards.org/cgi-bin/carddisp.pl?gene=BCL2A1
SERPINE1	Serpin Family E Member 1	Protein Coding	48	GC07P101127	3.92654	https://www.genecards.org/cgi-bin/carddisp.pl?gene=SERPINE1
IFNA2	Interferon Alpha 2	Protein Coding	41	GC09M021384	3.92571	https://www.genecards.org/cgi-bin/carddisp.pl?gene=IFNA2
IL18R1	Interleukin 18 Receptor 1	Protein Coding	41	GC02P102311	3.92276	https://www.genecards.org/cgi-bin/carddisp.pl?gene=IL18R1
GAPDH	Glyceraldehyde-3-Phosphate Dehydrogenase	Protein Coding	47	GC12P021056	3.91799	https://www.genecards.org/cgi-bin/carddisp.pl?gene=GAPDH
ETS1	ETS Proto-Oncogene 1, Transcription Factor	Protein Coding	45	GC11M128458	3.9146	https://www.genecards.org/cgi-bin/carddisp.pl?gene=ETS1
CPNE1	Copine 1	Protein Coding	38	GC20M035626	3.9142	https://www.genecards.org/cgi-bin/carddisp.pl?gene=CPNE1
DAPK2	Death Associated Protein Kinase 2	Protein Coding	39	GC15M063907	3.91141	https://www.genecards.org/cgi-bin/carddisp.pl?gene=DAPK2
NFE2L2	NFE2 Like BZIP Transcription Factor 2	Protein Coding	48	GC02M177227	3.91085	https://www.genecards.org/cgi-bin/carddisp.pl?gene=NFE2L2
MPP1	MAGUK P55 Scaffold Protein 1	Protein Coding	38	GC0XM154779	3.90852	https://www.genecards.org/cgi-bin/carddisp.pl?gene=MPP1
MTOR	Mechanistic Target Of Rapamycin Kinase	Protein Coding	51	GC01M011106	3.90502	https://www.genecards.org/cgi-bin/carddisp.pl?gene=MTOR
SEC61A1	SEC61 Translocon Subunit Alpha 1	Protein Coding	41	GC03P128051	3.90461	https://www.genecards.org/cgi-bin/carddisp.pl?gene=SEC61A1
MPL	MPL Proto-Oncogene, Thrombopoietin Receptor	Protein Coding	46	GC01P043337	3.89793	https://www.genecards.org/cgi-bin/carddisp.pl?gene=MPL
CD93	CD93 Molecule	Protein Coding	39	GC20M023079	3.89609	https://www.genecards.org/cgi-bin/carddisp.pl?gene=CD93
EGLN3	Egl-9 Family Hypoxia Inducible Factor 3	Protein Coding	45	GC14M033924	3.89427	https://www.genecards.org/cgi-bin/carddisp.pl?gene=EGLN3
PGD	Phosphogluconate Dehydrogenase	Protein Coding	46	GC01P010398	3.89395	https://www.genecards.org/cgi-bin/carddisp.pl?gene=PGD
PLAU	Plasminogen Activator, Urokinase	Protein Coding	50	GC10P073909	3.89364	https://www.genecards.org/cgi-bin/carddisp.pl?gene=PLAU
BID	BH3 Interacting Domain Death Agonist	Protein Coding	42	GC22M017734	3.89279	https://www.genecards.org/cgi-bin/carddisp.pl?gene=BID
DOLK	Dolichol Kinase	Protein Coding	38	GC09M128945	3.89206	https://www.genecards.org/cgi-bin/carddisp.pl?gene=DOLK
FKTN	Fukutin	Protein Coding	38	GC09P105558	3.89206	https://www.genecards.org/cgi-bin/carddisp.pl?gene=FKTN
TARM1	T Cell-Interacting, Activating Receptor On Myeloid Cells 1	Protein Coding	31	GC19M054069	3.88849	https://www.genecards.org/cgi-bin/carddisp.pl?gene=TARM1
PTEN	Phosphatase And Tensin Homolog	Protein Coding	50	GC10P092487	3.88067	https://www.genecards.org/cgi-bin/carddisp.pl?gene=PTEN
XCL1	X-C Motif Chemokine Ligand 1	Protein Coding	35	GC01P168576	3.87696	https://www.genecards.org/cgi-bin/carddisp.pl?gene=XCL1
UMOD	Uromodulin	Protein Coding	42	GC16M020344	3.86585	https://www.genecards.org/cgi-bin/carddisp.pl?gene=UMOD
LYZ	Lysozyme	Protein Coding	45	GC12P069348	3.86479	https://www.genecards.org/cgi-bin/carddisp.pl?gene=LYZ
PSTPIP2	Proline-Serine-Threonine Phosphatase Interacting Protein 2	Protein Coding	36	GC18M045983	3.86299	https://www.genecards.org/cgi-bin/carddisp.pl?gene=PSTPIP2
SIRPB1	Signal Regulatory Protein Beta 1	Protein Coding	38	GC20M001582	3.86002	https://www.genecards.org/cgi-bin/carddisp.pl?gene=SIRPB1
VAV3	Vav Guanine Nucleotide Exchange Factor 3	Protein Coding	42	GC01M107571	3.8545	https://www.genecards.org/cgi-bin/carddisp.pl?gene=VAV3
INSL6	Insulin Like 6	Protein Coding	34	GC09M004991	3.85202	https://www.genecards.org/cgi-bin/carddisp.pl?gene=INSL6
FUT4	Fucosyltransferase 4	Protein Coding	37	GC11P094544	3.85128	https://www.genecards.org/cgi-bin/carddisp.pl?gene=FUT4
ACP1	Acid Phosphatase 1	Protein Coding	42	GC02P000344	3.84914	https://www.genecards.org/cgi-bin/carddisp.pl?gene=ACP1
ENO1	Enolase 1	Protein Coding	45	GC01M008861	3.84573	https://www.genecards.org/cgi-bin/carddisp.pl?gene=ENO1
CD300A	CD300a Molecule	Protein Coding	40	GC17P074466	3.84463	https://www.genecards.org/cgi-bin/carddisp.pl?gene=CD300A
CCDC25	Coiled-Coil Domain Containing 25	Protein Coding	36	GC08M027733	3.83675	https://www.genecards.org/cgi-bin/carddisp.pl?gene=CCDC25
DEFA5	Defensin Alpha 5	Protein Coding	37	GC08M007057	3.83616	https://www.genecards.org/cgi-bin/carddisp.pl?gene=DEFA5
CORO1A	Coronin 1A	Protein Coding	42	GC16P041041	3.83562	https://www.genecards.org/cgi-bin/carddisp.pl?gene=CORO1A
GSR	Glutathione-Disulfide Reductase	Protein Coding	48	GC08M030678	3.83198	https://www.genecards.org/cgi-bin/carddisp.pl?gene=GSR
TNFSF13B	TNF Superfamily Member 13b	Protein Coding	43	GC13P108251	3.82702	https://www.genecards.org/cgi-bin/carddisp.pl?gene=TNFSF13B
ERCC3	ERCC Excision Repair 3, TFIIH Core Complex Helicase Subunit	Protein Coding	46	GC02M127257	3.82504	https://www.genecards.org/cgi-bin/carddisp.pl?gene=ERCC3
STK4	Serine/Threonine Kinase 4	Protein Coding	48	GC20P044966	3.81812	https://www.genecards.org/cgi-bin/carddisp.pl?gene=STK4
PXN	Paxillin	Protein Coding	44	GC12M120210	3.81789	https://www.genecards.org/cgi-bin/carddisp.pl?gene=PXN
ITGA9	Integrin Subunit Alpha 9	Protein Coding	42	GC03P037468	3.8123	https://www.genecards.org/cgi-bin/carddisp.pl?gene=ITGA9
TNNI3	Troponin I3, Cardiac Type	Protein Coding	47	GC19M055151	3.81026	https://www.genecards.org/cgi-bin/carddisp.pl?gene=TNNI3
SGCD	Sarcoglycan Delta	Protein Coding	43	GC05P155686	3.81026	https://www.genecards.org/cgi-bin/carddisp.pl?gene=SGCD
EPO	Erythropoietin	Protein Coding	40	GC07P100720	3.81018	https://www.genecards.org/cgi-bin/carddisp.pl?gene=EPO
TLR5	Toll Like Receptor 5	Protein Coding	45	GC01M223109	3.80782	https://www.genecards.org/cgi-bin/carddisp.pl?gene=TLR5
RPL35A	Ribosomal Protein L35a	Protein Coding	41	GC03P197949	3.80717	https://www.genecards.org/cgi-bin/carddisp.pl?gene=RPL35A
CTSL	Cathepsin L	Protein Coding	45	GC09P087725	3.8053	https://www.genecards.org/cgi-bin/carddisp.pl?gene=CTSL
F11R	F11 Receptor	Protein Coding	41	GC01M160995	3.80419	https://www.genecards.org/cgi-bin/carddisp.pl?gene=F11R
GIN1	Gypsy Retrotransposon Integrase 1	Protein Coding	32	GC05M103086	3.79365	https://www.genecards.org/cgi-bin/carddisp.pl?gene=GIN1
SERPIND1	Serpin Family D Member 1	Protein Coding	44	GC22P035886	3.78497	https://www.genecards.org/cgi-bin/carddisp.pl?gene=SERPIND1
TOM1L2	Target Of Myb1 Like 2 Membrane Trafficking Protein	Protein Coding	37	GC17M017843	3.77572	https://www.genecards.org/cgi-bin/carddisp.pl?gene=TOM1L2
EIF2AK3	Eukaryotic Translation Initiation Factor 2 Alpha Kinase 3	Protein Coding	46	GC02M088556	3.7707	https://www.genecards.org/cgi-bin/carddisp.pl?gene=EIF2AK3
PTPRJ	Protein Tyrosine Phosphatase Receptor Type J	Protein Coding	46	GC11P048002	3.76889	https://www.genecards.org/cgi-bin/carddisp.pl?gene=PTPRJ
PLG	Plasminogen	Protein Coding	48	GC06P160702	3.7683	https://www.genecards.org/cgi-bin/carddisp.pl?gene=PLG
CSNK2B	Casein Kinase 2 Beta	Protein Coding	46	GC06P083698	3.76601	https://www.genecards.org/cgi-bin/carddisp.pl?gene=CSNK2B
AFF1	AF4/FMR2 Family Member 1	Protein Coding	37	GC04P086934	3.76536	https://www.genecards.org/cgi-bin/carddisp.pl?gene=AFF1
PCCB	Propionyl-CoA Carboxylase Subunit Beta	Protein Coding	45	GC03P136250	3.76493	https://www.genecards.org/cgi-bin/carddisp.pl?gene=PCCB
BCL2L1	BCL2 Like 1	Protein Coding	45	GC20M031664	3.76123	https://www.genecards.org/cgi-bin/carddisp.pl?gene=BCL2L1
JAML	Junction Adhesion Molecule Like	Protein Coding	28	GC11M118195	3.75899	https://www.genecards.org/cgi-bin/carddisp.pl?gene=JAML
LRBA	LPS Responsive Beige-Like Anchor Protein	Protein Coding	40	GC04M150264	3.75797	https://www.genecards.org/cgi-bin/carddisp.pl?gene=LRBA
TGFA	Transforming Growth Factor Alpha	Protein Coding	44	GC02M070447	3.75723	https://www.genecards.org/cgi-bin/carddisp.pl?gene=TGFA
PIKFYVE	Phosphoinositide Kinase, FYVE-Type Zinc Finger Containing	Protein Coding	46	GC02P208266	3.75401	https://www.genecards.org/cgi-bin/carddisp.pl?gene=PIKFYVE
G6PC1	Glucose-6-Phosphatase Catalytic Subunit 1	Protein Coding	34	GC17P056158	3.75004	https://www.genecards.org/cgi-bin/carddisp.pl?gene=G6PC1
NSUN2	NOP2/Sun RNA Methyltransferase 2	Protein Coding	41	GC05M006599	3.74865	https://www.genecards.org/cgi-bin/carddisp.pl?gene=NSUN2
DES	Desmin	Protein Coding	45	GC02P219418	3.74432	https://www.genecards.org/cgi-bin/carddisp.pl?gene=DES
SNAP23	Synaptosome Associated Protein 23	Protein Coding	41	GC15P042491	3.74203	https://www.genecards.org/cgi-bin/carddisp.pl?gene=SNAP23
CTNNB1	Catenin Beta 1	Protein Coding	50	GC03P041236	3.73418	https://www.genecards.org/cgi-bin/carddisp.pl?gene=CTNNB1
SLC22A17	Solute Carrier Family 22 Member 17	Protein Coding	36	GC14M023346	3.73296	https://www.genecards.org/cgi-bin/carddisp.pl?gene=SLC22A17
GTF2E2	General Transcription Factor IIE Subunit 2	Protein Coding	41	GC08M030578	3.72995	https://www.genecards.org/cgi-bin/carddisp.pl?gene=GTF2E2
LEF1	Lymphoid Enhancer Binding Factor 1	Protein Coding	46	GC04M108047	3.72685	https://www.genecards.org/cgi-bin/carddisp.pl?gene=LEF1
CXCL14	C-X-C Motif Chemokine Ligand 14	Protein Coding	36	GC05M135617	3.72647	https://www.genecards.org/cgi-bin/carddisp.pl?gene=CXCL14
NAMPT	Nicotinamide Phosphoribosyltransferase	Protein Coding	46	GC07M106248	3.72489	https://www.genecards.org/cgi-bin/carddisp.pl?gene=NAMPT
F5	Coagulation Factor V	Protein Coding	45	GC01M169511	3.72321	https://www.genecards.org/cgi-bin/carddisp.pl?gene=F5
CRYAB	Crystallin Alpha B	Protein Coding	44	GC11M111908	3.71493	https://www.genecards.org/cgi-bin/carddisp.pl?gene=CRYAB
KNG1	Kininogen 1	Protein Coding	45	GC03P186717	3.71434	https://www.genecards.org/cgi-bin/carddisp.pl?gene=KNG1
LGALS1	Galectin 1	Protein Coding	41	GC22P037675	3.71089	https://www.genecards.org/cgi-bin/carddisp.pl?gene=LGALS1
NABP1	Nucleic Acid Binding Protein 1	Protein Coding	33	GC02P191678	3.71085	https://www.genecards.org/cgi-bin/carddisp.pl?gene=NABP1
DUSP19	Dual Specificity Phosphatase 19	Protein Coding	38	GC02P183078	3.70635	https://www.genecards.org/cgi-bin/carddisp.pl?gene=DUSP19
CDH5	Cadherin 5	Protein Coding	45	GC16P066366	3.70616	https://www.genecards.org/cgi-bin/carddisp.pl?gene=CDH5
WIPF1	WAS/WASL Interacting Protein Family Member 1	Protein Coding	42	GC02M174559	3.70481	https://www.genecards.org/cgi-bin/carddisp.pl?gene=WIPF1
MPEG1	Macrophage Expressed 1	Protein Coding	34	GC11M059208	3.70465	https://www.genecards.org/cgi-bin/carddisp.pl?gene=MPEG1
HIF1A	Hypoxia Inducible Factor 1 Subunit Alpha	Protein Coding	45	GC14P061695	3.6989	https://www.genecards.org/cgi-bin/carddisp.pl?gene=HIF1A
CPNE2	Copine 2	Protein Coding	33	GC16P057126	3.69728	https://www.genecards.org/cgi-bin/carddisp.pl?gene=CPNE2
EPHB2	EPH Receptor B2	Protein Coding	49	GC01P022710	3.69648	https://www.genecards.org/cgi-bin/carddisp.pl?gene=EPHB2
LAMP2	Lysosomal Associated Membrane Protein 2	Protein Coding	42	GC0XM120426	3.69113	https://www.genecards.org/cgi-bin/carddisp.pl?gene=LAMP2
FGF2	Fibroblast Growth Factor 2	Protein Coding	44	GC04P122826	3.68863	https://www.genecards.org/cgi-bin/carddisp.pl?gene=FGF2
PYCARD	PYD And CARD Domain Containing	Protein Coding	40	GC16M031201	3.68414	https://www.genecards.org/cgi-bin/carddisp.pl?gene=PYCARD
BIRC5	Baculoviral IAP Repeat Containing 5	Protein Coding	45	GC17P078214	3.68291	https://www.genecards.org/cgi-bin/carddisp.pl?gene=BIRC5
HAND2	Heart And Neural Crest Derivatives Expressed 2	Protein Coding	43	GC04M173524	3.67872	https://www.genecards.org/cgi-bin/carddisp.pl?gene=HAND2
ANKRD1	Ankyrin Repeat Domain 1	Protein Coding	41	GC10M090912	3.67872	https://www.genecards.org/cgi-bin/carddisp.pl?gene=ANKRD1
MYPN	Myopalladin	Protein Coding	40	GC10P068106	3.67872	https://www.genecards.org/cgi-bin/carddisp.pl?gene=MYPN
SCYL1	SCY1 Like Pseudokinase 1	Protein Coding	41	GC11P065525	3.67804	https://www.genecards.org/cgi-bin/carddisp.pl?gene=SCYL1
MMP3	Matrix Metallopeptidase 3	Protein Coding	48	GC11M102835	3.67045	https://www.genecards.org/cgi-bin/carddisp.pl?gene=MMP3
COPA	COPI Coat Complex Subunit Alpha	Protein Coding	41	GC01M160288	3.66176	https://www.genecards.org/cgi-bin/carddisp.pl?gene=COPA
RIPK1	Receptor Interacting Serine/Threonine Kinase 1	Protein Coding	46	GC06P003275	3.66118	https://www.genecards.org/cgi-bin/carddisp.pl?gene=RIPK1
CTSB	Cathepsin B	Protein Coding	50	GC08M011842	3.66004	https://www.genecards.org/cgi-bin/carddisp.pl?gene=CTSB
TYK2	Tyrosine Kinase 2	Protein Coding	50	GC19M010350	3.65952	https://www.genecards.org/cgi-bin/carddisp.pl?gene=TYK2
PLCG1	Phospholipase C Gamma 1	Protein Coding	46	GC20P041136	3.6568	https://www.genecards.org/cgi-bin/carddisp.pl?gene=PLCG1
GPT	Glutamic--Pyruvic Transaminase	Protein Coding	40	GC08P144502	3.65646	https://www.genecards.org/cgi-bin/carddisp.pl?gene=GPT
SNX20	Sorting Nexin 20	Protein Coding	36	GC16M050700	3.65348	https://www.genecards.org/cgi-bin/carddisp.pl?gene=SNX20
VSTM1	V-Set And Transmembrane Domain Containing 1	Protein Coding	32	GC19M054040	3.651	https://www.genecards.org/cgi-bin/carddisp.pl?gene=VSTM1
MAPK13	Mitogen-Activated Protein Kinase 13	Protein Coding	46	GC06P083842	3.64958	https://www.genecards.org/cgi-bin/carddisp.pl?gene=MAPK13
NSD1	Nuclear Receptor Binding SET Domain Protein 1	Protein Coding	42	GC05P177138	3.6403	https://www.genecards.org/cgi-bin/carddisp.pl?gene=NSD1
JAK3	Janus Kinase 3	Protein Coding	49	GC19M017824	3.6348	https://www.genecards.org/cgi-bin/carddisp.pl?gene=JAK3
P2RY2	Purinergic Receptor P2Y2	Protein Coding	44	GC11P073202	3.63125	https://www.genecards.org/cgi-bin/carddisp.pl?gene=P2RY2
SAA1	Serum Amyloid A1	Protein Coding	40	GC11P018510	3.62715	https://www.genecards.org/cgi-bin/carddisp.pl?gene=SAA1
F2	Coagulation Factor II, Thrombin	Protein Coding	48	GC11P046720	3.6263	https://www.genecards.org/cgi-bin/carddisp.pl?gene=F2
ISG15	ISG15 Ubiquitin Like Modifier	Protein Coding	44	GC01P001001	3.62607	https://www.genecards.org/cgi-bin/carddisp.pl?gene=ISG15
FUT7	Fucosyltransferase 7	Protein Coding	40	GC09M137030	3.61849	https://www.genecards.org/cgi-bin/carddisp.pl?gene=FUT7
CCL18	C-C Motif Chemokine Ligand 18	Protein Coding	34	GC17P036064	3.61614	https://www.genecards.org/cgi-bin/carddisp.pl?gene=CCL18
PNOC	Prepronociceptin	Protein Coding	37	GC08P028316	3.61603	https://www.genecards.org/cgi-bin/carddisp.pl?gene=PNOC
CD86	CD86 Molecule	Protein Coding	42	GC03P122055	3.61244	https://www.genecards.org/cgi-bin/carddisp.pl?gene=CD86
CD68	CD68 Molecule	Protein Coding	38	GC17P007579	3.60336	https://www.genecards.org/cgi-bin/carddisp.pl?gene=CD68
RTN4	Reticulon 4	Protein Coding	43	GC02M054934	3.60218	https://www.genecards.org/cgi-bin/carddisp.pl?gene=RTN4
IGHM	Immunoglobulin Heavy Constant Mu	Protein Coding	36	GC14M112722	3.60127	https://www.genecards.org/cgi-bin/carddisp.pl?gene=IGHM
CPA6	Carboxypeptidase A6	Protein Coding	43	GC08M067422	3.59711	https://www.genecards.org/cgi-bin/carddisp.pl?gene=CPA6
CAPNS1	Calpain Small Subunit 1	Protein Coding	39	GC19P066563	3.59588	https://www.genecards.org/cgi-bin/carddisp.pl?gene=CAPNS1
DSG2	Desmoglein 2	Protein Coding	44	GC18P031498	3.59576	https://www.genecards.org/cgi-bin/carddisp.pl?gene=DSG2
TAF1A	TATA-Box Binding Protein Associated Factor, RNA Polymerase I Subunit A	Protein Coding	36	GC01M223823	3.59576	https://www.genecards.org/cgi-bin/carddisp.pl?gene=TAF1A
SIGLEC8	Sialic Acid Binding Ig Like Lectin 8	Protein Coding	40	GC19M051450	3.5918	https://www.genecards.org/cgi-bin/carddisp.pl?gene=SIGLEC8
RNASE2	Ribonuclease A Family Member 2	Protein Coding	39	GC14P032471	3.58948	https://www.genecards.org/cgi-bin/carddisp.pl?gene=RNASE2
SOCS1	Suppressor Of Cytokine Signaling 1	Protein Coding	42	GC16M012261	3.58661	https://www.genecards.org/cgi-bin/carddisp.pl?gene=SOCS1
FCN1	Ficolin 1	Protein Coding	40	GC09M135133	3.58648	https://www.genecards.org/cgi-bin/carddisp.pl?gene=FCN1
STXBP3	Syntaxin Binding Protein 3	Protein Coding	38	GC01P108746	3.58507	https://www.genecards.org/cgi-bin/carddisp.pl?gene=STXBP3
TCF3	Transcription Factor 3	Protein Coding	43	GC19M001609	3.5849	https://www.genecards.org/cgi-bin/carddisp.pl?gene=TCF3
ACTN4	Actinin Alpha 4	Protein Coding	45	GC19P038647	3.57998	https://www.genecards.org/cgi-bin/carddisp.pl?gene=ACTN4
F2RL2	Coagulation Factor II Thrombin Receptor Like 2	Protein Coding	40	GC05M076615	3.57473	https://www.genecards.org/cgi-bin/carddisp.pl?gene=F2RL2
CCL25	C-C Motif Chemokine Ligand 25	Protein Coding	36	GC19P008052	3.57274	https://www.genecards.org/cgi-bin/carddisp.pl?gene=CCL25
GNAI2	G Protein Subunit Alpha I2	Protein Coding	44	GC03P050226	3.56911	https://www.genecards.org/cgi-bin/carddisp.pl?gene=GNAI2
C3AR1	Complement C3a Receptor 1	Protein Coding	41	GC12M008058	3.56823	https://www.genecards.org/cgi-bin/carddisp.pl?gene=C3AR1
EGFR	Epidermal Growth Factor Receptor	Protein Coding	51	GC07P055019	3.56577	https://www.genecards.org/cgi-bin/carddisp.pl?gene=EGFR
TEC	Tec Protein Tyrosine Kinase	Protein Coding	44	GC04M048150	3.55439	https://www.genecards.org/cgi-bin/carddisp.pl?gene=TEC
PLCB1	Phospholipase C Beta 1	Protein Coding	46	GC20P008061	3.55305	https://www.genecards.org/cgi-bin/carddisp.pl?gene=PLCB1
MUC1	Mucin 1, Cell Surface Associated	Protein Coding	47	GC01M155185	3.54909	https://www.genecards.org/cgi-bin/carddisp.pl?gene=MUC1
HSPB1	Heat Shock Protein Family B (Small) Member 1	Protein Coding	49	GC07P076302	3.54837	https://www.genecards.org/cgi-bin/carddisp.pl?gene=HSPB1
PFAS	Phosphoribosylformylglycinamidine Synthase	Protein Coding	42	GC17P008247	3.54778	https://www.genecards.org/cgi-bin/carddisp.pl?gene=PFAS
CUX1	Cut Like Homeobox 1	Protein Coding	43	GC07P101815	3.54695	https://www.genecards.org/cgi-bin/carddisp.pl?gene=CUX1
ABCC9	ATP Binding Cassette Subfamily C Member 9	Protein Coding	45	GC12M021797	3.54632	https://www.genecards.org/cgi-bin/carddisp.pl?gene=ABCC9
LAMA4	Laminin Subunit Alpha 4	Protein Coding	44	GC06M112107	3.54632	https://www.genecards.org/cgi-bin/carddisp.pl?gene=LAMA4
CSRP3	Cysteine And Glycine Rich Protein 3	Protein Coding	41	GC11M019160	3.54632	https://www.genecards.org/cgi-bin/carddisp.pl?gene=CSRP3
PPCS	Phosphopantothenoylcysteine Synthetase	Protein Coding	38	GC01P042456	3.54632	https://www.genecards.org/cgi-bin/carddisp.pl?gene=PPCS
TSR2	TSR2 Ribosome Maturation Factor	Protein Coding	36	GC0XP054627	3.54421	https://www.genecards.org/cgi-bin/carddisp.pl?gene=TSR2
RFX5	Regulatory Factor X5	Protein Coding	41	GC01M151340	3.5437	https://www.genecards.org/cgi-bin/carddisp.pl?gene=RFX5
AKT2	AKT Serine/Threonine Kinase 2	Protein Coding	51	GC19M040230	3.54086	https://www.genecards.org/cgi-bin/carddisp.pl?gene=AKT2
RHOD	Ras Homolog Family Member D	Protein Coding	37	GC11P070125	3.54031	https://www.genecards.org/cgi-bin/carddisp.pl?gene=RHOD
ADAM10	ADAM Metallopeptidase Domain 10	Protein Coding	50	GC15M058588	3.53393	https://www.genecards.org/cgi-bin/carddisp.pl?gene=ADAM10
COG4	Component Of Oligomeric Golgi Complex 4	Protein Coding	40	GC16M070737	3.53146	https://www.genecards.org/cgi-bin/carddisp.pl?gene=COG4
ADAMTSL1	ADAMTS Like 1	Protein Coding	41	GC09P017906	3.52784	https://www.genecards.org/cgi-bin/carddisp.pl?gene=ADAMTSL1
THY1	Thy-1 Cell Surface Antigen	Protein Coding	41	GC11M119417	3.52488	https://www.genecards.org/cgi-bin/carddisp.pl?gene=THY1
ITGA2B	Integrin Subunit Alpha 2b	Protein Coding	49	GC17M044926	3.51857	https://www.genecards.org/cgi-bin/carddisp.pl?gene=ITGA2B
EGR1	Early Growth Response 1	Protein Coding	42	GC05P138465	3.51586	https://www.genecards.org/cgi-bin/carddisp.pl?gene=EGR1
ACTN1	Actinin Alpha 1	Protein Coding	47	GC14M068874	3.51568	https://www.genecards.org/cgi-bin/carddisp.pl?gene=ACTN1
SHC1	SHC Adaptor Protein 1	Protein Coding	42	GC01M154962	3.51425	https://www.genecards.org/cgi-bin/carddisp.pl?gene=SHC1
GLG1	Golgi Glycoprotein 1	Protein Coding	38	GC16M074575	3.51401	https://www.genecards.org/cgi-bin/carddisp.pl?gene=GLG1
GSK3B	Glycogen Synthase Kinase 3 Beta	Protein Coding	47	GC03M119821	3.51057	https://www.genecards.org/cgi-bin/carddisp.pl?gene=GSK3B
EDN3	Endothelin 3	Protein Coding	45	GC20P059300	3.5091	https://www.genecards.org/cgi-bin/carddisp.pl?gene=EDN3
CSF2RA	Colony Stimulating Factor 2 Receptor Subunit Alpha	Protein Coding	43	GC0XP001676	3.50518	https://www.genecards.org/cgi-bin/carddisp.pl?gene=CSF2RA
PDPK1	3-Phosphoinositide Dependent Protein Kinase 1	Protein Coding	47	GC16P002537	3.50143	https://www.genecards.org/cgi-bin/carddisp.pl?gene=PDPK1
TNFRSF10C	TNF Receptor Superfamily Member 10c	Protein Coding	37	GC08P023102	3.5008	https://www.genecards.org/cgi-bin/carddisp.pl?gene=TNFRSF10C
PFKFB3	6-Phosphofructo-2-Kinase/Fructose-2,6-Biphosphatase 3	Protein Coding	43	GC10P006144	3.49404	https://www.genecards.org/cgi-bin/carddisp.pl?gene=PFKFB3
CYSLTR2	Cysteinyl Leukotriene Receptor 2	Protein Coding	45	GC13P048653	3.4935	https://www.genecards.org/cgi-bin/carddisp.pl?gene=CYSLTR2
CD38	CD38 Molecule	Protein Coding	44	GC04P018197	3.4935	https://www.genecards.org/cgi-bin/carddisp.pl?gene=CD38
TARS1	Threonyl-TRNA Synthetase 1	Protein Coding	36	GC05P033441	3.49239	https://www.genecards.org/cgi-bin/carddisp.pl?gene=TARS1
SP1	Sp1 Transcription Factor	Protein Coding	44	GC12P053380	3.49029	https://www.genecards.org/cgi-bin/carddisp.pl?gene=SP1
ID2	Inhibitor Of DNA Binding 2	Protein Coding	42	GC02P008678	3.48988	https://www.genecards.org/cgi-bin/carddisp.pl?gene=ID2
DNMT1	DNA Methyltransferase 1	Protein Coding	49	GC19M010133	3.48623	https://www.genecards.org/cgi-bin/carddisp.pl?gene=DNMT1
STX3	Syntaxin 3	Protein Coding	40	GC11P059713	3.48442	https://www.genecards.org/cgi-bin/carddisp.pl?gene=STX3
MYB	MYB Proto-Oncogene, Transcription Factor	Protein Coding	48	GC06P135180	3.48364	https://www.genecards.org/cgi-bin/carddisp.pl?gene=MYB
IL23A	Interleukin 23 Subunit Alpha	Protein Coding	36	GC12P057293	3.48351	https://www.genecards.org/cgi-bin/carddisp.pl?gene=IL23A
ADRB2	Adrenoceptor Beta 2	Protein Coding	47	GC05P148825	3.48342	https://www.genecards.org/cgi-bin/carddisp.pl?gene=ADRB2
NLRP6	NLR Family Pyrin Domain Containing 6	Protein Coding	37	GC11P000269	3.48287	https://www.genecards.org/cgi-bin/carddisp.pl?gene=NLRP6
CALCA	Calcitonin Related Polypeptide Alpha	Protein Coding	42	GC11M014945	3.47896	https://www.genecards.org/cgi-bin/carddisp.pl?gene=CALCA
BPIFA1	BPI Fold Containing Family A Member 1	Protein Coding	35	GC20P033235	3.47873	https://www.genecards.org/cgi-bin/carddisp.pl?gene=BPIFA1
GRK6	G Protein-Coupled Receptor Kinase 6	Protein Coding	42	GC05P177403	3.47151	https://www.genecards.org/cgi-bin/carddisp.pl?gene=GRK6
SLC46A1	Solute Carrier Family 46 Member 1	Protein Coding	41	GC17M035136	3.47079	https://www.genecards.org/cgi-bin/carddisp.pl?gene=SLC46A1
TLR6	Toll Like Receptor 6	Protein Coding	42	GC04M038828	3.45878	https://www.genecards.org/cgi-bin/carddisp.pl?gene=TLR6
EP300	E1A Binding Protein P300	Protein Coding	49	GC22P041091	3.45848	https://www.genecards.org/cgi-bin/carddisp.pl?gene=EP300
PLA2G5	Phospholipase A2 Group V	Protein Coding	41	GC01P020028	3.45669	https://www.genecards.org/cgi-bin/carddisp.pl?gene=PLA2G5
MARCKS	Myristoylated Alanine Rich Protein Kinase C Substrate	Protein Coding	38	GC06P113857	3.45042	https://www.genecards.org/cgi-bin/carddisp.pl?gene=MARCKS
RAPGEF3	Rap Guanine Nucleotide Exchange Factor 3	Protein Coding	43	GC12M047736	3.4497	https://www.genecards.org/cgi-bin/carddisp.pl?gene=RAPGEF3
C5AR2	Complement C5a Receptor 2	Protein Coding	38	GC19P066980	3.44819	https://www.genecards.org/cgi-bin/carddisp.pl?gene=C5AR2
GSTM1	Glutathione S-Transferase Mu 1	Protein Coding	40	GC01P109687	3.44665	https://www.genecards.org/cgi-bin/carddisp.pl?gene=GSTM1
MLLT10	MLLT10 Histone Lysine Methyltransferase DOT1L Cofactor	Protein Coding	40	GC10P021524	3.44438	https://www.genecards.org/cgi-bin/carddisp.pl?gene=MLLT10
APOA1	Apolipoprotein A1	Protein Coding	46	GC11M116835	3.4434	https://www.genecards.org/cgi-bin/carddisp.pl?gene=APOA1
CCR4	C-C Motif Chemokine Receptor 4	Protein Coding	43	GC03P032951	3.42075	https://www.genecards.org/cgi-bin/carddisp.pl?gene=CCR4
STAT4	Signal Transducer And Activator Of Transcription 4	Protein Coding	45	GC02M191029	3.41775	https://www.genecards.org/cgi-bin/carddisp.pl?gene=STAT4
TNNC1	Troponin C1, Slow Skeletal And Cardiac Type	Protein Coding	43	GC03M052452	3.41122	https://www.genecards.org/cgi-bin/carddisp.pl?gene=TNNC1
CX3CL1	C-X3-C Motif Chemokine Ligand 1	Protein Coding	41	GC16P057372	3.40469	https://www.genecards.org/cgi-bin/carddisp.pl?gene=CX3CL1
CCR7	C-C Motif Chemokine Receptor 7	Protein Coding	42	GC17M042422	3.39888	https://www.genecards.org/cgi-bin/carddisp.pl?gene=CCR7
MMACHC	Metabolism Of Cobalamin Associated C	Protein Coding	41	GC01P045500	3.38935	https://www.genecards.org/cgi-bin/carddisp.pl?gene=MMACHC
RPS29	Ribosomal Protein S29	Protein Coding	40	GC14M049570	3.38863	https://www.genecards.org/cgi-bin/carddisp.pl?gene=RPS29
CYTH1	Cytohesin 1	Protein Coding	40	GC17M078674	3.37675	https://www.genecards.org/cgi-bin/carddisp.pl?gene=CYTH1
RECQL4	RecQ Like Helicase 4	Protein Coding	41	GC08M145425	3.37464	https://www.genecards.org/cgi-bin/carddisp.pl?gene=RECQL4
CD163	CD163 Molecule	Protein Coding	42	GC12M007819	3.37175	https://www.genecards.org/cgi-bin/carddisp.pl?gene=CD163
HPSE	Heparanase	Protein Coding	43	GC04M083292	3.36847	https://www.genecards.org/cgi-bin/carddisp.pl?gene=HPSE
DDX41	DEAD-Box Helicase 41	Protein Coding	43	GC05M177511	3.36388	https://www.genecards.org/cgi-bin/carddisp.pl?gene=DDX41
SOD3	Superoxide Dismutase 3	Protein Coding	41	GC04P024798	3.35839	https://www.genecards.org/cgi-bin/carddisp.pl?gene=SOD3
IL36B	Interleukin 36 Beta	Protein Coding	33	GC02M113022	3.35672	https://www.genecards.org/cgi-bin/carddisp.pl?gene=IL36B
KLHDC8B	Kelch Domain Containing 8B	Protein Coding	37	GC03P049171	3.3559	https://www.genecards.org/cgi-bin/carddisp.pl?gene=KLHDC8B
PRG3	Proteoglycan 3, Pro Eosinophil Major Basic Protein 2	Protein Coding	35	GC11M057376	3.34288	https://www.genecards.org/cgi-bin/carddisp.pl?gene=PRG3
RPS17	Ribosomal Protein S17	Protein Coding	41	GC15M082536	3.32998	https://www.genecards.org/cgi-bin/carddisp.pl?gene=RPS17
TOM1	Target Of Myb1 Membrane Trafficking Protein	Protein Coding	42	GC22P035299	3.32721	https://www.genecards.org/cgi-bin/carddisp.pl?gene=TOM1
NOS1	Nitric Oxide Synthase 1	Protein Coding	48	GC12M117208	3.3265	https://www.genecards.org/cgi-bin/carddisp.pl?gene=NOS1
AKR1B1	Aldo-Keto Reductase Family 1 Member B	Protein Coding	45	GC07M134442	3.32397	https://www.genecards.org/cgi-bin/carddisp.pl?gene=AKR1B1
TXN	Thioredoxin	Protein Coding	44	GC09M110243	3.32045	https://www.genecards.org/cgi-bin/carddisp.pl?gene=TXN
KLF2	Kruppel Like Factor 2	Protein Coding	39	GC19P066201	3.31834	https://www.genecards.org/cgi-bin/carddisp.pl?gene=KLF2
ZNF266	Zinc Finger Protein 266	Protein Coding	33	GC19M009412	3.31629	https://www.genecards.org/cgi-bin/carddisp.pl?gene=ZNF266
MAP3K1	Mitogen-Activated Protein Kinase Kinase Kinase 1	Protein Coding	47	GC05P056815	3.31562	https://www.genecards.org/cgi-bin/carddisp.pl?gene=MAP3K1
SYT14P1	Synaptotagmin 14 Pseudogene 1	Pseudogene	13	GC04M068060	3.31415	https://www.genecards.org/cgi-bin/carddisp.pl?gene=SYT14P1
PIK3CA	Phosphatidylinositol-4,5-Bisphosphate 3-Kinase Catalytic Subunit Alpha	Protein Coding	50	GC03P179148	3.30858	https://www.genecards.org/cgi-bin/carddisp.pl?gene=PIK3CA
ATP6V0A2	ATPase H+ Transporting V0 Subunit A2	Protein Coding	44	GC12P123712	3.30682	https://www.genecards.org/cgi-bin/carddisp.pl?gene=ATP6V0A2
ATRX	ATRX Chromatin Remodeler	Protein Coding	45	GC0XM077504	3.30672	https://www.genecards.org/cgi-bin/carddisp.pl?gene=ATRX
KRT10	Keratin 10	Protein Coding	42	GC17M040818	3.30644	https://www.genecards.org/cgi-bin/carddisp.pl?gene=KRT10
IL7	Interleukin 7	Protein Coding	40	GC08M078689	3.30515	https://www.genecards.org/cgi-bin/carddisp.pl?gene=IL7
CDK6	Cyclin Dependent Kinase 6	Protein Coding	50	GC07M092604	3.30138	https://www.genecards.org/cgi-bin/carddisp.pl?gene=CDK6
IL3RA	Interleukin 3 Receptor Subunit Alpha	Protein Coding	41	GC0XP001336	3.29791	https://www.genecards.org/cgi-bin/carddisp.pl?gene=IL3RA
ESR1	Estrogen Receptor 1	Protein Coding	50	GC06P151656	3.29612	https://www.genecards.org/cgi-bin/carddisp.pl?gene=ESR1
EEPD1	Endonuclease/Exonuclease/Phosphatase Family Domain Containing 1	Protein Coding	33	GC07P036153	3.29601	https://www.genecards.org/cgi-bin/carddisp.pl?gene=EEPD1
TTR	Transthyretin	Protein Coding	46	GC18P031557	3.29279	https://www.genecards.org/cgi-bin/carddisp.pl?gene=TTR
PLA2R1	Phospholipase A2 Receptor 1	Protein Coding	39	GC02M159924	3.2897	https://www.genecards.org/cgi-bin/carddisp.pl?gene=PLA2R1
EGF	Epidermal Growth Factor	Protein Coding	49	GC04P109912	3.28858	https://www.genecards.org/cgi-bin/carddisp.pl?gene=EGF
FIP1L1	Factor Interacting With PAPOLA And CPSF1	Protein Coding	39	GC04P053427	3.2846	https://www.genecards.org/cgi-bin/carddisp.pl?gene=FIP1L1
PCCA	Propionyl-CoA Carboxylase Subunit Alpha	Protein Coding	45	GC13P100089	3.28015	https://www.genecards.org/cgi-bin/carddisp.pl?gene=PCCA
LEMD2	LEM Domain Nuclear Envelope Protein 2	Protein Coding	38	GC06M066083	3.27958	https://www.genecards.org/cgi-bin/carddisp.pl?gene=LEMD2
ERG	ETS Transcription Factor ERG	Protein Coding	44	GC21M038367	3.27506	https://www.genecards.org/cgi-bin/carddisp.pl?gene=ERG
CEACAM4	CEA Cell Adhesion Molecule 4	Protein Coding	34	GC19M065811	3.27268	https://www.genecards.org/cgi-bin/carddisp.pl?gene=CEACAM4
AIM2	Absent In Melanoma 2	Protein Coding	40	GC01M159062	3.26485	https://www.genecards.org/cgi-bin/carddisp.pl?gene=AIM2
FGGY	FGGY Carbohydrate Kinase Domain Containing	Protein Coding	36	GC01P059296	3.26404	https://www.genecards.org/cgi-bin/carddisp.pl?gene=FGGY
FANCI	FA Complementation Group I	Protein Coding	40	GC15P089243	3.26369	https://www.genecards.org/cgi-bin/carddisp.pl?gene=FANCI
IL18RAP	Interleukin 18 Receptor Accessory Protein	Protein Coding	37	GC02P102418	3.26301	https://www.genecards.org/cgi-bin/carddisp.pl?gene=IL18RAP
CDK2	Cyclin Dependent Kinase 2	Protein Coding	49	GC12P055966	3.2621	https://www.genecards.org/cgi-bin/carddisp.pl?gene=CDK2
RAB10	RAB10, Member RAS Oncogene Family	Protein Coding	41	GC02P026033	3.26031	https://www.genecards.org/cgi-bin/carddisp.pl?gene=RAB10
ADORA1	Adenosine A1 Receptor	Protein Coding	45	GC01P203090	3.25322	https://www.genecards.org/cgi-bin/carddisp.pl?gene=ADORA1
NFAM1	NFAT Activating Protein With ITAM Motif 1	Protein Coding	35	GC22M042380	3.25214	https://www.genecards.org/cgi-bin/carddisp.pl?gene=NFAM1
CLDN1	Claudin 1	Protein Coding	44	GC03M190305	3.24971	https://www.genecards.org/cgi-bin/carddisp.pl?gene=CLDN1
COX5A	Cytochrome C Oxidase Subunit 5A	Protein Coding	42	GC15M074919	3.24718	https://www.genecards.org/cgi-bin/carddisp.pl?gene=COX5A
ICOSLG	Inducible T Cell Costimulator Ligand	Protein Coding	39	GC21M044222	3.24711	https://www.genecards.org/cgi-bin/carddisp.pl?gene=ICOSLG
GMDS	GDP-Mannose 4,6-Dehydratase	Protein Coding	42	GC06M001624	3.24623	https://www.genecards.org/cgi-bin/carddisp.pl?gene=GMDS
MSMO1	Methylsterol Monooxygenase 1	Protein Coding	41	GC04P165327	3.2461	https://www.genecards.org/cgi-bin/carddisp.pl?gene=MSMO1
TIMP2	TIMP Metallopeptidase Inhibitor 2	Protein Coding	41	GC17M078852	3.24581	https://www.genecards.org/cgi-bin/carddisp.pl?gene=TIMP2
PDCD1	Programmed Cell Death 1	Protein Coding	45	GC02M241849	3.23325	https://www.genecards.org/cgi-bin/carddisp.pl?gene=PDCD1
IL27	Interleukin 27	Protein Coding	36	GC16M036923	3.23286	https://www.genecards.org/cgi-bin/carddisp.pl?gene=IL27
SIGLEC14	Sialic Acid Binding Ig Like Lectin 14	Protein Coding	33	GC19M066231	3.23176	https://www.genecards.org/cgi-bin/carddisp.pl?gene=SIGLEC14
NLRC4	NLR Family CARD Domain Containing 4	Protein Coding	42	GC02M032224	3.22582	https://www.genecards.org/cgi-bin/carddisp.pl?gene=NLRC4
BSG	Basigin (Ok Blood Group)	Protein Coding	42	GC19P000571	3.22509	https://www.genecards.org/cgi-bin/carddisp.pl?gene=BSG
NKX2-1	NK2 Homeobox 1	Protein Coding	44	GC14M036516	3.22443	https://www.genecards.org/cgi-bin/carddisp.pl?gene=NKX2-1
GPR84	G Protein-Coupled Receptor 84	Protein Coding	37	GC12M054897	3.21745	https://www.genecards.org/cgi-bin/carddisp.pl?gene=GPR84
VTN	Vitronectin	Protein Coding	42	GC17M035135	3.21741	https://www.genecards.org/cgi-bin/carddisp.pl?gene=VTN
CPQ	Carboxypeptidase Q	Protein Coding	36	GC08P096645	3.21534	https://www.genecards.org/cgi-bin/carddisp.pl?gene=CPQ
MMAA	Metabolism Of Cobalamin Associated A	Protein Coding	39	GC04P145607	3.21427	https://www.genecards.org/cgi-bin/carddisp.pl?gene=MMAA
IL9	Interleukin 9	Protein Coding	41	GC05M135891	3.20998	https://www.genecards.org/cgi-bin/carddisp.pl?gene=IL9
GRK5	G Protein-Coupled Receptor Kinase 5	Protein Coding	41	GC10P119207	3.20626	https://www.genecards.org/cgi-bin/carddisp.pl?gene=GRK5
STOM	Stomatin	Protein Coding	37	GC09M121338	3.20205	https://www.genecards.org/cgi-bin/carddisp.pl?gene=STOM
ADAM8	ADAM Metallopeptidase Domain 8	Protein Coding	42	GC10M133262	3.19642	https://www.genecards.org/cgi-bin/carddisp.pl?gene=ADAM8
ENTPD1	Ectonucleoside Triphosphate Diphosphohydrolase 1	Protein Coding	46	GC10P095711	3.1939	https://www.genecards.org/cgi-bin/carddisp.pl?gene=ENTPD1
NBN	Nibrin	Protein Coding	45	GC08M089933	3.19365	https://www.genecards.org/cgi-bin/carddisp.pl?gene=NBN
ANXA11	Annexin A11	Protein Coding	43	GC10M080150	3.19362	https://www.genecards.org/cgi-bin/carddisp.pl?gene=ANXA11
CD79B	CD79b Molecule	Protein Coding	45	GC17M063928	3.18915	https://www.genecards.org/cgi-bin/carddisp.pl?gene=CD79B
MDM4	MDM4 Regulator Of P53	Protein Coding	43	GC01P204516	3.1878	https://www.genecards.org/cgi-bin/carddisp.pl?gene=MDM4
TNFRSF10B	TNF Receptor Superfamily Member 10b	Protein Coding	48	GC08M023020	3.18652	https://www.genecards.org/cgi-bin/carddisp.pl?gene=TNFRSF10B
FOXO3	Forkhead Box O3	Protein Coding	44	GC06P108559	3.185	https://www.genecards.org/cgi-bin/carddisp.pl?gene=FOXO3
LTBR	Lymphotoxin Beta Receptor	Protein Coding	40	GC12P006375	3.18462	https://www.genecards.org/cgi-bin/carddisp.pl?gene=LTBR
CDKN1B	Cyclin Dependent Kinase Inhibitor 1B	Protein Coding	45	GC12P021339	3.18101	https://www.genecards.org/cgi-bin/carddisp.pl?gene=CDKN1B
KRT1	Keratin 1	Protein Coding	45	GC12M052674	3.17812	https://www.genecards.org/cgi-bin/carddisp.pl?gene=KRT1
CXCL11	C-X-C Motif Chemokine Ligand 11	Protein Coding	39	GC04M076033	3.17387	https://www.genecards.org/cgi-bin/carddisp.pl?gene=CXCL11
RASGRP4	RAS Guanyl Releasing Protein 4	Protein Coding	36	GC19M038409	3.17366	https://www.genecards.org/cgi-bin/carddisp.pl?gene=RASGRP4
CREB1	CAMP Responsive Element Binding Protein 1	Protein Coding	47	GC02P207529	3.17029	https://www.genecards.org/cgi-bin/carddisp.pl?gene=CREB1
GNG10	G Protein Subunit Gamma 10	Protein Coding	37	GC09P111661	3.16638	https://www.genecards.org/cgi-bin/carddisp.pl?gene=GNG10
CCL8	C-C Motif Chemokine Ligand 8	Protein Coding	37	GC17P034319	3.16531	https://www.genecards.org/cgi-bin/carddisp.pl?gene=CCL8
RXRB	Retinoid X Receptor Beta	Protein Coding	45	GC06M033193	3.16344	https://www.genecards.org/cgi-bin/carddisp.pl?gene=RXRB
CAPN1	Calpain 1	Protein Coding	48	GC11P069958	3.16083	https://www.genecards.org/cgi-bin/carddisp.pl?gene=CAPN1
FCN2	Ficolin 2	Protein Coding	42	GC09P134864	3.15371	https://www.genecards.org/cgi-bin/carddisp.pl?gene=FCN2
LPCAT3	Lysophosphatidylcholine Acyltransferase 3	Protein Coding	34	GC12M006976	3.15354	https://www.genecards.org/cgi-bin/carddisp.pl?gene=LPCAT3
CHIT1	Chitinase 1	Protein Coding	43	GC01M203213	3.15307	https://www.genecards.org/cgi-bin/carddisp.pl?gene=CHIT1
DPEP1	Dipeptidase 1	Protein Coding	41	GC16P089613	3.15051	https://www.genecards.org/cgi-bin/carddisp.pl?gene=DPEP1
ICOS	Inducible T Cell Costimulator	Protein Coding	42	GC02P203937	3.14979	https://www.genecards.org/cgi-bin/carddisp.pl?gene=ICOS
CD24	CD24 Molecule	Protein Coding	34	GC06M106969	3.14756	https://www.genecards.org/cgi-bin/carddisp.pl?gene=CD24
RAP1B	RAP1B, Member Of RAS Oncogene Family	Protein Coding	42	GC12P068610	3.14431	https://www.genecards.org/cgi-bin/carddisp.pl?gene=RAP1B
MAP2K7	Mitogen-Activated Protein Kinase Kinase 7	Protein Coding	44	GC19P007903	3.14356	https://www.genecards.org/cgi-bin/carddisp.pl?gene=MAP2K7
HSP90AA1	Heat Shock Protein 90 Alpha Family Class A Member 1	Protein Coding	46	GC14M102080	3.1434	https://www.genecards.org/cgi-bin/carddisp.pl?gene=HSP90AA1
ELMO1	Engulfment And Cell Motility 1	Protein Coding	39	GC07M036860	3.14321	https://www.genecards.org/cgi-bin/carddisp.pl?gene=ELMO1
CXCR3	C-X-C Motif Chemokine Receptor 3	Protein Coding	42	GC0XM071615	3.14104	https://www.genecards.org/cgi-bin/carddisp.pl?gene=CXCR3
RPS6KB1	Ribosomal Protein S6 Kinase B1	Protein Coding	46	GC17P059893	3.14085	https://www.genecards.org/cgi-bin/carddisp.pl?gene=RPS6KB1
SH2B3	SH2B Adaptor Protein 3	Protein Coding	45	GC12P111405	3.14045	https://www.genecards.org/cgi-bin/carddisp.pl?gene=SH2B3
RPS15A	Ribosomal Protein S15a	Protein Coding	41	GC16M018781	3.13846	https://www.genecards.org/cgi-bin/carddisp.pl?gene=RPS15A
RFXAP	Regulatory Factor X Associated Protein	Protein Coding	36	GC13P036819	3.13846	https://www.genecards.org/cgi-bin/carddisp.pl?gene=RFXAP
SYNE1	Spectrin Repeat Containing Nuclear Envelope Protein 1	Protein Coding	41	GC06M152121	3.13668	https://www.genecards.org/cgi-bin/carddisp.pl?gene=SYNE1
PIGR	Polymeric Immunoglobulin Receptor	Protein Coding	40	GC01M206928	3.13571	https://www.genecards.org/cgi-bin/carddisp.pl?gene=PIGR
CSF2RB	Colony Stimulating Factor 2 Receptor Subunit Beta	Protein Coding	46	GC22P036913	3.13514	https://www.genecards.org/cgi-bin/carddisp.pl?gene=CSF2RB
PIP5K1B	Phosphatidylinositol-4-Phosphate 5-Kinase Type 1 Beta	Protein Coding	42	GC09P068705	3.12264	https://www.genecards.org/cgi-bin/carddisp.pl?gene=PIP5K1B
LPO	Lactoperoxidase	Protein Coding	40	GC17P058218	3.12192	https://www.genecards.org/cgi-bin/carddisp.pl?gene=LPO
RAG1	Recombination Activating 1	Protein Coding	45	GC11P036538	3.1209	https://www.genecards.org/cgi-bin/carddisp.pl?gene=RAG1
CDKN1A	Cyclin Dependent Kinase Inhibitor 1A	Protein Coding	46	GC06P083850	3.12011	https://www.genecards.org/cgi-bin/carddisp.pl?gene=CDKN1A
CFP	Complement Factor Properdin	Protein Coding	41	GC0XM047624	3.11241	https://www.genecards.org/cgi-bin/carddisp.pl?gene=CFP
CMA1	Chymase 1	Protein Coding	42	GC14M024506	3.10735	https://www.genecards.org/cgi-bin/carddisp.pl?gene=CMA1
SMARCAL1	SWI/SNF Related, Matrix Associated, Actin Dependent Regulator Of Chromatin, Subfamily A Like 1	Protein Coding	42	GC02P216412	3.10419	https://www.genecards.org/cgi-bin/carddisp.pl?gene=SMARCAL1
ROCK1	Rho Associated Coiled-Coil Containing Protein Kinase 1	Protein Coding	48	GC18M020946	3.10233	https://www.genecards.org/cgi-bin/carddisp.pl?gene=ROCK1
MAP3K14	Mitogen-Activated Protein Kinase Kinase Kinase 14	Protein Coding	42	GC17M045263	3.10095	https://www.genecards.org/cgi-bin/carddisp.pl?gene=MAP3K14
MTRR	5-Methyltetrahydrofolate-Homocysteine Methyltransferase Reductase	Protein Coding	42	GC05P007851	3.10058	https://www.genecards.org/cgi-bin/carddisp.pl?gene=MTRR
SLC9A1	Solute Carrier Family 9 Member A1	Protein Coding	49	GC01M027135	3.09976	https://www.genecards.org/cgi-bin/carddisp.pl?gene=SLC9A1
FICD	FIC Domain Protein Adenylyltransferase	Protein Coding	33	GC12P108515	3.09571	https://www.genecards.org/cgi-bin/carddisp.pl?gene=FICD
B2M	Beta-2-Microglobulin	Protein Coding	46	GC15P044711	3.08933	https://www.genecards.org/cgi-bin/carddisp.pl?gene=B2M
ACTA2	Actin Alpha 2, Smooth Muscle	Protein Coding	45	GC10M088935	3.08821	https://www.genecards.org/cgi-bin/carddisp.pl?gene=ACTA2
STN1	STN1 Subunit Of CST Complex	Protein Coding	32	GC10M103926	3.08821	https://www.genecards.org/cgi-bin/carddisp.pl?gene=STN1
ITCH	Itchy E3 Ubiquitin Protein Ligase	Protein Coding	44	GC20P034363	3.08659	https://www.genecards.org/cgi-bin/carddisp.pl?gene=ITCH
ERCC2	ERCC Excision Repair 2, TFIIH Core Complex Helicase Subunit	Protein Coding	46	GC19M045349	3.08564	https://www.genecards.org/cgi-bin/carddisp.pl?gene=ERCC2
GNB3	G Protein Subunit Beta 3	Protein Coding	45	GC12P006839	3.08221	https://www.genecards.org/cgi-bin/carddisp.pl?gene=GNB3
ACP5	Acid Phosphatase 5, Tartrate Resistant	Protein Coding	45	GC19M011574	3.08181	https://www.genecards.org/cgi-bin/carddisp.pl?gene=ACP5
CPNE4	Copine 4	Protein Coding	37	GC03M131533	3.08165	https://www.genecards.org/cgi-bin/carddisp.pl?gene=CPNE4
ERCC6L2	ERCC Excision Repair 6 Like 2	Protein Coding	37	GC09P095871	3.07911	https://www.genecards.org/cgi-bin/carddisp.pl?gene=ERCC6L2
IL10RA	Interleukin 10 Receptor Subunit Alpha	Protein Coding	44	GC11P117987	3.07368	https://www.genecards.org/cgi-bin/carddisp.pl?gene=IL10RA
CCL17	C-C Motif Chemokine Ligand 17	Protein Coding	38	GC16P057414	3.06678	https://www.genecards.org/cgi-bin/carddisp.pl?gene=CCL17
BAG5	BAG Cochaperone 5	Protein Coding	40	GC14M103556	3.06421	https://www.genecards.org/cgi-bin/carddisp.pl?gene=BAG5
CD52	CD52 Molecule	Protein Coding	37	GC01P026317	3.06242	https://www.genecards.org/cgi-bin/carddisp.pl?gene=CD52
SIRT1	Sirtuin 1	Protein Coding	46	GC10P067884	3.06144	https://www.genecards.org/cgi-bin/carddisp.pl?gene=SIRT1
AGK	Acylglycerol Kinase	Protein Coding	40	GC07P141551	3.05759	https://www.genecards.org/cgi-bin/carddisp.pl?gene=AGK
GZMA	Granzyme A	Protein Coding	42	GC05P055102	3.05633	https://www.genecards.org/cgi-bin/carddisp.pl?gene=GZMA
FCRL6	Fc Receptor Like 6	Protein Coding	34	GC01P159800	3.0536	https://www.genecards.org/cgi-bin/carddisp.pl?gene=FCRL6
UBE2A	Ubiquitin Conjugating Enzyme E2 A	Protein Coding	43	GC0XP119618	3.05039	https://www.genecards.org/cgi-bin/carddisp.pl?gene=UBE2A
IGLL1	Immunoglobulin Lambda Like Polypeptide 1	Protein Coding	42	GC22M023573	3.05039	https://www.genecards.org/cgi-bin/carddisp.pl?gene=IGLL1
MPLKIP	M-Phase Specific PLK1 Interacting Protein	Protein Coding	35	GC07M040126	3.05039	https://www.genecards.org/cgi-bin/carddisp.pl?gene=MPLKIP
SLC7A11	Solute Carrier Family 7 Member 11	Protein Coding	42	GC04M138164	3.05031	https://www.genecards.org/cgi-bin/carddisp.pl?gene=SLC7A11
FCER2	Fc Epsilon Receptor II	Protein Coding	42	GC19M007689	3.04807	https://www.genecards.org/cgi-bin/carddisp.pl?gene=FCER2
AP1S3	Adaptor Related Protein Complex 1 Subunit Sigma 3	Protein Coding	38	GC02M223751	3.04698	https://www.genecards.org/cgi-bin/carddisp.pl?gene=AP1S3
MBOAT2	Membrane Bound O-Acyltransferase Domain Containing 2	Protein Coding	34	GC02M008853	3.04666	https://www.genecards.org/cgi-bin/carddisp.pl?gene=MBOAT2
CXCL13	C-X-C Motif Chemokine Ligand 13	Protein Coding	40	GC04P077511	3.04525	https://www.genecards.org/cgi-bin/carddisp.pl?gene=CXCL13
P2RX7	Purinergic Receptor P2X 7	Protein Coding	45	GC12P126220	3.04476	https://www.genecards.org/cgi-bin/carddisp.pl?gene=P2RX7
SFXN4	Sideroflexin 4	Protein Coding	40	GC10M119140	3.04475	https://www.genecards.org/cgi-bin/carddisp.pl?gene=SFXN4
ATP11A	ATPase Phospholipid Transporting 11A	Protein Coding	41	GC13P112690	3.04131	https://www.genecards.org/cgi-bin/carddisp.pl?gene=ATP11A
ZNFX1	Zinc Finger NFX1-Type Containing 1	Protein Coding	34	GC20M049238	3.0402	https://www.genecards.org/cgi-bin/carddisp.pl?gene=ZNFX1
MCU	Mitochondrial Calcium Uniporter	Protein Coding	35	GC10P072692	3.03983	https://www.genecards.org/cgi-bin/carddisp.pl?gene=MCU
SPHK1	Sphingosine Kinase 1	Protein Coding	45	GC17P076376	3.03891	https://www.genecards.org/cgi-bin/carddisp.pl?gene=SPHK1
MPP7	MAGUK P55 Scaffold Protein 7	Protein Coding	36	GC10M028057	3.03588	https://www.genecards.org/cgi-bin/carddisp.pl?gene=MPP7
GRK2	G Protein-Coupled Receptor Kinase 2	Protein Coding	36	GC11P067266	3.03311	https://www.genecards.org/cgi-bin/carddisp.pl?gene=GRK2
TLR8	Toll Like Receptor 8	Protein Coding	46	GC0XP012924	3.03162	https://www.genecards.org/cgi-bin/carddisp.pl?gene=TLR8
MERTK	MER Proto-Oncogene, Tyrosine Kinase	Protein Coding	49	GC02P111898	3.02859	https://www.genecards.org/cgi-bin/carddisp.pl?gene=MERTK
GPNMB	Glycoprotein Nmb	Protein Coding	43	GC07P023238	3.02408	https://www.genecards.org/cgi-bin/carddisp.pl?gene=GPNMB
SETD2	SET Domain Containing 2, Histone Lysine Methyltransferase	Protein Coding	45	GC03M047033	3.02178	https://www.genecards.org/cgi-bin/carddisp.pl?gene=SETD2
CP	Ceruloplasmin	Protein Coding	48	GC03M149162	3.01864	https://www.genecards.org/cgi-bin/carddisp.pl?gene=CP
MMP7	Matrix Metallopeptidase 7	Protein Coding	46	GC11M102425	3.01437	https://www.genecards.org/cgi-bin/carddisp.pl?gene=MMP7
TLE3	TLE Family Member 3, Transcriptional Corepressor	Protein Coding	42	GC15M070047	3.01434	https://www.genecards.org/cgi-bin/carddisp.pl?gene=TLE3
PICALM	Phosphatidylinositol Binding Clathrin Assembly Protein	Protein Coding	43	GC11M085957	3.01432	https://www.genecards.org/cgi-bin/carddisp.pl?gene=PICALM
PACS2	Phosphofurin Acidic Cluster Sorting Protein 2	Protein Coding	38	GC14P105300	3.01272	https://www.genecards.org/cgi-bin/carddisp.pl?gene=PACS2
MAN2B1	Mannosidase Alpha Class 2B Member 1	Protein Coding	44	GC19M012663	3.01208	https://www.genecards.org/cgi-bin/carddisp.pl?gene=MAN2B1
CFL1	Cofilin 1	Protein Coding	44	GC11M065823	3.01013	https://www.genecards.org/cgi-bin/carddisp.pl?gene=CFL1
MBP	Myelin Basic Protein	Protein Coding	44	GC18M076978	3.00996	https://www.genecards.org/cgi-bin/carddisp.pl?gene=MBP
SCG2	Secretogranin II	Protein Coding	39	GC02M223596	3.00988	https://www.genecards.org/cgi-bin/carddisp.pl?gene=SCG2
CYP4F3	Cytochrome P450 Family 4 Subfamily F Member 3	Protein Coding	42	GC19P015640	3.00894	https://www.genecards.org/cgi-bin/carddisp.pl?gene=CYP4F3
LMBRD1	LMBR1 Domain Containing 1	Protein Coding	38	GC06M069675	3.00748	https://www.genecards.org/cgi-bin/carddisp.pl?gene=LMBRD1
ARHGAP35	Rho GTPase Activating Protein 35	Protein Coding	37	GC19P046860	3.00409	https://www.genecards.org/cgi-bin/carddisp.pl?gene=ARHGAP35
PTPN1	Protein Tyrosine Phosphatase Non-Receptor Type 1	Protein Coding	48	GC20P050510	3.00264	https://www.genecards.org/cgi-bin/carddisp.pl?gene=PTPN1
EDN2	Endothelin 2	Protein Coding	39	GC01M041478	2.99981	https://www.genecards.org/cgi-bin/carddisp.pl?gene=EDN2
FUT8	Fucosyltransferase 8	Protein Coding	42	GC14P065411	2.99918	https://www.genecards.org/cgi-bin/carddisp.pl?gene=FUT8
PROC	Protein C, Inactivator Of Coagulation Factors Va And VIIIa	Protein Coding	48	GC02P127418	2.99766	https://www.genecards.org/cgi-bin/carddisp.pl?gene=PROC
NID1	Nidogen 1	Protein Coding	42	GC01M235975	2.99748	https://www.genecards.org/cgi-bin/carddisp.pl?gene=NID1
IL32	Interleukin 32	Protein Coding	37	GC16P011732	2.99422	https://www.genecards.org/cgi-bin/carddisp.pl?gene=IL32
FBXL4	F-Box And Leucine Rich Repeat Protein 4	Protein Coding	38	GC06M098868	2.99326	https://www.genecards.org/cgi-bin/carddisp.pl?gene=FBXL4
TNFRSF8	TNF Receptor Superfamily Member 8	Protein Coding	41	GC01P012063	2.99234	https://www.genecards.org/cgi-bin/carddisp.pl?gene=TNFRSF8
RPL27	Ribosomal Protein L27	Protein Coding	41	GC17P042998	2.98802	https://www.genecards.org/cgi-bin/carddisp.pl?gene=RPL27
ESM1	Endothelial Cell Specific Molecule 1	Protein Coding	38	GC05M054977	2.98748	https://www.genecards.org/cgi-bin/carddisp.pl?gene=ESM1
LAMP1	Lysosomal Associated Membrane Protein 1	Protein Coding	41	GC13P113297	2.98663	https://www.genecards.org/cgi-bin/carddisp.pl?gene=LAMP1
RING1	Ring Finger Protein 1	Protein Coding	40	GC06P033208	2.9821	https://www.genecards.org/cgi-bin/carddisp.pl?gene=RING1
AGT	Angiotensinogen	Protein Coding	47	GC01M230702	2.98045	https://www.genecards.org/cgi-bin/carddisp.pl?gene=AGT
IDH2	Isocitrate Dehydrogenase (NADP(+)) 2	Protein Coding	50	GC15M090083	2.97956	https://www.genecards.org/cgi-bin/carddisp.pl?gene=IDH2
CX3CR1	C-X3-C Motif Chemokine Receptor 1	Protein Coding	42	GC03M039279	2.97843	https://www.genecards.org/cgi-bin/carddisp.pl?gene=CX3CR1
PROK2	Prokineticin 2	Protein Coding	42	GC03M071771	2.97841	https://www.genecards.org/cgi-bin/carddisp.pl?gene=PROK2
PRKAR1A	Protein Kinase CAMP-Dependent Type I Regulatory Subunit Alpha	Protein Coding	49	GC17P069076	2.97712	https://www.genecards.org/cgi-bin/carddisp.pl?gene=PRKAR1A
CD27	CD27 Molecule	Protein Coding	44	GC12P021037	2.97513	https://www.genecards.org/cgi-bin/carddisp.pl?gene=CD27
RFXANK	Regulatory Factor X Associated Ankyrin Containing Protein	Protein Coding	40	GC19P019192	2.97336	https://www.genecards.org/cgi-bin/carddisp.pl?gene=RFXANK
PCNA	Proliferating Cell Nuclear Antigen	Protein Coding	48	GC20M005114	2.97285	https://www.genecards.org/cgi-bin/carddisp.pl?gene=PCNA
PTK2	Protein Tyrosine Kinase 2	Protein Coding	45	GC08M140657	2.9715	https://www.genecards.org/cgi-bin/carddisp.pl?gene=PTK2
CYSLTR1	Cysteinyl Leukotriene Receptor 1	Protein Coding	41	GC0XM078271	2.97122	https://www.genecards.org/cgi-bin/carddisp.pl?gene=CYSLTR1
GAL	Galanin And GMAP Prepropeptide	Protein Coding	43	GC11P070219	2.97114	https://www.genecards.org/cgi-bin/carddisp.pl?gene=GAL
TNFSF11	TNF Superfamily Member 11	Protein Coding	45	GC13P042562	2.97103	https://www.genecards.org/cgi-bin/carddisp.pl?gene=TNFSF11
SHARPIN	SHANK Associated RH Domain Interactor	Protein Coding	39	GC08M144098	2.97052	https://www.genecards.org/cgi-bin/carddisp.pl?gene=SHARPIN
TLR7	Toll Like Receptor 7	Protein Coding	46	GC0XP012867	2.96958	https://www.genecards.org/cgi-bin/carddisp.pl?gene=TLR7
RNF113A	Ring Finger Protein 113A	Protein Coding	36	GC0XM119870	2.96764	https://www.genecards.org/cgi-bin/carddisp.pl?gene=RNF113A
CPNE3	Copine 3	Protein Coding	37	GC08P086514	2.96538	https://www.genecards.org/cgi-bin/carddisp.pl?gene=CPNE3
SLAMF1	Signaling Lymphocytic Activation Molecule Family Member 1	Protein Coding	40	GC01M160608	2.96391	https://www.genecards.org/cgi-bin/carddisp.pl?gene=SLAMF1
ETS2	ETS Proto-Oncogene 2, Transcription Factor	Protein Coding	40	GC21P038805	2.96206	https://www.genecards.org/cgi-bin/carddisp.pl?gene=ETS2
CTSD	Cathepsin D	Protein Coding	50	GC11M001752	2.9601	https://www.genecards.org/cgi-bin/carddisp.pl?gene=CTSD
LTC4S	Leukotriene C4 Synthase	Protein Coding	41	GC05P179793	2.95771	https://www.genecards.org/cgi-bin/carddisp.pl?gene=LTC4S
CISH	Cytokine Inducible SH2 Containing Protein	Protein Coding	44	GC03M051268	2.95329	https://www.genecards.org/cgi-bin/carddisp.pl?gene=CISH
ABCD4	ATP Binding Cassette Subfamily D Member 4	Protein Coding	42	GC14M074285	2.95298	https://www.genecards.org/cgi-bin/carddisp.pl?gene=ABCD4
CNR2	Cannabinoid Receptor 2	Protein Coding	44	GC01M023870	2.95278	https://www.genecards.org/cgi-bin/carddisp.pl?gene=CNR2
ZBP1	Z-DNA Binding Protein 1	Protein Coding	38	GC20M057603	2.95264	https://www.genecards.org/cgi-bin/carddisp.pl?gene=ZBP1
LILRB3	Leukocyte Immunoglobulin Like Receptor B3	Protein Coding	38	GC19M054216	2.95232	https://www.genecards.org/cgi-bin/carddisp.pl?gene=LILRB3
CLEC3B	C-Type Lectin Domain Family 3 Member B	Protein Coding	39	GC03P046742	2.947	https://www.genecards.org/cgi-bin/carddisp.pl?gene=CLEC3B
CD300C	CD300c Molecule	Protein Coding	34	GC17M074544	2.94664	https://www.genecards.org/cgi-bin/carddisp.pl?gene=CD300C
MBOAT1	Membrane Bound O-Acyltransferase Domain Containing 1	Protein Coding	35	GC06M020102	2.94507	https://www.genecards.org/cgi-bin/carddisp.pl?gene=MBOAT1
SVIL	Supervillin	Protein Coding	40	GC10M032999	2.94428	https://www.genecards.org/cgi-bin/carddisp.pl?gene=SVIL
FANCD2	FA Complementation Group D2	Protein Coding	45	GC03P010026	2.9434	https://www.genecards.org/cgi-bin/carddisp.pl?gene=FANCD2
HRH4	Histamine Receptor H4	Protein Coding	44	GC18P024460	2.93909	https://www.genecards.org/cgi-bin/carddisp.pl?gene=HRH4
GNG7	G Protein Subunit Gamma 7	Protein Coding	37	GC19M002511	2.9374	https://www.genecards.org/cgi-bin/carddisp.pl?gene=GNG7
LRRK2	Leucine Rich Repeat Kinase 2	Protein Coding	47	GC12P040196	2.93484	https://www.genecards.org/cgi-bin/carddisp.pl?gene=LRRK2
MAP3K7	Mitogen-Activated Protein Kinase Kinase Kinase 7	Protein Coding	48	GC06M090513	2.93335	https://www.genecards.org/cgi-bin/carddisp.pl?gene=MAP3K7
EMD	Emerin	Protein Coding	42	GC0XP154379	2.93329	https://www.genecards.org/cgi-bin/carddisp.pl?gene=EMD
MIR126	MicroRNA 126	RNA Gene	22	GC09P136670	2.93312	https://www.genecards.org/cgi-bin/carddisp.pl?gene=MIR126
ITPR2	Inositol 1,4,5-Trisphosphate Receptor Type 2	Protein Coding	45	GC12M026336	2.93243	https://www.genecards.org/cgi-bin/carddisp.pl?gene=ITPR2
S100B	S100 Calcium Binding Protein B	Protein Coding	44	GC21M050764	2.93209	https://www.genecards.org/cgi-bin/carddisp.pl?gene=S100B
RPL35	Ribosomal Protein L35	Protein Coding	43	GC09M124857	2.93208	https://www.genecards.org/cgi-bin/carddisp.pl?gene=RPL35
FDX2	Ferredoxin 2	Protein Coding	26	GC19M010401	2.93208	https://www.genecards.org/cgi-bin/carddisp.pl?gene=FDX2
HLA-DQB1	Major Histocompatibility Complex, Class II, DQ Beta 1	Protein Coding	42	GC06M066016	2.93047	https://www.genecards.org/cgi-bin/carddisp.pl?gene=HLA-DQB1
RSL24D1	Ribosomal L24 Domain Containing 1	Protein Coding	37	GC15M055180	2.92964	https://www.genecards.org/cgi-bin/carddisp.pl?gene=RSL24D1
CANX	Calnexin	Protein Coding	42	GC05P179678	2.92933	https://www.genecards.org/cgi-bin/carddisp.pl?gene=CANX
FOXP1	Forkhead Box P1	Protein Coding	44	GC03M070926	2.92715	https://www.genecards.org/cgi-bin/carddisp.pl?gene=FOXP1
PIK3R5	Phosphoinositide-3-Kinase Regulatory Subunit 5	Protein Coding	43	GC17M008878	2.92479	https://www.genecards.org/cgi-bin/carddisp.pl?gene=PIK3R5
FTH1	Ferritin Heavy Chain 1	Protein Coding	48	GC11M061959	2.9242	https://www.genecards.org/cgi-bin/carddisp.pl?gene=FTH1
SGK1	Serum/Glucocorticoid Regulated Kinase 1	Protein Coding	46	GC06M134169	2.92185	https://www.genecards.org/cgi-bin/carddisp.pl?gene=SGK1
TAC1	Tachykinin Precursor 1	Protein Coding	41	GC07P097731	2.9195	https://www.genecards.org/cgi-bin/carddisp.pl?gene=TAC1
NUP214	Nucleoporin 214	Protein Coding	44	GC09P131125	2.91123	https://www.genecards.org/cgi-bin/carddisp.pl?gene=NUP214
RPS7	Ribosomal Protein S7	Protein Coding	40	GC02P003575	2.91063	https://www.genecards.org/cgi-bin/carddisp.pl?gene=RPS7
KMT2E	Lysine Methyltransferase 2E (Inactive)	Protein Coding	40	GC07P105002	2.90872	https://www.genecards.org/cgi-bin/carddisp.pl?gene=KMT2E
TMC6	Transmembrane Channel Like 6	Protein Coding	41	GC17M078110	2.90763	https://www.genecards.org/cgi-bin/carddisp.pl?gene=TMC6
LIPJ	Lipase Family Member J	Protein Coding	33	GC10P092495	2.90761	https://www.genecards.org/cgi-bin/carddisp.pl?gene=LIPJ
STX6	Syntaxin 6	Protein Coding	38	GC01M180972	2.90265	https://www.genecards.org/cgi-bin/carddisp.pl?gene=STX6
IL9R	Interleukin 9 Receptor	Protein Coding	35	GC0XP155997	2.90096	https://www.genecards.org/cgi-bin/carddisp.pl?gene=IL9R
MMP13	Matrix Metallopeptidase 13	Protein Coding	49	GC11M102942	2.89859	https://www.genecards.org/cgi-bin/carddisp.pl?gene=MMP13
PPP3CA	Protein Phosphatase 3 Catalytic Subunit Alpha	Protein Coding	50	GC04M101024	2.89791	https://www.genecards.org/cgi-bin/carddisp.pl?gene=PPP3CA
DEFB103B	Defensin Beta 103B	Protein Coding	28	GC08M007430	2.89633	https://www.genecards.org/cgi-bin/carddisp.pl?gene=DEFB103B
MAP2K3	Mitogen-Activated Protein Kinase Kinase 3	Protein Coding	46	GC17P054789	2.89297	https://www.genecards.org/cgi-bin/carddisp.pl?gene=MAP2K3
GSDMD	Gasdermin D	Protein Coding	38	GC08P143553	2.89229	https://www.genecards.org/cgi-bin/carddisp.pl?gene=GSDMD
RASA2	RAS P21 Protein Activator 2	Protein Coding	38	GC03P141487	2.89177	https://www.genecards.org/cgi-bin/carddisp.pl?gene=RASA2
VPS33A	VPS33A Core Subunit Of CORVET And HOPS Complexes	Protein Coding	40	GC12M122229	2.88857	https://www.genecards.org/cgi-bin/carddisp.pl?gene=VPS33A
TGM6	Transglutaminase 6	Protein Coding	38	GC20P002380	2.88809	https://www.genecards.org/cgi-bin/carddisp.pl?gene=TGM6
MMP14	Matrix Metallopeptidase 14	Protein Coding	49	GC14P032700	2.88507	https://www.genecards.org/cgi-bin/carddisp.pl?gene=MMP14
STIM1	Stromal Interaction Molecule 1	Protein Coding	46	GC11P003855	2.88477	https://www.genecards.org/cgi-bin/carddisp.pl?gene=STIM1
BACH2	BTB Domain And CNC Homolog 2	Protein Coding	42	GC06M089926	2.88255	https://www.genecards.org/cgi-bin/carddisp.pl?gene=BACH2
ABCB1	ATP Binding Cassette Subfamily B Member 1	Protein Coding	49	GC07M087504	2.88212	https://www.genecards.org/cgi-bin/carddisp.pl?gene=ABCB1
GLRX	Glutaredoxin	Protein Coding	42	GC05M095752	2.88072	https://www.genecards.org/cgi-bin/carddisp.pl?gene=GLRX
CD226	CD226 Molecule	Protein Coding	41	GC18M069831	2.87365	https://www.genecards.org/cgi-bin/carddisp.pl?gene=CD226
KCNMA1	Potassium Calcium-Activated Channel Subfamily M Alpha 1	Protein Coding	48	GC10M076869	2.86911	https://www.genecards.org/cgi-bin/carddisp.pl?gene=KCNMA1
FANCG	FA Complementation Group G	Protein Coding	41	GC09M035073	2.86497	https://www.genecards.org/cgi-bin/carddisp.pl?gene=FANCG
IL11	Interleukin 11	Protein Coding	39	GC19M055364	2.86492	https://www.genecards.org/cgi-bin/carddisp.pl?gene=IL11
KAT5	Lysine Acetyltransferase 5	Protein Coding	46	GC11P065711	2.8649	https://www.genecards.org/cgi-bin/carddisp.pl?gene=KAT5
PLXNC1	Plexin C1	Protein Coding	38	GC12P094150	2.85826	https://www.genecards.org/cgi-bin/carddisp.pl?gene=PLXNC1
XPO1	Exportin 1	Protein Coding	46	GC02M061445	2.85775	https://www.genecards.org/cgi-bin/carddisp.pl?gene=XPO1
MAD2L2	Mitotic Arrest Deficient 2 Like 2	Protein Coding	42	GC01M011674	2.8555	https://www.genecards.org/cgi-bin/carddisp.pl?gene=MAD2L2
MBL2	Mannose Binding Lectin 2	Protein Coding	45	GC10M052760	2.85483	https://www.genecards.org/cgi-bin/carddisp.pl?gene=MBL2
CHIC2	Cysteine Rich Hydrophobic Domain 2	Protein Coding	37	GC04M054009	2.85249	https://www.genecards.org/cgi-bin/carddisp.pl?gene=CHIC2
PTGR1	Prostaglandin Reductase 1	Protein Coding	40	GC09M111549	2.85174	https://www.genecards.org/cgi-bin/carddisp.pl?gene=PTGR1
STING1	Stimulator Of Interferon Response CGAMP Interactor 1	Protein Coding	32	GC05M139476	2.84606	https://www.genecards.org/cgi-bin/carddisp.pl?gene=STING1
BRD2	Bromodomain Containing 2	Protein Coding	43	GC06P083733	2.84572	https://www.genecards.org/cgi-bin/carddisp.pl?gene=BRD2
BRAF	B-Raf Proto-Oncogene, Serine/Threonine Kinase	Protein Coding	50	GC07M140737	2.84369	https://www.genecards.org/cgi-bin/carddisp.pl?gene=BRAF
TDP2	Tyrosyl-DNA Phosphodiesterase 2	Protein Coding	41	GC06M024651	2.84241	https://www.genecards.org/cgi-bin/carddisp.pl?gene=TDP2
MMUT	Methylmalonyl-CoA Mutase	Protein Coding	34	GC06M049430	2.84241	https://www.genecards.org/cgi-bin/carddisp.pl?gene=MMUT
GALNS	Galactosamine (N-Acetyl)-6-Sulfatase	Protein Coding	46	GC16M088813	2.83823	https://www.genecards.org/cgi-bin/carddisp.pl?gene=GALNS
COL1A1	Collagen Type I Alpha 1 Chain	Protein Coding	48	GC17M050183	2.83811	https://www.genecards.org/cgi-bin/carddisp.pl?gene=COL1A1
DEFA6	Defensin Alpha 6	Protein Coding	36	GC08M006924	2.8339	https://www.genecards.org/cgi-bin/carddisp.pl?gene=DEFA6
POMC	Proopiomelanocortin	Protein Coding	46	GC02M025160	2.83365	https://www.genecards.org/cgi-bin/carddisp.pl?gene=POMC
HAVCR1	Hepatitis A Virus Cellular Receptor 1	Protein Coding	41	GC05M157028	2.83213	https://www.genecards.org/cgi-bin/carddisp.pl?gene=HAVCR1
SLC2A1	Solute Carrier Family 2 Member 1	Protein Coding	50	GC01M042925	2.83124	https://www.genecards.org/cgi-bin/carddisp.pl?gene=SLC2A1
SH3GL1	SH3 Domain Containing GRB2 Like 1, Endophilin A2	Protein Coding	41	GC19M004360	2.82835	https://www.genecards.org/cgi-bin/carddisp.pl?gene=SH3GL1
ABCA1	ATP Binding Cassette Subfamily A Member 1	Protein Coding	46	GC09M104781	2.82791	https://www.genecards.org/cgi-bin/carddisp.pl?gene=ABCA1
ARF1	ADP Ribosylation Factor 1	Protein Coding	44	GC01P228082	2.82664	https://www.genecards.org/cgi-bin/carddisp.pl?gene=ARF1
KCNC4	Potassium Voltage-Gated Channel Subfamily C Member 4	Protein Coding	42	GC01P110387	2.82558	https://www.genecards.org/cgi-bin/carddisp.pl?gene=KCNC4
P2RY11	Purinergic Receptor P2Y11	Protein Coding	42	GC19P010454	2.82491	https://www.genecards.org/cgi-bin/carddisp.pl?gene=P2RY11
SDC1	Syndecan 1	Protein Coding	41	GC02M020200	2.82316	https://www.genecards.org/cgi-bin/carddisp.pl?gene=SDC1
GPBAR1	G Protein-Coupled Bile Acid Receptor 1	Protein Coding	39	GC02P218259	2.81927	https://www.genecards.org/cgi-bin/carddisp.pl?gene=GPBAR1
ITPR3	Inositol 1,4,5-Trisphosphate Receptor Type 3	Protein Coding	44	GC06P033620	2.81771	https://www.genecards.org/cgi-bin/carddisp.pl?gene=ITPR3
DNAJB12	DnaJ Heat Shock Protein Family (Hsp40) Member B12	Protein Coding	35	GC10M072332	2.81633	https://www.genecards.org/cgi-bin/carddisp.pl?gene=DNAJB12
KDM6B	Lysine Demethylase 6B	Protein Coding	42	GC17P007834	2.81447	https://www.genecards.org/cgi-bin/carddisp.pl?gene=KDM6B
COL17A1	Collagen Type XVII Alpha 1 Chain	Protein Coding	43	GC10M104031	2.81367	https://www.genecards.org/cgi-bin/carddisp.pl?gene=COL17A1
MIR320A	MicroRNA 320a	RNA Gene	21	GC08M022268	2.81334	https://www.genecards.org/cgi-bin/carddisp.pl?gene=MIR320A
POR	Cytochrome P450 Oxidoreductase	Protein Coding	48	GC07P075899	2.81187	https://www.genecards.org/cgi-bin/carddisp.pl?gene=POR
CEBPD	CCAAT Enhancer Binding Protein Delta	Protein Coding	38	GC08M047759	2.81181	https://www.genecards.org/cgi-bin/carddisp.pl?gene=CEBPD
YWHAE	Tyrosine 3-Monooxygenase/Tryptophan 5-Monooxygenase Activation Protein Epsilon	Protein Coding	47	GC17M003080	2.81172	https://www.genecards.org/cgi-bin/carddisp.pl?gene=YWHAE
TNFSF13	TNF Superfamily Member 13	Protein Coding	43	GC17P007558	2.81042	https://www.genecards.org/cgi-bin/carddisp.pl?gene=TNFSF13
RELB	RELB Proto-Oncogene, NF-KB Subunit	Protein Coding	43	GC19P066884	2.80842	https://www.genecards.org/cgi-bin/carddisp.pl?gene=RELB
IL4R	Interleukin 4 Receptor	Protein Coding	46	GC16P027992	2.80732	https://www.genecards.org/cgi-bin/carddisp.pl?gene=IL4R
FANCE	FA Complementation Group E	Protein Coding	40	GC06P083825	2.80654	https://www.genecards.org/cgi-bin/carddisp.pl?gene=FANCE
GNA15	G Protein Subunit Alpha 15	Protein Coding	40	GC19P003221	2.80534	https://www.genecards.org/cgi-bin/carddisp.pl?gene=GNA15
VRK1	VRK Serine/Threonine Kinase 1	Protein Coding	47	GC14P096797	2.80155	https://www.genecards.org/cgi-bin/carddisp.pl?gene=VRK1
HLA-DMA	Major Histocompatibility Complex, Class II, DM Alpha	Protein Coding	39	GC06M066028	2.80152	https://www.genecards.org/cgi-bin/carddisp.pl?gene=HLA-DMA
CASK	Calcium/Calmodulin Dependent Serine Protein Kinase	Protein Coding	46	GC0XM041514	2.80088	https://www.genecards.org/cgi-bin/carddisp.pl?gene=CASK
CCL19	C-C Motif Chemokine Ligand 19	Protein Coding	39	GC09M034698	2.80018	https://www.genecards.org/cgi-bin/carddisp.pl?gene=CCL19
CDK9	Cyclin Dependent Kinase 9	Protein Coding	44	GC09P128023	2.79328	https://www.genecards.org/cgi-bin/carddisp.pl?gene=CDK9
KRIT1	KRIT1 Ankyrin Repeat Containing	Protein Coding	42	GC07M092198	2.79033	https://www.genecards.org/cgi-bin/carddisp.pl?gene=KRIT1
SAG	S-Antigen Visual Arrestin	Protein Coding	44	GC02P233393	2.78937	https://www.genecards.org/cgi-bin/carddisp.pl?gene=SAG
CDA	Cytidine Deaminase	Protein Coding	42	GC01P020588	2.78582	https://www.genecards.org/cgi-bin/carddisp.pl?gene=CDA
SAFB	Scaffold Attachment Factor B	Protein Coding	38	GC19P005623	2.78517	https://www.genecards.org/cgi-bin/carddisp.pl?gene=SAFB
RMRP	RNA Component Of Mitochondrial RNA Processing Endoribonuclease	RNA Gene	25	GC09M035655	2.78475	https://www.genecards.org/cgi-bin/carddisp.pl?gene=RMRP
LMNB2	Lamin B2	Protein Coding	42	GC19M005364	2.78203	https://www.genecards.org/cgi-bin/carddisp.pl?gene=LMNB2
OLR1	Oxidized Low Density Lipoprotein Receptor 1	Protein Coding	41	GC12M021106	2.77484	https://www.genecards.org/cgi-bin/carddisp.pl?gene=OLR1
XKR8	XK Related 8	Protein Coding	33	GC01P027959	2.77466	https://www.genecards.org/cgi-bin/carddisp.pl?gene=XKR8
BAD	BCL2 Associated Agonist Of Cell Death	Protein Coding	43	GC11M089708	2.77081	https://www.genecards.org/cgi-bin/carddisp.pl?gene=BAD
GINS1	GINS Complex Subunit 1	Protein Coding	40	GC20P025452	2.76982	https://www.genecards.org/cgi-bin/carddisp.pl?gene=GINS1
LAIR1	Leukocyte Associated Immunoglobulin Like Receptor 1	Protein Coding	41	GC19M054351	2.76896	https://www.genecards.org/cgi-bin/carddisp.pl?gene=LAIR1
VSIR	V-Set Immunoregulatory Receptor	Protein Coding	32	GC10M071748	2.76612	https://www.genecards.org/cgi-bin/carddisp.pl?gene=VSIR
TNFSF8	TNF Superfamily Member 8	Protein Coding	36	GC09M114893	2.76029	https://www.genecards.org/cgi-bin/carddisp.pl?gene=TNFSF8
NUP85	Nucleoporin 85	Protein Coding	39	GC17P075205	2.7572	https://www.genecards.org/cgi-bin/carddisp.pl?gene=NUP85
LILRB2	Leukocyte Immunoglobulin Like Receptor B2	Protein Coding	40	GC19M066340	2.75536	https://www.genecards.org/cgi-bin/carddisp.pl?gene=LILRB2
VAMP1	Vesicle Associated Membrane Protein 1	Protein Coding	42	GC12M006462	2.75512	https://www.genecards.org/cgi-bin/carddisp.pl?gene=VAMP1
APBB1IP	Amyloid Beta Precursor Protein Binding Family B Member 1 Interacting Protein	Protein Coding	38	GC10P026462	2.7529	https://www.genecards.org/cgi-bin/carddisp.pl?gene=APBB1IP
CSF1R	Colony Stimulating Factor 1 Receptor	Protein Coding	49	GC05M150053	2.7529	https://www.genecards.org/cgi-bin/carddisp.pl?gene=CSF1R
CDC40	Cell Division Cycle 40	Protein Coding	38	GC06P110180	2.75087	https://www.genecards.org/cgi-bin/carddisp.pl?gene=CDC40
CLEC6A	C-Type Lectin Domain Containing 6A	Protein Coding	36	GC12P008455	2.74872	https://www.genecards.org/cgi-bin/carddisp.pl?gene=CLEC6A
ADGRE2	Adhesion G Protein-Coupled Receptor E2	Protein Coding	39	GC19M014733	2.74852	https://www.genecards.org/cgi-bin/carddisp.pl?gene=ADGRE2
SLIT2	Slit Guidance Ligand 2	Protein Coding	44	GC04P020287	2.74772	https://www.genecards.org/cgi-bin/carddisp.pl?gene=SLIT2
CDC25C	Cell Division Cycle 25C	Protein Coding	46	GC05M138285	2.74375	https://www.genecards.org/cgi-bin/carddisp.pl?gene=CDC25C
VNN1	Vanin 1	Protein Coding	44	GC06M132680	2.74228	https://www.genecards.org/cgi-bin/carddisp.pl?gene=VNN1
IL17RC	Interleukin 17 Receptor C	Protein Coding	38	GC03P009917	2.73904	https://www.genecards.org/cgi-bin/carddisp.pl?gene=IL17RC
LAMC2	Laminin Subunit Gamma 2	Protein Coding	45	GC01P183186	2.73836	https://www.genecards.org/cgi-bin/carddisp.pl?gene=LAMC2
PVT1	Pvt1 Oncogene	RNA Gene	26	GC08P127869	2.73836	https://www.genecards.org/cgi-bin/carddisp.pl?gene=PVT1
DOCK2	Dedicator Of Cytokinesis 2	Protein Coding	43	GC05P169637	2.73517	https://www.genecards.org/cgi-bin/carddisp.pl?gene=DOCK2
CBFA2T2	CBFA2/RUNX1 Partner Transcriptional Co-Repressor 2	Protein Coding	37	GC20P033490	2.73239	https://www.genecards.org/cgi-bin/carddisp.pl?gene=CBFA2T2
LEMD3	LEM Domain Containing 3	Protein Coding	41	GC12P065169	2.7321	https://www.genecards.org/cgi-bin/carddisp.pl?gene=LEMD3
CAST	Calpastatin	Protein Coding	44	GC05P096525	2.73092	https://www.genecards.org/cgi-bin/carddisp.pl?gene=CAST
GLS	Glutaminase	Protein Coding	47	GC02P190880	2.72957	https://www.genecards.org/cgi-bin/carddisp.pl?gene=GLS
CFLAR	CASP8 And FADD Like Apoptosis Regulator	Protein Coding	43	GC02P201117	2.72697	https://www.genecards.org/cgi-bin/carddisp.pl?gene=CFLAR
ERN1	Endoplasmic Reticulum To Nucleus Signaling 1	Protein Coding	44	GC17M064039	2.72633	https://www.genecards.org/cgi-bin/carddisp.pl?gene=ERN1
APP	Amyloid Beta Precursor Protein	Protein Coding	49	GC21M025880	2.72406	https://www.genecards.org/cgi-bin/carddisp.pl?gene=APP
THBS4	Thrombospondin 4	Protein Coding	42	GC05P079991	2.72386	https://www.genecards.org/cgi-bin/carddisp.pl?gene=THBS4
BDKRB1	Bradykinin Receptor B1	Protein Coding	41	GC14P096296	2.72309	https://www.genecards.org/cgi-bin/carddisp.pl?gene=BDKRB1
LGALS9	Galectin 9	Protein Coding	38	GC17P027629	2.72234	https://www.genecards.org/cgi-bin/carddisp.pl?gene=LGALS9
PLSCR3	Phospholipid Scramblase 3	Protein Coding	37	GC17M007389	2.72096	https://www.genecards.org/cgi-bin/carddisp.pl?gene=PLSCR3
PPIL1	Peptidylprolyl Isomerase Like 1	Protein Coding	41	GC06M036854	2.71715	https://www.genecards.org/cgi-bin/carddisp.pl?gene=PPIL1
IL37	Interleukin 37	Protein Coding	36	GC02P122457	2.7148	https://www.genecards.org/cgi-bin/carddisp.pl?gene=IL37
TRAF6	TNF Receptor Associated Factor 6	Protein Coding	44	GC11M036467	2.71442	https://www.genecards.org/cgi-bin/carddisp.pl?gene=TRAF6
SSH2	Slingshot Protein Phosphatase 2	Protein Coding	38	GC17M029625	2.71166	https://www.genecards.org/cgi-bin/carddisp.pl?gene=SSH2
LRRC8A	Leucine Rich Repeat Containing 8 VRAC Subunit A	Protein Coding	40	GC09P128882	2.71125	https://www.genecards.org/cgi-bin/carddisp.pl?gene=LRRC8A
GTF2H5	General Transcription Factor IIH Subunit 5	Protein Coding	38	GC06P158168	2.71125	https://www.genecards.org/cgi-bin/carddisp.pl?gene=GTF2H5
CRK	CRK Proto-Oncogene, Adaptor Protein	Protein Coding	42	GC17M001420	2.71018	https://www.genecards.org/cgi-bin/carddisp.pl?gene=CRK
CLEC5A	C-Type Lectin Domain Containing 5A	Protein Coding	34	GC07M141927	2.70803	https://www.genecards.org/cgi-bin/carddisp.pl?gene=CLEC5A
PHLPP1	PH Domain And Leucine Rich Repeat Protein Phosphatase 1	Protein Coding	37	GC18P062715	2.70642	https://www.genecards.org/cgi-bin/carddisp.pl?gene=PHLPP1
ACTN3	Actinin Alpha 3	Protein Coding	38	GC11P066546	2.70209	https://www.genecards.org/cgi-bin/carddisp.pl?gene=ACTN3
ATG7	Autophagy Related 7	Protein Coding	41	GC03P012474	2.70201	https://www.genecards.org/cgi-bin/carddisp.pl?gene=ATG7
ADAMTS13	ADAM Metallopeptidase With Thrombospondin Type 1 Motif 13	Protein Coding	47	GC09P133414	2.70199	https://www.genecards.org/cgi-bin/carddisp.pl?gene=ADAMTS13
CANT1	Calcium Activated Nucleotidase 1	Protein Coding	43	GC17M078992	2.70149	https://www.genecards.org/cgi-bin/carddisp.pl?gene=CANT1
PAK2	P21 (RAC1) Activated Kinase 2	Protein Coding	44	GC03P196739	2.7002	https://www.genecards.org/cgi-bin/carddisp.pl?gene=PAK2
NR2C2	Nuclear Receptor Subfamily 2 Group C Member 2	Protein Coding	42	GC03P014947	2.69936	https://www.genecards.org/cgi-bin/carddisp.pl?gene=NR2C2
PIK3R3	Phosphoinositide-3-Kinase Regulatory Subunit 3	Protein Coding	42	GC01M046041	2.69784	https://www.genecards.org/cgi-bin/carddisp.pl?gene=PIK3R3
HVCN1	Hydrogen Voltage Gated Channel 1	Protein Coding	37	GC12M110627	2.69759	https://www.genecards.org/cgi-bin/carddisp.pl?gene=HVCN1
KATNAL1	Katanin Catalytic Subunit A1 Like 1	Protein Coding	37	GC13M030202	2.69669	https://www.genecards.org/cgi-bin/carddisp.pl?gene=KATNAL1
ORM1	Orosomucoid 1	Protein Coding	40	GC09P114323	2.69636	https://www.genecards.org/cgi-bin/carddisp.pl?gene=ORM1
TLN2	Talin 2	Protein Coding	39	GC15P062390	2.69625	https://www.genecards.org/cgi-bin/carddisp.pl?gene=TLN2
GNB1	G Protein Subunit Beta 1	Protein Coding	43	GC01M001785	2.69532	https://www.genecards.org/cgi-bin/carddisp.pl?gene=GNB1
XCL2	X-C Motif Chemokine Ligand 2	Protein Coding	30	GC01M168510	2.6949	https://www.genecards.org/cgi-bin/carddisp.pl?gene=XCL2
PARP1	Poly(ADP-Ribose) Polymerase 1	Protein Coding	47	GC01M226360	2.69285	https://www.genecards.org/cgi-bin/carddisp.pl?gene=PARP1
HDAC4	Histone Deacetylase 4	Protein Coding	49	GC02M239048	2.69232	https://www.genecards.org/cgi-bin/carddisp.pl?gene=HDAC4
F2RL3	F2R Like Thrombin Or Trypsin Receptor 3	Protein Coding	44	GC19P016888	2.69001	https://www.genecards.org/cgi-bin/carddisp.pl?gene=F2RL3
NOX5	NADPH Oxidase 5	Protein Coding	37	GC15P117544	2.68975	https://www.genecards.org/cgi-bin/carddisp.pl?gene=NOX5
PF4V1	Platelet Factor 4 Variant 1	Protein Coding	36	GC04P073853	2.68671	https://www.genecards.org/cgi-bin/carddisp.pl?gene=PF4V1
CCL26	C-C Motif Chemokine Ligand 26	Protein Coding	36	GC07M075769	2.68589	https://www.genecards.org/cgi-bin/carddisp.pl?gene=CCL26
TPT1	Tumor Protein, Translationally-Controlled 1	Protein Coding	45	GC13M045333	2.68434	https://www.genecards.org/cgi-bin/carddisp.pl?gene=TPT1
MGST2	Microsomal Glutathione S-Transferase 2	Protein Coding	42	GC04P139665	2.68146	https://www.genecards.org/cgi-bin/carddisp.pl?gene=MGST2
CREG1	Cellular Repressor Of E1A Stimulated Genes 1	Protein Coding	38	GC01M167498	2.67925	https://www.genecards.org/cgi-bin/carddisp.pl?gene=CREG1
SCARB1	Scavenger Receptor Class B Member 1	Protein Coding	45	GC12M124776	2.67839	https://www.genecards.org/cgi-bin/carddisp.pl?gene=SCARB1
HBG2	Hemoglobin Subunit Gamma 2	Protein Coding	41	GC11M006460	2.67747	https://www.genecards.org/cgi-bin/carddisp.pl?gene=HBG2
PLA2G4E	Phospholipase A2 Group IVE	Protein Coding	36	GC15M041981	2.67685	https://www.genecards.org/cgi-bin/carddisp.pl?gene=PLA2G4E
FCER1A	Fc Epsilon Receptor Ia	Protein Coding	41	GC01P159259	2.67281	https://www.genecards.org/cgi-bin/carddisp.pl?gene=FCER1A
PDE3A	Phosphodiesterase 3A	Protein Coding	48	GC12P021516	2.67254	https://www.genecards.org/cgi-bin/carddisp.pl?gene=PDE3A
HEXB	Hexosaminidase Subunit Beta	Protein Coding	47	GC05P074640	2.66819	https://www.genecards.org/cgi-bin/carddisp.pl?gene=HEXB
NFKB2	Nuclear Factor Kappa B Subunit 2	Protein Coding	49	GC10P102394	2.66557	https://www.genecards.org/cgi-bin/carddisp.pl?gene=NFKB2
CEACAM5	CEA Cell Adhesion Molecule 5	Protein Coding	42	GC19P066761	2.66136	https://www.genecards.org/cgi-bin/carddisp.pl?gene=CEACAM5
TNFRSF13B	TNF Receptor Superfamily Member 13B	Protein Coding	44	GC17M016929	2.66122	https://www.genecards.org/cgi-bin/carddisp.pl?gene=TNFRSF13B
GYPA	Glycophorin A (MNS Blood Group)	Protein Coding	43	GC04M144109	2.66054	https://www.genecards.org/cgi-bin/carddisp.pl?gene=GYPA
MDM2	MDM2 Proto-Oncogene	Protein Coding	51	GC12P068808	2.65558	https://www.genecards.org/cgi-bin/carddisp.pl?gene=MDM2
GRAP2	GRB2 Related Adaptor Protein 2	Protein Coding	41	GC22P039901	2.65515	https://www.genecards.org/cgi-bin/carddisp.pl?gene=GRAP2
ARHGAP15	Rho GTPase Activating Protein 15	Protein Coding	38	GC02P143091	2.65447	https://www.genecards.org/cgi-bin/carddisp.pl?gene=ARHGAP15
PROM1	Prominin 1	Protein Coding	44	GC04M015965	2.65406	https://www.genecards.org/cgi-bin/carddisp.pl?gene=PROM1
COL8A2	Collagen Type VIII Alpha 2 Chain	Protein Coding	41	GC01M036095	2.65375	https://www.genecards.org/cgi-bin/carddisp.pl?gene=COL8A2
TRPV4	Transient Receptor Potential Cation Channel Subfamily V Member 4	Protein Coding	48	GC12M109783	2.65358	https://www.genecards.org/cgi-bin/carddisp.pl?gene=TRPV4
BIRC2	Baculoviral IAP Repeat Containing 2	Protein Coding	44	GC11P102347	2.65014	https://www.genecards.org/cgi-bin/carddisp.pl?gene=BIRC2
HSCB	HscB Mitochondrial Iron-Sulfur Cluster Cochaperone	Protein Coding	37	GC22P028742	2.64964	https://www.genecards.org/cgi-bin/carddisp.pl?gene=HSCB
FLT1	Fms Related Receptor Tyrosine Kinase 1	Protein Coding	49	GC13M028300	2.64871	https://www.genecards.org/cgi-bin/carddisp.pl?gene=FLT1
TCOF1	Treacle Ribosome Biogenesis Factor 1	Protein Coding	42	GC05P150358	2.64785	https://www.genecards.org/cgi-bin/carddisp.pl?gene=TCOF1
PNN	Pinin, Desmosome Associated Protein	Protein Coding	35	GC14P039175	2.64689	https://www.genecards.org/cgi-bin/carddisp.pl?gene=PNN
DSG1	Desmoglein 1	Protein Coding	42	GC18P031318	2.64677	https://www.genecards.org/cgi-bin/carddisp.pl?gene=DSG1
P2RX1	Purinergic Receptor P2X 1	Protein Coding	42	GC17M003896	2.64618	https://www.genecards.org/cgi-bin/carddisp.pl?gene=P2RX1
CCND1	Cyclin D1	Protein Coding	49	GC11P069641	2.6453	https://www.genecards.org/cgi-bin/carddisp.pl?gene=CCND1
TRAF2	TNF Receptor Associated Factor 2	Protein Coding	42	GC09P136881	2.64514	https://www.genecards.org/cgi-bin/carddisp.pl?gene=TRAF2
DPP4	Dipeptidyl Peptidase 4	Protein Coding	48	GC02M161992	2.64492	https://www.genecards.org/cgi-bin/carddisp.pl?gene=DPP4
NCR1	Natural Cytotoxicity Triggering Receptor 1	Protein Coding	37	GC19P067389	2.64099	https://www.genecards.org/cgi-bin/carddisp.pl?gene=NCR1
CLU	Clusterin	Protein Coding	45	GC08M027596	2.63868	https://www.genecards.org/cgi-bin/carddisp.pl?gene=CLU
FOXO1	Forkhead Box O1	Protein Coding	47	GC13M040555	2.63805	https://www.genecards.org/cgi-bin/carddisp.pl?gene=FOXO1
CERK	Ceramide Kinase	Protein Coding	40	GC22M046684	2.63379	https://www.genecards.org/cgi-bin/carddisp.pl?gene=CERK
LEPR	Leptin Receptor	Protein Coding	48	GC01P065421	2.63275	https://www.genecards.org/cgi-bin/carddisp.pl?gene=LEPR
CLEC4E	C-Type Lectin Domain Family 4 Member E	Protein Coding	36	GC12M008535	2.6327	https://www.genecards.org/cgi-bin/carddisp.pl?gene=CLEC4E
MYLK2	Myosin Light Chain Kinase 2	Protein Coding	44	GC20P031819	2.62913	https://www.genecards.org/cgi-bin/carddisp.pl?gene=MYLK2
S1PR1	Sphingosine-1-Phosphate Receptor 1	Protein Coding	42	GC01P101236	2.62904	https://www.genecards.org/cgi-bin/carddisp.pl?gene=S1PR1
PDE2A	Phosphodiesterase 2A	Protein Coding	46	GC11M072576	2.62727	https://www.genecards.org/cgi-bin/carddisp.pl?gene=PDE2A
RYBP	RING1 And YY1 Binding Protein	Protein Coding	39	GC03M072371	2.62622	https://www.genecards.org/cgi-bin/carddisp.pl?gene=RYBP
ITPR1	Inositol 1,4,5-Trisphosphate Receptor Type 1	Protein Coding	47	GC03P004486	2.62439	https://www.genecards.org/cgi-bin/carddisp.pl?gene=ITPR1
MB	Myoglobin	Protein Coding	42	GC22M035606	2.62395	https://www.genecards.org/cgi-bin/carddisp.pl?gene=MB
ARHGEF2	Rho/Rac Guanine Nucleotide Exchange Factor 2	Protein Coding	44	GC01M155946	2.62221	https://www.genecards.org/cgi-bin/carddisp.pl?gene=ARHGEF2
MMP12	Matrix Metallopeptidase 12	Protein Coding	45	GC11M102862	2.6221	https://www.genecards.org/cgi-bin/carddisp.pl?gene=MMP12
MMP10	Matrix Metallopeptidase 10	Protein Coding	44	GC11M102770	2.6221	https://www.genecards.org/cgi-bin/carddisp.pl?gene=MMP10
PRKDC	Protein Kinase, DNA-Activated, Catalytic Subunit	Protein Coding	48	GC08M047773	2.62143	https://www.genecards.org/cgi-bin/carddisp.pl?gene=PRKDC
MIR146A	MicroRNA 146a	RNA Gene	22	GC05P160485	2.6213	https://www.genecards.org/cgi-bin/carddisp.pl?gene=MIR146A
DNM1L	Dynamin 1 Like	Protein Coding	46	GC12P032679	2.6183	https://www.genecards.org/cgi-bin/carddisp.pl?gene=DNM1L
CLC	Charcot-Leyden Crystal Galectin	Protein Coding	39	GC19M065759	2.61791	https://www.genecards.org/cgi-bin/carddisp.pl?gene=CLC
ERBB2	Erb-B2 Receptor Tyrosine Kinase 2	Protein Coding	52	GC17P039687	2.61781	https://www.genecards.org/cgi-bin/carddisp.pl?gene=ERBB2
NOS3	Nitric Oxide Synthase 3	Protein Coding	49	GC07P150990	2.61709	https://www.genecards.org/cgi-bin/carddisp.pl?gene=NOS3
HTRA2	HtrA Serine Peptidase 2	Protein Coding	44	GC02P074529	2.61593	https://www.genecards.org/cgi-bin/carddisp.pl?gene=HTRA2
HAVCR2	Hepatitis A Virus Cellular Receptor 2	Protein Coding	44	GC05M157063	2.61318	https://www.genecards.org/cgi-bin/carddisp.pl?gene=HAVCR2
AMBP	Alpha-1-Microglobulin/Bikunin Precursor	Protein Coding	42	GC09M114060	2.61264	https://www.genecards.org/cgi-bin/carddisp.pl?gene=AMBP
FSCN1	Fascin Actin-Bundling Protein 1	Protein Coding	42	GC07P005592	2.61261	https://www.genecards.org/cgi-bin/carddisp.pl?gene=FSCN1
S1PR4	Sphingosine-1-Phosphate Receptor 4	Protein Coding	41	GC19P003219	2.60753	https://www.genecards.org/cgi-bin/carddisp.pl?gene=S1PR4
JMJD6	Jumonji Domain Containing 6, Arginine Demethylase And Lysine Hydroxylase	Protein Coding	41	GC17M076718	2.60733	https://www.genecards.org/cgi-bin/carddisp.pl?gene=JMJD6
CD46	CD46 Molecule	Protein Coding	45	GC01P207752	2.60462	https://www.genecards.org/cgi-bin/carddisp.pl?gene=CD46
HLA-DOA	Major Histocompatibility Complex, Class II, DO Alpha	Protein Coding	39	GC06M033004	2.60202	https://www.genecards.org/cgi-bin/carddisp.pl?gene=HLA-DOA
HLA-DQA1	Major Histocompatibility Complex, Class II, DQ Alpha 1	Protein Coding	42	GC06P083727	2.60049	https://www.genecards.org/cgi-bin/carddisp.pl?gene=HLA-DQA1
EPRS1	Glutamyl-Prolyl-TRNA Synthetase 1	Protein Coding	35	GC01M219969	2.5992	https://www.genecards.org/cgi-bin/carddisp.pl?gene=EPRS1
PTGER3	Prostaglandin E Receptor 3	Protein Coding	45	GC01M070852	2.59792	https://www.genecards.org/cgi-bin/carddisp.pl?gene=PTGER3
UBASH3B	Ubiquitin Associated And SH3 Domain Containing B	Protein Coding	40	GC11P122655	2.59635	https://www.genecards.org/cgi-bin/carddisp.pl?gene=UBASH3B
CGAS	Cyclic GMP-AMP Synthase	Protein Coding	29	GC06M073414	2.59597	https://www.genecards.org/cgi-bin/carddisp.pl?gene=CGAS
JUND	JunD Proto-Oncogene, AP-1 Transcription Factor Subunit	Protein Coding	41	GC19M018279	2.59188	https://www.genecards.org/cgi-bin/carddisp.pl?gene=JUND
ARPC2	Actin Related Protein 2/3 Complex Subunit 2	Protein Coding	40	GC02P218217	2.59032	https://www.genecards.org/cgi-bin/carddisp.pl?gene=ARPC2
NR1D1	Nuclear Receptor Subfamily 1 Group D Member 1	Protein Coding	46	GC17M040092	2.58903	https://www.genecards.org/cgi-bin/carddisp.pl?gene=NR1D1
MET	MET Proto-Oncogene, Receptor Tyrosine Kinase	Protein Coding	51	GC07P116672	2.58819	https://www.genecards.org/cgi-bin/carddisp.pl?gene=MET
TUBA1B	Tubulin Alpha 1b	Protein Coding	41	GC12M049127	2.58741	https://www.genecards.org/cgi-bin/carddisp.pl?gene=TUBA1B
DGKD	Diacylglycerol Kinase Delta	Protein Coding	42	GC02P233396	2.58722	https://www.genecards.org/cgi-bin/carddisp.pl?gene=DGKD
HRH1	Histamine Receptor H1	Protein Coding	44	GC03P012473	2.58642	https://www.genecards.org/cgi-bin/carddisp.pl?gene=HRH1
MIR629	MicroRNA 629	RNA Gene	19	GC15M070079	2.58606	https://www.genecards.org/cgi-bin/carddisp.pl?gene=MIR629
MSRA	Methionine Sulfoxide Reductase A	Protein Coding	41	GC08P010054	2.58588	https://www.genecards.org/cgi-bin/carddisp.pl?gene=MSRA
SLC22A4	Solute Carrier Family 22 Member 4	Protein Coding	44	GC05P132294	2.58529	https://www.genecards.org/cgi-bin/carddisp.pl?gene=SLC22A4
TMC8	Transmembrane Channel Like 8	Protein Coding	40	GC17P078130	2.58419	https://www.genecards.org/cgi-bin/carddisp.pl?gene=TMC8
SLC27A2	Solute Carrier Family 27 Member 2	Protein Coding	43	GC15P050182	2.58391	https://www.genecards.org/cgi-bin/carddisp.pl?gene=SLC27A2
RARRES2	Retinoic Acid Receptor Responder 2	Protein Coding	38	GC07M150333	2.58335	https://www.genecards.org/cgi-bin/carddisp.pl?gene=RARRES2
PTPN12	Protein Tyrosine Phosphatase Non-Receptor Type 12	Protein Coding	46	GC07P077537	2.58061	https://www.genecards.org/cgi-bin/carddisp.pl?gene=PTPN12
RPA1	Replication Protein A1	Protein Coding	45	GC17P001829	2.57856	https://www.genecards.org/cgi-bin/carddisp.pl?gene=RPA1
FGFR1	Fibroblast Growth Factor Receptor 1	Protein Coding	52	GC08M038400	2.57494	https://www.genecards.org/cgi-bin/carddisp.pl?gene=FGFR1
SNAI1	Snail Family Transcriptional Repressor 1	Protein Coding	42	GC20P049982	2.57448	https://www.genecards.org/cgi-bin/carddisp.pl?gene=SNAI1
CARD16	Caspase Recruitment Domain Family Member 16	Protein Coding	35	GC11M105041	2.57448	https://www.genecards.org/cgi-bin/carddisp.pl?gene=CARD16
IL22	Interleukin 22	Protein Coding	40	GC12M068248	2.57241	https://www.genecards.org/cgi-bin/carddisp.pl?gene=IL22
SIGLEC7	Sialic Acid Binding Ig Like Lectin 7	Protein Coding	40	GC19P051142	2.57239	https://www.genecards.org/cgi-bin/carddisp.pl?gene=SIGLEC7
VASP	Vasodilator Stimulated Phosphoprotein	Protein Coding	41	GC19P066899	2.57216	https://www.genecards.org/cgi-bin/carddisp.pl?gene=VASP
IL5RA	Interleukin 5 Receptor Subunit Alpha	Protein Coding	44	GC03M003066	2.57186	https://www.genecards.org/cgi-bin/carddisp.pl?gene=IL5RA
POLR1C	RNA Polymerase I And III Subunit C	Protein Coding	42	GC06P083925	2.57117	https://www.genecards.org/cgi-bin/carddisp.pl?gene=POLR1C
HLA-G	Major Histocompatibility Complex, Class I, G	Protein Coding	42	GC06P083645	2.57003	https://www.genecards.org/cgi-bin/carddisp.pl?gene=HLA-G
NGF	Nerve Growth Factor	Protein Coding	47	GC01M115285	2.56896	https://www.genecards.org/cgi-bin/carddisp.pl?gene=NGF
RAP2A	RAP2A, Member Of RAS Oncogene Family	Protein Coding	40	GC13P097436	2.56606	https://www.genecards.org/cgi-bin/carddisp.pl?gene=RAP2A
PIP5K1A	Phosphatidylinositol-4-Phosphate 5-Kinase Type 1 Alpha	Protein Coding	41	GC01P151211	2.56497	https://www.genecards.org/cgi-bin/carddisp.pl?gene=PIP5K1A
FTL	Ferritin Light Chain	Protein Coding	45	GC19P048965	2.56439	https://www.genecards.org/cgi-bin/carddisp.pl?gene=FTL
PROCR	Protein C Receptor	Protein Coding	41	GC20P035171	2.56303	https://www.genecards.org/cgi-bin/carddisp.pl?gene=PROCR
MAPK9	Mitogen-Activated Protein Kinase 9	Protein Coding	46	GC05M180254	2.56266	https://www.genecards.org/cgi-bin/carddisp.pl?gene=MAPK9
ZNF77	Zinc Finger Protein 77	Protein Coding	35	GC19M002933	2.5623	https://www.genecards.org/cgi-bin/carddisp.pl?gene=ZNF77
ARPC5	Actin Related Protein 2/3 Complex Subunit 5	Protein Coding	37	GC01M183673	2.55984	https://www.genecards.org/cgi-bin/carddisp.pl?gene=ARPC5
MIR34B	MicroRNA 34b	RNA Gene	22	GC11P111907	2.55668	https://www.genecards.org/cgi-bin/carddisp.pl?gene=MIR34B
XRCC5	X-Ray Repair Cross Complementing 5	Protein Coding	42	GC02P216107	2.55635	https://www.genecards.org/cgi-bin/carddisp.pl?gene=XRCC5
LSG1	Large 60S Subunit Nuclear Export GTPase 1	Protein Coding	33	GC03M194640	2.55509	https://www.genecards.org/cgi-bin/carddisp.pl?gene=LSG1
IL10RB	Interleukin 10 Receptor Subunit Beta	Protein Coding	42	GC21P033266	2.55488	https://www.genecards.org/cgi-bin/carddisp.pl?gene=IL10RB
ATF6B	Activating Transcription Factor 6 Beta	Protein Coding	37	GC06M032115	2.55331	https://www.genecards.org/cgi-bin/carddisp.pl?gene=ATF6B
MIR4435-2HG	MIR4435-2 Host Gene	RNA Gene	17	GC02M111293	2.55299	https://www.genecards.org/cgi-bin/carddisp.pl?gene=MIR4435-2HG
HLA-DRA	Major Histocompatibility Complex, Class II, DR Alpha	Protein Coding	45	GC06P032439	2.55223	https://www.genecards.org/cgi-bin/carddisp.pl?gene=HLA-DRA
ITGAD	Integrin Subunit Alpha D	Protein Coding	36	GC16P041140	2.54846	https://www.genecards.org/cgi-bin/carddisp.pl?gene=ITGAD
MAP4K4	Mitogen-Activated Protein Kinase Kinase Kinase Kinase 4	Protein Coding	46	GC02P101696	2.5457	https://www.genecards.org/cgi-bin/carddisp.pl?gene=MAP4K4
C15orf39	Chromosome 15 Open Reading Frame 39	Protein Coding	32	GC15P075195	2.54504	https://www.genecards.org/cgi-bin/carddisp.pl?gene=C15orf39
CD300H	CD300H Molecule (Gene/Pseudogene)	Protein Coding	13	GC17M074557	2.54482	https://www.genecards.org/cgi-bin/carddisp.pl?gene=CD300H
UBA52	Ubiquitin A-52 Residue Ribosomal Protein Fusion Product 1	Protein Coding	40	GC19P018563	2.54159	https://www.genecards.org/cgi-bin/carddisp.pl?gene=UBA52
RPS6KA2	Ribosomal Protein S6 Kinase A2	Protein Coding	44	GC06M166409	2.54008	https://www.genecards.org/cgi-bin/carddisp.pl?gene=RPS6KA2
PTGER4	Prostaglandin E Receptor 4	Protein Coding	45	GC05P040679	2.5395	https://www.genecards.org/cgi-bin/carddisp.pl?gene=PTGER4
PLD2	Phospholipase D2	Protein Coding	46	GC17P004808	2.5384	https://www.genecards.org/cgi-bin/carddisp.pl?gene=PLD2
NQO1	NAD(P)H Quinone Dehydrogenase 1	Protein Coding	46	GC16M069706	2.53781	https://www.genecards.org/cgi-bin/carddisp.pl?gene=NQO1
POLR2A	RNA Polymerase II Subunit A	Protein Coding	44	GC17P011164	2.53721	https://www.genecards.org/cgi-bin/carddisp.pl?gene=POLR2A
SF3B2	Splicing Factor 3b Subunit 2	Protein Coding	40	GC11P066050	2.53721	https://www.genecards.org/cgi-bin/carddisp.pl?gene=SF3B2
ELL	Elongation Factor For RNA Polymerase II	Protein Coding	38	GC19M018443	2.53721	https://www.genecards.org/cgi-bin/carddisp.pl?gene=ELL
KCNA2	Potassium Voltage-Gated Channel Subfamily A Member 2	Protein Coding	45	GC01M110519	2.53688	https://www.genecards.org/cgi-bin/carddisp.pl?gene=KCNA2
GPSM3	G Protein Signaling Modulator 3	Protein Coding	33	GC06M065987	2.53414	https://www.genecards.org/cgi-bin/carddisp.pl?gene=GPSM3
GNG2	G Protein Subunit Gamma 2	Protein Coding	41	GC14P051826	2.533	https://www.genecards.org/cgi-bin/carddisp.pl?gene=GNG2
ARF6	ADP Ribosylation Factor 6	Protein Coding	42	GC14P049895	2.53239	https://www.genecards.org/cgi-bin/carddisp.pl?gene=ARF6
FADD	Fas Associated Via Death Domain	Protein Coding	44	GC11P070203	2.5316	https://www.genecards.org/cgi-bin/carddisp.pl?gene=FADD
HDAC9	Histone Deacetylase 9	Protein Coding	46	GC07P018086	2.52844	https://www.genecards.org/cgi-bin/carddisp.pl?gene=HDAC9
MAP2K6	Mitogen-Activated Protein Kinase Kinase 6	Protein Coding	44	GC17P069414	2.5283	https://www.genecards.org/cgi-bin/carddisp.pl?gene=MAP2K6
FAM177A1	Family With Sequence Similarity 177 Member A1	Protein Coding	36	GC14P035044	2.52645	https://www.genecards.org/cgi-bin/carddisp.pl?gene=FAM177A1
ABI1	Abl Interactor 1	Protein Coding	41	GC10M026746	2.52634	https://www.genecards.org/cgi-bin/carddisp.pl?gene=ABI1
NEDD9	Neural Precursor Cell Expressed, Developmentally Down-Regulated 9	Protein Coding	41	GC06M011183	2.52586	https://www.genecards.org/cgi-bin/carddisp.pl?gene=NEDD9
ITGA2	Integrin Subunit Alpha 2	Protein Coding	45	GC05P052989	2.52521	https://www.genecards.org/cgi-bin/carddisp.pl?gene=ITGA2
MIR181A1HG	MIR181A1 Host Gene	RNA Gene	16	GC01M198780	2.52502	https://www.genecards.org/cgi-bin/carddisp.pl?gene=MIR181A1HG
NFKBIE	NFKB Inhibitor Epsilon	Protein Coding	38	GC06M044258	2.52119	https://www.genecards.org/cgi-bin/carddisp.pl?gene=NFKBIE
PTX4	Pentraxin 4	Protein Coding	28	GC16M001485	2.52041	https://www.genecards.org/cgi-bin/carddisp.pl?gene=PTX4
NLRP12	NLR Family Pyrin Domain Containing 12	Protein Coding	42	GC19M053793	2.51967	https://www.genecards.org/cgi-bin/carddisp.pl?gene=NLRP12
SMPD2	Sphingomyelin Phosphodiesterase 2	Protein Coding	40	GC06P109440	2.51958	https://www.genecards.org/cgi-bin/carddisp.pl?gene=SMPD2
VDR	Vitamin D Receptor	Protein Coding	49	GC12M047841	2.51891	https://www.genecards.org/cgi-bin/carddisp.pl?gene=VDR
PDE4D	Phosphodiesterase 4D	Protein Coding	47	GC05M058969	2.5187	https://www.genecards.org/cgi-bin/carddisp.pl?gene=PDE4D
SGPP2	Sphingosine-1-Phosphate Phosphatase 2	Protein Coding	34	GC02P222424	2.51848	https://www.genecards.org/cgi-bin/carddisp.pl?gene=SGPP2
MAP2K2	Mitogen-Activated Protein Kinase Kinase 2	Protein Coding	50	GC19M004090	2.51726	https://www.genecards.org/cgi-bin/carddisp.pl?gene=MAP2K2
AKAP8L	A-Kinase Anchoring Protein 8 Like	Protein Coding	34	GC19M015380	2.51621	https://www.genecards.org/cgi-bin/carddisp.pl?gene=AKAP8L
ILF3	Interleukin Enhancer Binding Factor 3	Protein Coding	38	GC19P010655	2.51475	https://www.genecards.org/cgi-bin/carddisp.pl?gene=ILF3
CYRIB	CYFIP Related Rac1 Interactor B	Protein Coding	26	GC08M131809	2.51343	https://www.genecards.org/cgi-bin/carddisp.pl?gene=CYRIB
CSN1S1	Casein Alpha S1	Protein Coding	36	GC04P069932	2.51334	https://www.genecards.org/cgi-bin/carddisp.pl?gene=CSN1S1
PLSCR1	Phospholipid Scramblase 1	Protein Coding	42	GC03M146515	2.51176	https://www.genecards.org/cgi-bin/carddisp.pl?gene=PLSCR1
EZR	Ezrin	Protein Coding	43	GC06M158765	2.51146	https://www.genecards.org/cgi-bin/carddisp.pl?gene=EZR
FGF7	Fibroblast Growth Factor 7	Protein Coding	40	GC15P049423	2.51114	https://www.genecards.org/cgi-bin/carddisp.pl?gene=FGF7
PTHLH	Parathyroid Hormone Like Hormone	Protein Coding	45	GC12M027959	2.51062	https://www.genecards.org/cgi-bin/carddisp.pl?gene=PTHLH
AQP9	Aquaporin 9	Protein Coding	41	GC15P058138	2.50911	https://www.genecards.org/cgi-bin/carddisp.pl?gene=AQP9
CCND3	Cyclin D3	Protein Coding	45	GC06M041934	2.50877	https://www.genecards.org/cgi-bin/carddisp.pl?gene=CCND3
STEAP4	STEAP4 Metalloreductase	Protein Coding	40	GC07M088392	2.50688	https://www.genecards.org/cgi-bin/carddisp.pl?gene=STEAP4
CALM1	Calmodulin 1	Protein Coding	44	GC14P090396	2.5047	https://www.genecards.org/cgi-bin/carddisp.pl?gene=CALM1
COL11A2	Collagen Type XI Alpha 2 Chain	Protein Coding	42	GC06M033162	2.50383	https://www.genecards.org/cgi-bin/carddisp.pl?gene=COL11A2
CD247	CD247 Molecule	Protein Coding	47	GC01M167399	2.50223	https://www.genecards.org/cgi-bin/carddisp.pl?gene=CD247
DHX34	DExH-Box Helicase 34	Protein Coding	37	GC19P047349	2.50109	https://www.genecards.org/cgi-bin/carddisp.pl?gene=DHX34
MKLN1	Muskelin 1	Protein Coding	37	GC07P131110	2.50024	https://www.genecards.org/cgi-bin/carddisp.pl?gene=MKLN1
UNC93B1	Unc-93 Homolog B1, TLR Signaling Regulator	Protein Coding	38	GC11M067991	2.49844	https://www.genecards.org/cgi-bin/carddisp.pl?gene=UNC93B1
CSTA	Cystatin A	Protein Coding	43	GC03P122325	2.49756	https://www.genecards.org/cgi-bin/carddisp.pl?gene=CSTA
MMAB	Metabolism Of Cobalamin Associated B	Protein Coding	43	GC12M109553	2.49676	https://www.genecards.org/cgi-bin/carddisp.pl?gene=MMAB
NR0B2	Nuclear Receptor Subfamily 0 Group B Member 2	Protein Coding	41	GC01M027095	2.49411	https://www.genecards.org/cgi-bin/carddisp.pl?gene=NR0B2
DOP1A	DOP1 Leucine Zipper Like Protein A	Protein Coding	25	GC06P084346	2.49131	https://www.genecards.org/cgi-bin/carddisp.pl?gene=DOP1A
NLRC5	NLR Family CARD Domain Containing 5	Protein Coding	38	GC16P057035	2.49092	https://www.genecards.org/cgi-bin/carddisp.pl?gene=NLRC5
SERPINB6	Serpin Family B Member 6	Protein Coding	41	GC06M002948	2.49089	https://www.genecards.org/cgi-bin/carddisp.pl?gene=SERPINB6
BLZF1	Basic Leucine Zipper Nuclear Factor 1	Protein Coding	38	GC01P169367	2.48803	https://www.genecards.org/cgi-bin/carddisp.pl?gene=BLZF1
PDIA4	Protein Disulfide Isomerase Family A Member 4	Protein Coding	40	GC07M149003	2.48764	https://www.genecards.org/cgi-bin/carddisp.pl?gene=PDIA4
HSPA8	Heat Shock Protein Family A (Hsp70) Member 8	Protein Coding	46	GC11M123057	2.48434	https://www.genecards.org/cgi-bin/carddisp.pl?gene=HSPA8
ZMIZ1	Zinc Finger MIZ-Type Containing 1	Protein Coding	41	GC10P079068	2.48411	https://www.genecards.org/cgi-bin/carddisp.pl?gene=ZMIZ1
MIR34A	MicroRNA 34a	RNA Gene	23	GC01M009151	2.48265	https://www.genecards.org/cgi-bin/carddisp.pl?gene=MIR34A
ANXA4	Annexin A4	Protein Coding	42	GC02P069644	2.48177	https://www.genecards.org/cgi-bin/carddisp.pl?gene=ANXA4
IRF8	Interferon Regulatory Factor 8	Protein Coding	44	GC16P085898	2.48018	https://www.genecards.org/cgi-bin/carddisp.pl?gene=IRF8
ENSG00000285708	Novel Protein	Protein Coding	8	GC03M070959	2.4762	https://www.genecards.org/cgi-bin/carddisp.pl?gene=ENSG00000285708
TRAF3IP2	TRAF3 Interacting Protein 2	Protein Coding	44	GC06M111555	2.47597	https://www.genecards.org/cgi-bin/carddisp.pl?gene=TRAF3IP2
DPYD	Dihydropyrimidine Dehydrogenase	Protein Coding	50	GC01M097015	2.47527	https://www.genecards.org/cgi-bin/carddisp.pl?gene=DPYD
NFATC1	Nuclear Factor Of Activated T Cells 1	Protein Coding	45	GC18P079395	2.47498	https://www.genecards.org/cgi-bin/carddisp.pl?gene=NFATC1
CXXC4	CXXC Finger Protein 4	Protein Coding	37	GC04M104468	2.47459	https://www.genecards.org/cgi-bin/carddisp.pl?gene=CXXC4
EPAS1	Endothelial PAS Domain Protein 1	Protein Coding	48	GC02P046293	2.47418	https://www.genecards.org/cgi-bin/carddisp.pl?gene=EPAS1
HK3	Hexokinase 3	Protein Coding	42	GC05M176882	2.47399	https://www.genecards.org/cgi-bin/carddisp.pl?gene=HK3
CREBBP	CREB Binding Protein	Protein Coding	50	GC16M007298	2.47309	https://www.genecards.org/cgi-bin/carddisp.pl?gene=CREBBP
SLC2A2	Solute Carrier Family 2 Member 2	Protein Coding	47	GC03M170996	2.47246	https://www.genecards.org/cgi-bin/carddisp.pl?gene=SLC2A2
KRT10-AS1	KRT10 Antisense RNA 1	RNA Gene	20	GC17P055570	2.47246	https://www.genecards.org/cgi-bin/carddisp.pl?gene=KRT10-AS1
PTPMT1	Protein Tyrosine Phosphatase Mitochondrial 1	Protein Coding	36	GC11P047568	2.47086	https://www.genecards.org/cgi-bin/carddisp.pl?gene=PTPMT1
IL20	Interleukin 20	Protein Coding	37	GC01P206866	2.47065	https://www.genecards.org/cgi-bin/carddisp.pl?gene=IL20
KRI1	KRI1 Homolog	Protein Coding	33	GC19M010553	2.47049	https://www.genecards.org/cgi-bin/carddisp.pl?gene=KRI1
BTNL8	Butyrophilin Like 8	Protein Coding	33	GC05P183416	2.46919	https://www.genecards.org/cgi-bin/carddisp.pl?gene=BTNL8
JARID2	Jumonji And AT-Rich Interaction Domain Containing 2	Protein Coding	42	GC06P015246	2.46902	https://www.genecards.org/cgi-bin/carddisp.pl?gene=JARID2
TMIGD3	Transmembrane And Immunoglobulin Domain Containing 3	Protein Coding	18	GC01M111483	2.46788	https://www.genecards.org/cgi-bin/carddisp.pl?gene=TMIGD3
PSD	Pleckstrin And Sec7 Domain Containing	Protein Coding	38	GC10M102403	2.4677	https://www.genecards.org/cgi-bin/carddisp.pl?gene=PSD
P2RY6	Pyrimidinergic Receptor P2Y6	Protein Coding	40	GC11P073264	2.46714	https://www.genecards.org/cgi-bin/carddisp.pl?gene=P2RY6
LY6G5B	Lymphocyte Antigen 6 Family Member G5B	Protein Coding	30	GC06P083701	2.46548	https://www.genecards.org/cgi-bin/carddisp.pl?gene=LY6G5B
PPBPP1	Pro-Platelet Basic Protein Pseudogene 1	Pseudogene	9	GC04P073847	2.46506	https://www.genecards.org/cgi-bin/carddisp.pl?gene=PPBPP1
CXADR	CXADR Ig-Like Cell Adhesion Molecule	Protein Coding	42	GC21P017513	2.46375	https://www.genecards.org/cgi-bin/carddisp.pl?gene=CXADR
STX10	Syntaxin 10	Protein Coding	34	GC19M013144	2.46019	https://www.genecards.org/cgi-bin/carddisp.pl?gene=STX10
IFNB1	Interferon Beta 1	Protein Coding	41	GC09M021077	2.45967	https://www.genecards.org/cgi-bin/carddisp.pl?gene=IFNB1
ITIH4	Inter-Alpha-Trypsin Inhibitor Heavy Chain 4	Protein Coding	42	GC03M052812	2.45615	https://www.genecards.org/cgi-bin/carddisp.pl?gene=ITIH4
ALDH2	Aldehyde Dehydrogenase 2 Family Member	Protein Coding	49	GC12P111766	2.45609	https://www.genecards.org/cgi-bin/carddisp.pl?gene=ALDH2
ADGRG3	Adhesion G Protein-Coupled Receptor G3	Protein Coding	34	GC16P057668	2.45586	https://www.genecards.org/cgi-bin/carddisp.pl?gene=ADGRG3
NAGLU	N-Acetyl-Alpha-Glucosaminidase	Protein Coding	41	GC17P055669	2.45502	https://www.genecards.org/cgi-bin/carddisp.pl?gene=NAGLU
EMG1	EMG1 N1-Specific Pseudouridine Methyltransferase	Protein Coding	39	GC12P006970	2.45426	https://www.genecards.org/cgi-bin/carddisp.pl?gene=EMG1
PRL	Prolactin	Protein Coding	41	GC06M022287	2.45336	https://www.genecards.org/cgi-bin/carddisp.pl?gene=PRL
GNAO1	G Protein Subunit Alpha O1	Protein Coding	45	GC16P056231	2.45328	https://www.genecards.org/cgi-bin/carddisp.pl?gene=GNAO1
RNF31	Ring Finger Protein 31	Protein Coding	40	GC14P024146	2.45291	https://www.genecards.org/cgi-bin/carddisp.pl?gene=RNF31
HRAS	HRas Proto-Oncogene, GTPase	Protein Coding	50	GC11M003189	2.4529	https://www.genecards.org/cgi-bin/carddisp.pl?gene=HRAS
MKS1	MKS Transition Zone Complex Subunit 1	Protein Coding	39	GC17M058205	2.45262	https://www.genecards.org/cgi-bin/carddisp.pl?gene=MKS1
ADK	Adenosine Kinase	Protein Coding	49	GC10P074155	2.448	https://www.genecards.org/cgi-bin/carddisp.pl?gene=ADK
SELENOK	Selenoprotein K	Protein Coding	26	GC03M053884	2.44799	https://www.genecards.org/cgi-bin/carddisp.pl?gene=SELENOK
GRK3	G Protein-Coupled Receptor Kinase 3	Protein Coding	37	GC22P036163	2.44798	https://www.genecards.org/cgi-bin/carddisp.pl?gene=GRK3
BLNK	B Cell Linker	Protein Coding	44	GC10M096248	2.44732	https://www.genecards.org/cgi-bin/carddisp.pl?gene=BLNK
CRKL	CRK Like Proto-Oncogene, Adaptor Protein	Protein Coding	45	GC22P020917	2.44605	https://www.genecards.org/cgi-bin/carddisp.pl?gene=CRKL
SEMA6A	Semaphorin 6A	Protein Coding	39	GC05M116443	2.44568	https://www.genecards.org/cgi-bin/carddisp.pl?gene=SEMA6A
CXCL16	C-X-C Motif Chemokine Ligand 16	Protein Coding	38	GC17M004733	2.44477	https://www.genecards.org/cgi-bin/carddisp.pl?gene=CXCL16
MIR9-1	MicroRNA 9-1	RNA Gene	21	GC01M156420	2.44466	https://www.genecards.org/cgi-bin/carddisp.pl?gene=MIR9-1
CACTIN	Cactin, Spliceosome C Complex Subunit	Protein Coding	30	GC19M003610	2.44318	https://www.genecards.org/cgi-bin/carddisp.pl?gene=CACTIN
ACTR2	Actin Related Protein 2	Protein Coding	42	GC02P065227	2.43958	https://www.genecards.org/cgi-bin/carddisp.pl?gene=ACTR2
S1PR2	Sphingosine-1-Phosphate Receptor 2	Protein Coding	42	GC19M010223	2.43872	https://www.genecards.org/cgi-bin/carddisp.pl?gene=S1PR2
UMODL1	Uromodulin Like 1	Protein Coding	34	GC21P042062	2.43177	https://www.genecards.org/cgi-bin/carddisp.pl?gene=UMODL1
PLAT	Plasminogen Activator, Tissue Type	Protein Coding	48	GC08M042174	2.43137	https://www.genecards.org/cgi-bin/carddisp.pl?gene=PLAT
TG	Thyroglobulin	Protein Coding	43	GC08P132866	2.42927	https://www.genecards.org/cgi-bin/carddisp.pl?gene=TG
TALDO1	Transaldolase 1	Protein Coding	45	GC11P001784	2.4291	https://www.genecards.org/cgi-bin/carddisp.pl?gene=TALDO1
TSPO	Translocator Protein	Protein Coding	43	GC22P043151	2.42828	https://www.genecards.org/cgi-bin/carddisp.pl?gene=TSPO
CDK4	Cyclin Dependent Kinase 4	Protein Coding	50	GC12M057743	2.42626	https://www.genecards.org/cgi-bin/carddisp.pl?gene=CDK4
XXYLT1	Xyloside Xylosyltransferase 1	Protein Coding	32	GC03M195068	2.4262	https://www.genecards.org/cgi-bin/carddisp.pl?gene=XXYLT1
PREP	Prolyl Endopeptidase	Protein Coding	41	GC06M105277	2.42381	https://www.genecards.org/cgi-bin/carddisp.pl?gene=PREP
HBS1L	HBS1 Like Translational GTPase	Protein Coding	39	GC06M134960	2.42353	https://www.genecards.org/cgi-bin/carddisp.pl?gene=HBS1L
YY1	YY1 Transcription Factor	Protein Coding	46	GC14P100238	2.42152	https://www.genecards.org/cgi-bin/carddisp.pl?gene=YY1
GH1	Growth Hormone 1	Protein Coding	42	GC17M063917	2.42152	https://www.genecards.org/cgi-bin/carddisp.pl?gene=GH1
CD200R1	CD200 Receptor 1	Protein Coding	38	GC03M112921	2.42102	https://www.genecards.org/cgi-bin/carddisp.pl?gene=CD200R1
P2RY14	Purinergic Receptor P2Y14	Protein Coding	40	GC03M151212	2.42073	https://www.genecards.org/cgi-bin/carddisp.pl?gene=P2RY14
HSPD1	Heat Shock Protein Family D (Hsp60) Member 1	Protein Coding	46	GC02M197486	2.42021	https://www.genecards.org/cgi-bin/carddisp.pl?gene=HSPD1
SQSTM1	Sequestosome 1	Protein Coding	46	GC05P179806	2.41982	https://www.genecards.org/cgi-bin/carddisp.pl?gene=SQSTM1
IL12A	Interleukin 12A	Protein Coding	42	GC03P159988	2.41934	https://www.genecards.org/cgi-bin/carddisp.pl?gene=IL12A
ABCA3	ATP Binding Cassette Subfamily A Member 3	Protein Coding	48	GC16M002275	2.41914	https://www.genecards.org/cgi-bin/carddisp.pl?gene=ABCA3
SNAP25	Synaptosome Associated Protein 25	Protein Coding	47	GC20P010186	2.41876	https://www.genecards.org/cgi-bin/carddisp.pl?gene=SNAP25
YJU2B	YJU2 Splicing Factor Homolog B	Protein Coding	24	GC19P014329	2.41721	https://www.genecards.org/cgi-bin/carddisp.pl?gene=YJU2B
PDE9A	Phosphodiesterase 9A	Protein Coding	41	GC21P042653	2.41568	https://www.genecards.org/cgi-bin/carddisp.pl?gene=PDE9A
WASF2	WASP Family Member 2	Protein Coding	41	GC01M027404	2.41452	https://www.genecards.org/cgi-bin/carddisp.pl?gene=WASF2
CTSK	Cathepsin K	Protein Coding	49	GC01M152112	2.4129	https://www.genecards.org/cgi-bin/carddisp.pl?gene=CTSK
PLCL1	Phospholipase C Like 1 (Inactive)	Protein Coding	38	GC02P197804	2.40957	https://www.genecards.org/cgi-bin/carddisp.pl?gene=PLCL1
CYP3A5	Cytochrome P450 Family 3 Subfamily A Member 5	Protein Coding	45	GC07M099648	2.40688	https://www.genecards.org/cgi-bin/carddisp.pl?gene=CYP3A5
SPIDR	Scaffold Protein Involved In DNA Repair	Protein Coding	33	GC08P047260	2.4049	https://www.genecards.org/cgi-bin/carddisp.pl?gene=SPIDR
HPRT1	Hypoxanthine Phosphoribosyltransferase 1	Protein Coding	45	GC0XP134460	2.4035	https://www.genecards.org/cgi-bin/carddisp.pl?gene=HPRT1
MAP3K5	Mitogen-Activated Protein Kinase Kinase Kinase 5	Protein Coding	45	GC06M136557	2.40211	https://www.genecards.org/cgi-bin/carddisp.pl?gene=MAP3K5
DIABLO	Diablo IAP-Binding Mitochondrial Protein	Protein Coding	45	GC12M122300	2.4011	https://www.genecards.org/cgi-bin/carddisp.pl?gene=DIABLO
RPL3	Ribosomal Protein L3	Protein Coding	40	GC22M057593	2.40097	https://www.genecards.org/cgi-bin/carddisp.pl?gene=RPL3
LCLAT1	Lysocardiolipin Acyltransferase 1	Protein Coding	36	GC02P030447	2.40097	https://www.genecards.org/cgi-bin/carddisp.pl?gene=LCLAT1
DGKG	Diacylglycerol Kinase Gamma	Protein Coding	41	GC03M186105	2.39996	https://www.genecards.org/cgi-bin/carddisp.pl?gene=DGKG
lnc-TMEM105-1		RNA Gene	5	GC17M080339	2.39912	https://www.genecards.org/cgi-bin/carddisp.pl?gene=lnc-TMEM105-1
RDX	Radixin	Protein Coding	46	GC11M109864	2.39813	https://www.genecards.org/cgi-bin/carddisp.pl?gene=RDX
SH3KBP1	SH3 Domain Containing Kinase Binding Protein 1	Protein Coding	39	GC0XM019552	2.39613	https://www.genecards.org/cgi-bin/carddisp.pl?gene=SH3KBP1
ATP2A3	ATPase Sarcoplasmic/Endoplasmic Reticulum Ca2+ Transporting 3	Protein Coding	44	GC17M003923	2.39544	https://www.genecards.org/cgi-bin/carddisp.pl?gene=ATP2A3
CACTIN-AS1	CACTIN Antisense RNA 1	RNA Gene	18	GC19P003625	2.3952	https://www.genecards.org/cgi-bin/carddisp.pl?gene=CACTIN-AS1
PLA2G7	Phospholipase A2 Group VII	Protein Coding	48	GC06M046704	2.39274	https://www.genecards.org/cgi-bin/carddisp.pl?gene=PLA2G7
MX1	MX Dynamin Like GTPase 1	Protein Coding	40	GC21P041420	2.39257	https://www.genecards.org/cgi-bin/carddisp.pl?gene=MX1
BECN1	Beclin 1	Protein Coding	44	GC17M042810	2.39256	https://www.genecards.org/cgi-bin/carddisp.pl?gene=BECN1
OTULINL	OTU Deubiquitinase With Linear Linkage Specificity Like	Protein Coding	26	GC05P014582	2.391	https://www.genecards.org/cgi-bin/carddisp.pl?gene=OTULINL
PPP1CB	Protein Phosphatase 1 Catalytic Subunit Beta	Protein Coding	45	GC02P028752	2.38982	https://www.genecards.org/cgi-bin/carddisp.pl?gene=PPP1CB
FMO3	Flavin Containing Dimethylaniline Monoxygenase 3	Protein Coding	45	GC01P171090	2.38866	https://www.genecards.org/cgi-bin/carddisp.pl?gene=FMO3
KDR	Kinase Insert Domain Receptor	Protein Coding	51	GC04M055078	2.3869	https://www.genecards.org/cgi-bin/carddisp.pl?gene=KDR
CSTB	Cystatin B	Protein Coding	45	GC21M043772	2.38603	https://www.genecards.org/cgi-bin/carddisp.pl?gene=CSTB
ARHGDIB	Rho GDP Dissociation Inhibitor Beta	Protein Coding	41	GC12M014942	2.38566	https://www.genecards.org/cgi-bin/carddisp.pl?gene=ARHGDIB
SOX2	SRY-Box Transcription Factor 2	Protein Coding	44	GC03P181711	2.38551	https://www.genecards.org/cgi-bin/carddisp.pl?gene=SOX2
TOMM20	Translocase Of Outer Mitochondrial Membrane 20	Protein Coding	38	GC01M235109	2.38522	https://www.genecards.org/cgi-bin/carddisp.pl?gene=TOMM20
IL19	Interleukin 19	Protein Coding	38	GC01P206770	2.38482	https://www.genecards.org/cgi-bin/carddisp.pl?gene=IL19
MUS81	MUS81 Structure-Specific Endonuclease Subunit	Protein Coding	41	GC11P070009	2.38085	https://www.genecards.org/cgi-bin/carddisp.pl?gene=MUS81
HPS6	HPS6 Biogenesis Of Lysosomal Organelles Complex 2 Subunit 3	Protein Coding	39	GC10P102065	2.37969	https://www.genecards.org/cgi-bin/carddisp.pl?gene=HPS6
ELK1	ETS Transcription Factor ELK1	Protein Coding	41	GC0XM047635	2.3777	https://www.genecards.org/cgi-bin/carddisp.pl?gene=ELK1
EMCN	Endomucin	Protein Coding	36	GC04M100395	2.37702	https://www.genecards.org/cgi-bin/carddisp.pl?gene=EMCN
XAB2	XPA Binding Protein 2	Protein Coding	37	GC19M007619	2.37674	https://www.genecards.org/cgi-bin/carddisp.pl?gene=XAB2
NFIC	Nuclear Factor I C	Protein Coding	39	GC19P003314	2.37636	https://www.genecards.org/cgi-bin/carddisp.pl?gene=NFIC
CYTH2	Cytohesin 2	Protein Coding	39	GC19P067039	2.37594	https://www.genecards.org/cgi-bin/carddisp.pl?gene=CYTH2
IKBKB	Inhibitor Of Nuclear Factor Kappa B Kinase Subunit Beta	Protein Coding	50	GC08P042271	2.37529	https://www.genecards.org/cgi-bin/carddisp.pl?gene=IKBKB
GNG4	G Protein Subunit Gamma 4	Protein Coding	38	GC01M235547	2.36869	https://www.genecards.org/cgi-bin/carddisp.pl?gene=GNG4
TGFB2	Transforming Growth Factor Beta 2	Protein Coding	49	GC01P218345	2.36866	https://www.genecards.org/cgi-bin/carddisp.pl?gene=TGFB2
MT-CO1	Mitochondrially Encoded Cytochrome C Oxidase I	Protein Coding	34	GCMTP005906	2.36724	https://www.genecards.org/cgi-bin/carddisp.pl?gene=MT-CO1
IL12B	Interleukin 12B	Protein Coding	42	GC05M159314	2.36703	https://www.genecards.org/cgi-bin/carddisp.pl?gene=IL12B
POU5F1	POU Class 5 Homeobox 1	Protein Coding	44	GC06M065909	2.36581	https://www.genecards.org/cgi-bin/carddisp.pl?gene=POU5F1
IQGAP1	IQ Motif Containing GTPase Activating Protein 1	Protein Coding	41	GC15P090388	2.36528	https://www.genecards.org/cgi-bin/carddisp.pl?gene=IQGAP1
TPST1	Tyrosylprotein Sulfotransferase 1	Protein Coding	40	GC07P070512	2.36253	https://www.genecards.org/cgi-bin/carddisp.pl?gene=TPST1
EVI5	Ecotropic Viral Integration Site 5	Protein Coding	37	GC01M092508	2.36239	https://www.genecards.org/cgi-bin/carddisp.pl?gene=EVI5
BDKRB2	Bradykinin Receptor B2	Protein Coding	43	GC14P096205	2.36159	https://www.genecards.org/cgi-bin/carddisp.pl?gene=BDKRB2
KLKB1	Kallikrein B1	Protein Coding	46	GC04P186208	2.36094	https://www.genecards.org/cgi-bin/carddisp.pl?gene=KLKB1
MIR199A1	MicroRNA 199a-1	RNA Gene	20	GC19M010817	2.3601	https://www.genecards.org/cgi-bin/carddisp.pl?gene=MIR199A1
ARHGAP26	Rho GTPase Activating Protein 26	Protein Coding	42	GC05P142770	2.35968	https://www.genecards.org/cgi-bin/carddisp.pl?gene=ARHGAP26
DAXX	Death Domain Associated Protein	Protein Coding	41	GC06M033318	2.35958	https://www.genecards.org/cgi-bin/carddisp.pl?gene=DAXX
MIR142	MicroRNA 142	RNA Gene	21	GC17M058331	2.35716	https://www.genecards.org/cgi-bin/carddisp.pl?gene=MIR142
AGFG1	ArfGAP With FG Repeats 1	Protein Coding	39	GC02P227473	2.35582	https://www.genecards.org/cgi-bin/carddisp.pl?gene=AGFG1
HSPA4	Heat Shock Protein Family A (Hsp70) Member 4	Protein Coding	40	GC05P133051	2.35544	https://www.genecards.org/cgi-bin/carddisp.pl?gene=HSPA4
EPOR	Erythropoietin Receptor	Protein Coding	46	GC19M011377	2.35499	https://www.genecards.org/cgi-bin/carddisp.pl?gene=EPOR
COTL1	Coactosin Like F-Actin Binding Protein 1	Protein Coding	40	GC16M084566	2.35494	https://www.genecards.org/cgi-bin/carddisp.pl?gene=COTL1
TRAF1	TNF Receptor Associated Factor 1	Protein Coding	41	GC09M120902	2.35453	https://www.genecards.org/cgi-bin/carddisp.pl?gene=TRAF1
VAMP8	Vesicle Associated Membrane Protein 8	Protein Coding	40	GC02P085561	2.35136	https://www.genecards.org/cgi-bin/carddisp.pl?gene=VAMP8
CERS6	Ceramide Synthase 6	Protein Coding	37	GC02P168455	2.35123	https://www.genecards.org/cgi-bin/carddisp.pl?gene=CERS6
ADCYAP1	Adenylate Cyclase Activating Polypeptide 1	Protein Coding	41	GC18P000895	2.35096	https://www.genecards.org/cgi-bin/carddisp.pl?gene=ADCYAP1
GPX4	Glutathione Peroxidase 4	Protein Coding	45	GC19P001103	2.35095	https://www.genecards.org/cgi-bin/carddisp.pl?gene=GPX4
ANXA2	Annexin A2	Protein Coding	46	GC15M060347	2.34822	https://www.genecards.org/cgi-bin/carddisp.pl?gene=ANXA2
MIR125A	MicroRNA 125a	RNA Gene	22	GC19P067235	2.34794	https://www.genecards.org/cgi-bin/carddisp.pl?gene=MIR125A
SERPINF2	Serpin Family F Member 2	Protein Coding	44	GC17P001742	2.3476	https://www.genecards.org/cgi-bin/carddisp.pl?gene=SERPINF2
ABCC2	ATP Binding Cassette Subfamily C Member 2	Protein Coding	46	GC10P099782	2.34736	https://www.genecards.org/cgi-bin/carddisp.pl?gene=ABCC2
SFPQ	Splicing Factor Proline And Glutamine Rich	Protein Coding	42	GC01M035176	2.34721	https://www.genecards.org/cgi-bin/carddisp.pl?gene=SFPQ
SLC17A5	Solute Carrier Family 17 Member 5	Protein Coding	42	GC06M073593	2.34637	https://www.genecards.org/cgi-bin/carddisp.pl?gene=SLC17A5
ENSG00000289051	Novel Protein	Protein Coding	5	GC10P092565	2.34588	https://www.genecards.org/cgi-bin/carddisp.pl?gene=ENSG00000289051
BRD4	Bromodomain Containing 4	Protein Coding	46	GC19M015236	2.34422	https://www.genecards.org/cgi-bin/carddisp.pl?gene=BRD4
SART1	Spliceosome Associated Factor 1, Recruiter Of U4/U6.U5 Tri-SnRNP	Protein Coding	40	GC11P070020	2.34375	https://www.genecards.org/cgi-bin/carddisp.pl?gene=SART1
ZNF699	Zinc Finger Protein 699	Protein Coding	36	GC19M009294	2.34375	https://www.genecards.org/cgi-bin/carddisp.pl?gene=ZNF699
CCL14	C-C Motif Chemokine Ligand 14	Protein Coding	34	GC17M041940	2.34324	https://www.genecards.org/cgi-bin/carddisp.pl?gene=CCL14
NR1D2	Nuclear Receptor Subfamily 1 Group D Member 2	Protein Coding	41	GC03P023945	2.33946	https://www.genecards.org/cgi-bin/carddisp.pl?gene=NR1D2
SYNE2	Spectrin Repeat Containing Nuclear Envelope Protein 2	Protein Coding	38	GC14P063761	2.33934	https://www.genecards.org/cgi-bin/carddisp.pl?gene=SYNE2
CCL3L1	C-C Motif Chemokine Ligand 3 Like 1	Protein Coding	28	GC17Mj00250	2.3389	https://www.genecards.org/cgi-bin/carddisp.pl?gene=CCL3L1
MICA	MHC Class I Polypeptide-Related Sequence A	Protein Coding	38	GC06P031399	2.33887	https://www.genecards.org/cgi-bin/carddisp.pl?gene=MICA
TAB2	TGF-Beta Activated Kinase 1 (MAP3K7) Binding Protein 2	Protein Coding	46	GC06P149218	2.33869	https://www.genecards.org/cgi-bin/carddisp.pl?gene=TAB2
PDGFRA	Platelet Derived Growth Factor Receptor Alpha	Protein Coding	51	GC04P054229	2.3374	https://www.genecards.org/cgi-bin/carddisp.pl?gene=PDGFRA
NTRK1	Neurotrophic Receptor Tyrosine Kinase 1	Protein Coding	46	GC01P156815	2.33681	https://www.genecards.org/cgi-bin/carddisp.pl?gene=NTRK1
DNM2	Dynamin 2	Protein Coding	48	GC19P010718	2.33568	https://www.genecards.org/cgi-bin/carddisp.pl?gene=DNM2
S100A4	S100 Calcium Binding Protein A4	Protein Coding	43	GC01M153543	2.33511	https://www.genecards.org/cgi-bin/carddisp.pl?gene=S100A4
SLC45A1	Solute Carrier Family 45 Member 1	Protein Coding	31	GC01P008317	2.33436	https://www.genecards.org/cgi-bin/carddisp.pl?gene=SLC45A1
ENSG00000234261	Novel Transcript	RNA Gene	9	GC06M014406	2.33381	https://www.genecards.org/cgi-bin/carddisp.pl?gene=ENSG00000234261
CUL7	Cullin 7	Protein Coding	40	GC06M043037	2.33237	https://www.genecards.org/cgi-bin/carddisp.pl?gene=CUL7
BIK	BCL2 Interacting Killer	Protein Coding	38	GC22P043110	2.33182	https://www.genecards.org/cgi-bin/carddisp.pl?gene=BIK
U2AF1L4	U2 Small Nuclear RNA Auxiliary Factor 1 Like 4	Protein Coding	34	GC19M065726	2.3313	https://www.genecards.org/cgi-bin/carddisp.pl?gene=U2AF1L4
MAP3K2	Mitogen-Activated Protein Kinase Kinase Kinase 2	Protein Coding	44	GC02M127298	2.33033	https://www.genecards.org/cgi-bin/carddisp.pl?gene=MAP3K2
CLEC4D	C-Type Lectin Domain Family 4 Member D	Protein Coding	37	GC12P008509	2.33021	https://www.genecards.org/cgi-bin/carddisp.pl?gene=CLEC4D
IKBKE	Inhibitor Of Nuclear Factor Kappa B Kinase Subunit Epsilon	Protein Coding	44	GC01P206470	2.32929	https://www.genecards.org/cgi-bin/carddisp.pl?gene=IKBKE
MLST8	MTOR Associated Protein, LST8 Homolog	Protein Coding	40	GC16P002204	2.32799	https://www.genecards.org/cgi-bin/carddisp.pl?gene=MLST8
FAM183BP	Family With Sequence Similarity 183 Member B, Pseudogene	Pseudogene	18	GC07M039079	2.32697	https://www.genecards.org/cgi-bin/carddisp.pl?gene=FAM183BP
NR1I2	Nuclear Receptor Subfamily 1 Group I Member 2	Protein Coding	44	GC03P119780	2.32639	https://www.genecards.org/cgi-bin/carddisp.pl?gene=NR1I2
SCNN1A	Sodium Channel Epithelial 1 Subunit Alpha	Protein Coding	46	GC12M006346	2.32612	https://www.genecards.org/cgi-bin/carddisp.pl?gene=SCNN1A
SF3A2	Splicing Factor 3a Subunit 2	Protein Coding	36	GC19P002236	2.32574	https://www.genecards.org/cgi-bin/carddisp.pl?gene=SF3A2
MRI1	Methylthioribose-1-Phosphate Isomerase 1	Protein Coding	37	GC19P013764	2.32491	https://www.genecards.org/cgi-bin/carddisp.pl?gene=MRI1
RAPGEF1	Rap Guanine Nucleotide Exchange Factor 1	Protein Coding	40	GC09M131576	2.32358	https://www.genecards.org/cgi-bin/carddisp.pl?gene=RAPGEF1
RASSF5	Ras Association Domain Family Member 5	Protein Coding	38	GC01P206507	2.32332	https://www.genecards.org/cgi-bin/carddisp.pl?gene=RASSF5
PIP5K1C	Phosphatidylinositol-4-Phosphate 5-Kinase Type 1 Gamma	Protein Coding	47	GC19M005423	2.32294	https://www.genecards.org/cgi-bin/carddisp.pl?gene=PIP5K1C
RPL38	Ribosomal Protein L38	Protein Coding	37	GC17P074204	2.32231	https://www.genecards.org/cgi-bin/carddisp.pl?gene=RPL38
IRF4	Interferon Regulatory Factor 4	Protein Coding	42	GC06P000391	2.31599	https://www.genecards.org/cgi-bin/carddisp.pl?gene=IRF4
EIF1AD	Eukaryotic Translation Initiation Factor 1A Domain Containing	Protein Coding	32	GC11M065996	2.31542	https://www.genecards.org/cgi-bin/carddisp.pl?gene=EIF1AD
CD3D	CD3 Delta Subunit Of T-Cell Receptor Complex	Protein Coding	45	GC11M118338	2.31473	https://www.genecards.org/cgi-bin/carddisp.pl?gene=CD3D
HMGB2	High Mobility Group Box 2	Protein Coding	40	GC04M173331	2.31457	https://www.genecards.org/cgi-bin/carddisp.pl?gene=HMGB2
YWHAQ	Tyrosine 3-Monooxygenase/Tryptophan 5-Monooxygenase Activation Protein Theta	Protein Coding	44	GC02M009583	2.31355	https://www.genecards.org/cgi-bin/carddisp.pl?gene=YWHAQ
CD8A	CD8a Molecule	Protein Coding	44	GC02M086784	2.31323	https://www.genecards.org/cgi-bin/carddisp.pl?gene=CD8A
NPPB	Natriuretic Peptide B	Protein Coding	42	GC01M011858	2.31259	https://www.genecards.org/cgi-bin/carddisp.pl?gene=NPPB
S100A7	S100 Calcium Binding Protein A7	Protein Coding	39	GC01M153457	2.31253	https://www.genecards.org/cgi-bin/carddisp.pl?gene=S100A7
LAMP3	Lysosomal Associated Membrane Protein 3	Protein Coding	38	GC03M183122	2.31008	https://www.genecards.org/cgi-bin/carddisp.pl?gene=LAMP3
ARID1A	AT-Rich Interaction Domain 1A	Protein Coding	42	GC01P026693	2.30976	https://www.genecards.org/cgi-bin/carddisp.pl?gene=ARID1A
EEA1	Early Endosome Antigen 1	Protein Coding	42	GC12M092770	2.30928	https://www.genecards.org/cgi-bin/carddisp.pl?gene=EEA1
POU2F1	POU Class 2 Homeobox 1	Protein Coding	42	GC01P167190	2.30864	https://www.genecards.org/cgi-bin/carddisp.pl?gene=POU2F1
ZAP70	Zeta Chain Of T Cell Receptor Associated Protein Kinase 70	Protein Coding	49	GC02P097753	2.30792	https://www.genecards.org/cgi-bin/carddisp.pl?gene=ZAP70
RAB5A	RAB5A, Member RAS Oncogene Family	Protein Coding	43	GC03P019948	2.30775	https://www.genecards.org/cgi-bin/carddisp.pl?gene=RAB5A
RPLP1	Ribosomal Protein Lateral Stalk Subunit P1	Protein Coding	38	GC15P117548	2.30759	https://www.genecards.org/cgi-bin/carddisp.pl?gene=RPLP1
PLCB3	Phospholipase C Beta 3	Protein Coding	48	GC11P064251	2.30749	https://www.genecards.org/cgi-bin/carddisp.pl?gene=PLCB3
DDIT4	DNA Damage Inducible Transcript 4	Protein Coding	41	GC10P072273	2.30665	https://www.genecards.org/cgi-bin/carddisp.pl?gene=DDIT4
RPL32	Ribosomal Protein L32	Protein Coding	38	GC03M012834	2.3066	https://www.genecards.org/cgi-bin/carddisp.pl?gene=RPL32
TNFSF12	TNF Superfamily Member 12	Protein Coding	39	GC17P011166	2.30639	https://www.genecards.org/cgi-bin/carddisp.pl?gene=TNFSF12
POLA2	DNA Polymerase Alpha 2, Accessory Subunit	Protein Coding	39	GC11P069969	2.30588	https://www.genecards.org/cgi-bin/carddisp.pl?gene=POLA2
TEK	TEK Receptor Tyrosine Kinase	Protein Coding	49	GC09P027109	2.30564	https://www.genecards.org/cgi-bin/carddisp.pl?gene=TEK
PRKCI	Protein Kinase C Iota	Protein Coding	46	GC03P170222	2.30342	https://www.genecards.org/cgi-bin/carddisp.pl?gene=PRKCI
SOD2	Superoxide Dismutase 2	Protein Coding	48	GC06M159669	2.30299	https://www.genecards.org/cgi-bin/carddisp.pl?gene=SOD2
PHETA1	PH Domain Containing Endocytic Trafficking Adaptor 1	Protein Coding	27	GC12M111361	2.29916	https://www.genecards.org/cgi-bin/carddisp.pl?gene=PHETA1
XPC	XPC Complex Subunit, DNA Damage Recognition And Repair Factor	Protein Coding	45	GC03M020719	2.29823	https://www.genecards.org/cgi-bin/carddisp.pl?gene=XPC
DOT1L	DOT1 Like Histone Lysine Methyltransferase	Protein Coding	44	GC19P002935	2.29724	https://www.genecards.org/cgi-bin/carddisp.pl?gene=DOT1L
C1S	Complement C1s	Protein Coding	47	GC12P021098	2.29685	https://www.genecards.org/cgi-bin/carddisp.pl?gene=C1S
ZNF557	Zinc Finger Protein 557	Protein Coding	32	GC19P007069	2.29629	https://www.genecards.org/cgi-bin/carddisp.pl?gene=ZNF557
CLDN16	Claudin 16	Protein Coding	41	GC03P190290	2.29534	https://www.genecards.org/cgi-bin/carddisp.pl?gene=CLDN16
PSMC6	Proteasome 26S Subunit, ATPase 6	Protein Coding	39	GC14P052707	2.29522	https://www.genecards.org/cgi-bin/carddisp.pl?gene=PSMC6
ZNF318	Zinc Finger Protein 318	Protein Coding	35	GC06M066206	2.29508	https://www.genecards.org/cgi-bin/carddisp.pl?gene=ZNF318
TGIF1	TGFB Induced Factor Homeobox 1	Protein Coding	44	GC18P003411	2.2942	https://www.genecards.org/cgi-bin/carddisp.pl?gene=TGIF1
GNAZ	G Protein Subunit Alpha Z	Protein Coding	41	GC22P023070	2.29193	https://www.genecards.org/cgi-bin/carddisp.pl?gene=GNAZ
F10	Coagulation Factor X	Protein Coding	48	GC13P113122	2.29114	https://www.genecards.org/cgi-bin/carddisp.pl?gene=F10
SEMA4D	Semaphorin 4D	Protein Coding	45	GC09M089360	2.29075	https://www.genecards.org/cgi-bin/carddisp.pl?gene=SEMA4D
AXL	AXL Receptor Tyrosine Kinase	Protein Coding	50	GC19P041219	2.29034	https://www.genecards.org/cgi-bin/carddisp.pl?gene=AXL
TRIP11	Thyroid Hormone Receptor Interactor 11	Protein Coding	41	GC14M091965	2.28996	https://www.genecards.org/cgi-bin/carddisp.pl?gene=TRIP11
DICER1	Dicer 1, Ribonuclease III	Protein Coding	46	GC14M095086	2.28881	https://www.genecards.org/cgi-bin/carddisp.pl?gene=DICER1
PADI2	Peptidyl Arginine Deiminase 2	Protein Coding	41	GC01M017066	2.28866	https://www.genecards.org/cgi-bin/carddisp.pl?gene=PADI2
MGAM	Maltase-Glucoamylase	Protein Coding	42	GC07P148563	2.28787	https://www.genecards.org/cgi-bin/carddisp.pl?gene=MGAM
GMEB2	Glucocorticoid Modulatory Element Binding Protein 2	Protein Coding	34	GC20M063587	2.28664	https://www.genecards.org/cgi-bin/carddisp.pl?gene=GMEB2
SCAMP5	Secretory Carrier Membrane Protein 5	Protein Coding	34	GC15P074957	2.28618	https://www.genecards.org/cgi-bin/carddisp.pl?gene=SCAMP5
RERE	Arginine-Glutamic Acid Dipeptide Repeats	Protein Coding	41	GC01M008364	2.28473	https://www.genecards.org/cgi-bin/carddisp.pl?gene=RERE
PPP2R3C	Protein Phosphatase 2 Regulatory Subunit B''Gamma	Protein Coding	39	GC14M035085	2.28473	https://www.genecards.org/cgi-bin/carddisp.pl?gene=PPP2R3C
PEPD	Peptidase D	Protein Coding	44	GC19M033386	2.28469	https://www.genecards.org/cgi-bin/carddisp.pl?gene=PEPD
PPA2	Inorganic Pyrophosphatase 2	Protein Coding	40	GC04M105369	2.28354	https://www.genecards.org/cgi-bin/carddisp.pl?gene=PPA2
MAP2K5	Mitogen-Activated Protein Kinase Kinase 5	Protein Coding	44	GC15P117541	2.28336	https://www.genecards.org/cgi-bin/carddisp.pl?gene=MAP2K5
APEX1	Apurinic/Apyrimidinic Endodeoxyribonuclease 1	Protein Coding	42	GC14P020455	2.28285	https://www.genecards.org/cgi-bin/carddisp.pl?gene=APEX1
SUCO	SUN Domain Containing Ossification Factor	Protein Coding	33	GC01P172532	2.28268	https://www.genecards.org/cgi-bin/carddisp.pl?gene=SUCO
MAN2C1	Mannosidase Alpha Class 2C Member 1	Protein Coding	38	GC15M075355	2.28102	https://www.genecards.org/cgi-bin/carddisp.pl?gene=MAN2C1
TSLP	Thymic Stromal Lymphopoietin	Protein Coding	37	GC05P111070	2.28098	https://www.genecards.org/cgi-bin/carddisp.pl?gene=TSLP
SPATA2	Spermatogenesis Associated 2	Protein Coding	33	GC20M049903	2.28085	https://www.genecards.org/cgi-bin/carddisp.pl?gene=SPATA2
CDK12	Cyclin Dependent Kinase 12	Protein Coding	42	GC17P039461	2.28025	https://www.genecards.org/cgi-bin/carddisp.pl?gene=CDK12
M6PR	Mannose-6-Phosphate Receptor, Cation Dependent	Protein Coding	42	GC12M009018	2.27888	https://www.genecards.org/cgi-bin/carddisp.pl?gene=M6PR
KIDINS220	Kinase D Interacting Substrate 220	Protein Coding	40	GC02M008724	2.27882	https://www.genecards.org/cgi-bin/carddisp.pl?gene=KIDINS220
GZMM	Granzyme M	Protein Coding	39	GC19P000544	2.27875	https://www.genecards.org/cgi-bin/carddisp.pl?gene=GZMM
SORL1	Sortilin Related Receptor 1	Protein Coding	45	GC11P121452	2.27853	https://www.genecards.org/cgi-bin/carddisp.pl?gene=SORL1
HTR3A	5-Hydroxytryptamine Receptor 3A	Protein Coding	45	GC11P113974	2.27821	https://www.genecards.org/cgi-bin/carddisp.pl?gene=HTR3A
SMARCC2	SWI/SNF Related, Matrix Associated, Actin Dependent Regulator Of Chromatin Subfamily C Member 2	Protein Coding	43	GC12M056635	2.278	https://www.genecards.org/cgi-bin/carddisp.pl?gene=SMARCC2
INSR	Insulin Receptor	Protein Coding	51	GC19M007112	2.27771	https://www.genecards.org/cgi-bin/carddisp.pl?gene=INSR
CCL3L3	C-C Motif Chemokine Ligand 3 Like 3	Protein Coding	29	GC17M036194	2.27716	https://www.genecards.org/cgi-bin/carddisp.pl?gene=CCL3L3
CHD7	Chromodomain Helicase DNA Binding Protein 7	Protein Coding	44	GC08P060678	2.2771	https://www.genecards.org/cgi-bin/carddisp.pl?gene=CHD7
CD1A	CD1a Molecule	Protein Coding	40	GC01P158255	2.27698	https://www.genecards.org/cgi-bin/carddisp.pl?gene=CD1A
RAPGEF6	Rap Guanine Nucleotide Exchange Factor 6	Protein Coding	37	GC05M131423	2.27694	https://www.genecards.org/cgi-bin/carddisp.pl?gene=RAPGEF6
RCOR1	REST Corepressor 1	Protein Coding	40	GC14P102592	2.2768	https://www.genecards.org/cgi-bin/carddisp.pl?gene=RCOR1
CD28	CD28 Molecule	Protein Coding	45	GC02P203706	2.27665	https://www.genecards.org/cgi-bin/carddisp.pl?gene=CD28
OXA1L	OXA1L Mitochondrial Inner Membrane Protein	Protein Coding	38	GC14P022766	2.2764	https://www.genecards.org/cgi-bin/carddisp.pl?gene=OXA1L
CST7	Cystatin F	Protein Coding	37	GC20P024949	2.27617	https://www.genecards.org/cgi-bin/carddisp.pl?gene=CST7
INHBA	Inhibin Subunit Beta A	Protein Coding	44	GC07M041668	2.27581	https://www.genecards.org/cgi-bin/carddisp.pl?gene=INHBA
TGM2	Transglutaminase 2	Protein Coding	46	GC20M038127	2.27575	https://www.genecards.org/cgi-bin/carddisp.pl?gene=TGM2
TAB1	TGF-Beta Activated Kinase 1 (MAP3K7) Binding Protein 1	Protein Coding	40	GC22P039429	2.27575	https://www.genecards.org/cgi-bin/carddisp.pl?gene=TAB1
DST	Dystonin	Protein Coding	41	GC06M056457	2.27419	https://www.genecards.org/cgi-bin/carddisp.pl?gene=DST
ARFGEF1	ADP Ribosylation Factor Guanine Nucleotide Exchange Factor 1	Protein Coding	37	GC08M067173	2.27291	https://www.genecards.org/cgi-bin/carddisp.pl?gene=ARFGEF1
RAD52	RAD52 Homolog, DNA Repair Protein	Protein Coding	40	GC12M000912	2.27208	https://www.genecards.org/cgi-bin/carddisp.pl?gene=RAD52
WIPI1	WD Repeat Domain, Phosphoinositide Interacting 1	Protein Coding	37	GC17M068420	2.2694	https://www.genecards.org/cgi-bin/carddisp.pl?gene=WIPI1
ATF6	Activating Transcription Factor 6	Protein Coding	45	GC01P161766	2.26829	https://www.genecards.org/cgi-bin/carddisp.pl?gene=ATF6
SKIV2L	Ski2 Like RNA Helicase	Protein Coding	42	GC06P083717	2.26719	https://www.genecards.org/cgi-bin/carddisp.pl?gene=SKIV2L
SCNN1B	Sodium Channel Epithelial 1 Subunit Beta	Protein Coding	48	GC16P023278	2.26693	https://www.genecards.org/cgi-bin/carddisp.pl?gene=SCNN1B
PPP1R12A	Protein Phosphatase 1 Regulatory Subunit 12A	Protein Coding	42	GC12M079773	2.26394	https://www.genecards.org/cgi-bin/carddisp.pl?gene=PPP1R12A
CPPED1	Calcineurin Like Phosphoesterase Domain Containing 1	Protein Coding	36	GC16M012659	2.26356	https://www.genecards.org/cgi-bin/carddisp.pl?gene=CPPED1
CDKN2A	Cyclin Dependent Kinase Inhibitor 2A	Protein Coding	48	GC09M021967	2.26285	https://www.genecards.org/cgi-bin/carddisp.pl?gene=CDKN2A
TRPM7	Transient Receptor Potential Cation Channel Subfamily M Member 7	Protein Coding	44	GC15M050552	2.26227	https://www.genecards.org/cgi-bin/carddisp.pl?gene=TRPM7
RUNX3	RUNX Family Transcription Factor 3	Protein Coding	42	GC01M024899	2.26195	https://www.genecards.org/cgi-bin/carddisp.pl?gene=RUNX3
PPIA	Peptidylprolyl Isomerase A	Protein Coding	45	GC07P044807	2.26123	https://www.genecards.org/cgi-bin/carddisp.pl?gene=PPIA
EIF2AK2	Eukaryotic Translation Initiation Factor 2 Alpha Kinase 2	Protein Coding	45	GC02M037099	2.25925	https://www.genecards.org/cgi-bin/carddisp.pl?gene=EIF2AK2
DPP9	Dipeptidyl Peptidase 9	Protein Coding	41	GC19M004675	2.25912	https://www.genecards.org/cgi-bin/carddisp.pl?gene=DPP9
RAP2B	RAP2B, Member Of RAS Oncogene Family	Protein Coding	36	GC03P153162	2.25865	https://www.genecards.org/cgi-bin/carddisp.pl?gene=RAP2B
CPOX	Coproporphyrinogen Oxidase	Protein Coding	42	GC03M098576	2.258	https://www.genecards.org/cgi-bin/carddisp.pl?gene=CPOX
PPAN	Peter Pan Homolog	Protein Coding	33	GC19P010452	2.25738	https://www.genecards.org/cgi-bin/carddisp.pl?gene=PPAN
XRCC6	X-Ray Repair Cross Complementing 6	Protein Coding	43	GC22P041622	2.25675	https://www.genecards.org/cgi-bin/carddisp.pl?gene=XRCC6
F12	Coagulation Factor XII	Protein Coding	48	GC05M177402	2.25607	https://www.genecards.org/cgi-bin/carddisp.pl?gene=F12
CTSS	Cathepsin S	Protein Coding	44	GC01M150730	2.25567	https://www.genecards.org/cgi-bin/carddisp.pl?gene=CTSS
RREB1	Ras Responsive Element Binding Protein 1	Protein Coding	42	GC06P007107	2.25407	https://www.genecards.org/cgi-bin/carddisp.pl?gene=RREB1
KHDC4	KH Domain Containing 4, Pre-MRNA Splicing Factor	Protein Coding	25	GC01M155913	2.25407	https://www.genecards.org/cgi-bin/carddisp.pl?gene=KHDC4
PROKR2	Prokineticin Receptor 2	Protein Coding	41	GC20M005409	2.25278	https://www.genecards.org/cgi-bin/carddisp.pl?gene=PROKR2
LY75	Lymphocyte Antigen 75	Protein Coding	39	GC02M159803	2.25086	https://www.genecards.org/cgi-bin/carddisp.pl?gene=LY75
HSD17B8	Hydroxysteroid 17-Beta Dehydrogenase 8	Protein Coding	39	GC06P083755	2.24821	https://www.genecards.org/cgi-bin/carddisp.pl?gene=HSD17B8
RIN3	Ras And Rab Interactor 3	Protein Coding	37	GC14P092513	2.24751	https://www.genecards.org/cgi-bin/carddisp.pl?gene=RIN3
ATG5	Autophagy Related 5	Protein Coding	42	GC06M106045	2.24656	https://www.genecards.org/cgi-bin/carddisp.pl?gene=ATG5
CCN4	Cellular Communication Network Factor 4	Protein Coding	30	GC08P133192	2.24635	https://www.genecards.org/cgi-bin/carddisp.pl?gene=CCN4
ITGA6	Integrin Subunit Alpha 6	Protein Coding	48	GC02P172427	2.24568	https://www.genecards.org/cgi-bin/carddisp.pl?gene=ITGA6
GNAI3	G Protein Subunit Alpha I3	Protein Coding	44	GC01P109548	2.24527	https://www.genecards.org/cgi-bin/carddisp.pl?gene=GNAI3
GLS2	Glutaminase 2	Protein Coding	40	GC12M056470	2.24389	https://www.genecards.org/cgi-bin/carddisp.pl?gene=GLS2
COL3A1	Collagen Type III Alpha 1 Chain	Protein Coding	45	GC02P188974	2.24298	https://www.genecards.org/cgi-bin/carddisp.pl?gene=COL3A1
PTPN9	Protein Tyrosine Phosphatase Non-Receptor Type 9	Protein Coding	39	GC15M075463	2.24239	https://www.genecards.org/cgi-bin/carddisp.pl?gene=PTPN9
AKAP13	A-Kinase Anchoring Protein 13	Protein Coding	42	GC15P118052	2.2407	https://www.genecards.org/cgi-bin/carddisp.pl?gene=AKAP13
ELAVL1	ELAV Like RNA Binding Protein 1	Protein Coding	40	GC19M007958	2.24055	https://www.genecards.org/cgi-bin/carddisp.pl?gene=ELAVL1
ZBTB38	Zinc Finger And BTB Domain Containing 38	Protein Coding	36	GC03P141324	2.2402	https://www.genecards.org/cgi-bin/carddisp.pl?gene=ZBTB38
CD99	CD99 Molecule (Xg Blood Group)	Protein Coding	38	GC0XP002691	2.23823	https://www.genecards.org/cgi-bin/carddisp.pl?gene=CD99
UPF1	UPF1 RNA Helicase And ATPase	Protein Coding	39	GC19P018831	2.23759	https://www.genecards.org/cgi-bin/carddisp.pl?gene=UPF1
TGFBR1	Transforming Growth Factor Beta Receptor 1	Protein Coding	50	GC09P099104	2.2374	https://www.genecards.org/cgi-bin/carddisp.pl?gene=TGFBR1
CLDN5	Claudin 5	Protein Coding	40	GC22M019523	2.2369	https://www.genecards.org/cgi-bin/carddisp.pl?gene=CLDN5
ZNF225	Zinc Finger Protein 225	Protein Coding	32	GC19P066839	2.23588	https://www.genecards.org/cgi-bin/carddisp.pl?gene=ZNF225
MDFIC2	MyoD Family Inhibitor Domain Containing 2	Protein Coding	13	GC03M070197	2.23588	https://www.genecards.org/cgi-bin/carddisp.pl?gene=MDFIC2
CFD	Complement Factor D	Protein Coding	43	GC19P000859	2.23444	https://www.genecards.org/cgi-bin/carddisp.pl?gene=CFD
MG828730-053		RNA Gene	5	GC06M067894	2.23201	https://www.genecards.org/cgi-bin/carddisp.pl?gene=MG828730-053
PRPF8	Pre-MRNA Processing Factor 8	Protein Coding	41	GC17M001650	2.23097	https://www.genecards.org/cgi-bin/carddisp.pl?gene=PRPF8
NCK1	NCK Adaptor Protein 1	Protein Coding	42	GC03P136862	2.2309	https://www.genecards.org/cgi-bin/carddisp.pl?gene=NCK1
TOLLIP	Toll Interacting Protein	Protein Coding	42	GC11M001274	2.2307	https://www.genecards.org/cgi-bin/carddisp.pl?gene=TOLLIP
SUN1	Sad1 And UNC84 Domain Containing 1	Protein Coding	38	GC07P000815	2.22908	https://www.genecards.org/cgi-bin/carddisp.pl?gene=SUN1
LRP1	LDL Receptor Related Protein 1	Protein Coding	46	GC12P057128	2.2289	https://www.genecards.org/cgi-bin/carddisp.pl?gene=LRP1
XK	X-Linked Kx Blood Group	Protein Coding	40	GC0XP037685	2.22862	https://www.genecards.org/cgi-bin/carddisp.pl?gene=XK
CASP4	Caspase 4	Protein Coding	45	GC11M104942	2.22834	https://www.genecards.org/cgi-bin/carddisp.pl?gene=CASP4
COLEC12	Collectin Subfamily Member 12	Protein Coding	40	GC18M000318	2.2279	https://www.genecards.org/cgi-bin/carddisp.pl?gene=COLEC12
SEMA3F	Semaphorin 3F	Protein Coding	41	GC03P050360	2.22778	https://www.genecards.org/cgi-bin/carddisp.pl?gene=SEMA3F
ZNF559	Zinc Finger Protein 559	Protein Coding	32	GC19P009323	2.22761	https://www.genecards.org/cgi-bin/carddisp.pl?gene=ZNF559
TPMT	Thiopurine S-Methyltransferase	Protein Coding	45	GC06M018128	2.22613	https://www.genecards.org/cgi-bin/carddisp.pl?gene=TPMT
SFTPB	Surfactant Protein B	Protein Coding	44	GC02M085657	2.22592	https://www.genecards.org/cgi-bin/carddisp.pl?gene=SFTPB
H6PD	Hexose-6-Phosphate Dehydrogenase/Glucose 1-Dehydrogenase	Protein Coding	42	GC01P009234	2.22507	https://www.genecards.org/cgi-bin/carddisp.pl?gene=H6PD
NTN1	Netrin 1	Protein Coding	44	GC17P011249	2.22317	https://www.genecards.org/cgi-bin/carddisp.pl?gene=NTN1
SMAD7	SMAD Family Member 7	Protein Coding	42	GC18M048919	2.22273	https://www.genecards.org/cgi-bin/carddisp.pl?gene=SMAD7
HAGH	Hydroxyacylglutathione Hydrolase	Protein Coding	41	GC16M001795	2.2226	https://www.genecards.org/cgi-bin/carddisp.pl?gene=HAGH
CCND2	Cyclin D2	Protein Coding	46	GC12P021011	2.22025	https://www.genecards.org/cgi-bin/carddisp.pl?gene=CCND2
PIK3C3	Phosphatidylinositol 3-Kinase Catalytic Subunit Type 3	Protein Coding	48	GC18P041955	2.21999	https://www.genecards.org/cgi-bin/carddisp.pl?gene=PIK3C3
DISP1	Dispatched RND Transporter Family Member 1	Protein Coding	38	GC01P222814	2.21806	https://www.genecards.org/cgi-bin/carddisp.pl?gene=DISP1
AOC3	Amine Oxidase Copper Containing 3	Protein Coding	44	GC17P042851	2.21788	https://www.genecards.org/cgi-bin/carddisp.pl?gene=AOC3
IL1RL1	Interleukin 1 Receptor Like 1	Protein Coding	40	GC02P102294	2.21749	https://www.genecards.org/cgi-bin/carddisp.pl?gene=IL1RL1
EDNRA	Endothelin Receptor Type A	Protein Coding	47	GC04P147480	2.21502	https://www.genecards.org/cgi-bin/carddisp.pl?gene=EDNRA
DSG3	Desmoglein 3	Protein Coding	40	GC18P031447	2.21468	https://www.genecards.org/cgi-bin/carddisp.pl?gene=DSG3
SST	Somatostatin	Protein Coding	40	GC03M187668	2.21362	https://www.genecards.org/cgi-bin/carddisp.pl?gene=SST
PITPNM2	Phosphatidylinositol Transfer Protein Membrane Associated 2	Protein Coding	34	GC12M122983	2.20878	https://www.genecards.org/cgi-bin/carddisp.pl?gene=PITPNM2
GON4L	Gon-4 Like	Protein Coding	34	GC01M155748	2.20827	https://www.genecards.org/cgi-bin/carddisp.pl?gene=GON4L
TPRG1	Tumor Protein P63 Regulated 1	Protein Coding	34	GC03P188948	2.20827	https://www.genecards.org/cgi-bin/carddisp.pl?gene=TPRG1
TUBB	Tubulin Beta Class I	Protein Coding	48	GC06P083675	2.20767	https://www.genecards.org/cgi-bin/carddisp.pl?gene=TUBB
OPRL1	Opioid Related Nociceptin Receptor 1	Protein Coding	45	GC20P064080	2.20764	https://www.genecards.org/cgi-bin/carddisp.pl?gene=OPRL1
FBXL12	F-Box And Leucine Rich Repeat Protein 12	Protein Coding	34	GC19M009810	2.20748	https://www.genecards.org/cgi-bin/carddisp.pl?gene=FBXL12
LOC124909474	Uncharacterized LOC124909474	Protein Coding	5	GC03M194692	2.20748	https://www.genecards.org/cgi-bin/carddisp.pl?gene=LOC124909474
GNB5	G Protein Subunit Beta 5	Protein Coding	43	GC15M090914	2.20678	https://www.genecards.org/cgi-bin/carddisp.pl?gene=GNB5
CCDC174	Coiled-Coil Domain Containing 174	Protein Coding	31	GC03P014657	2.20661	https://www.genecards.org/cgi-bin/carddisp.pl?gene=CCDC174
IFI16	Interferon Gamma Inducible Protein 16	Protein Coding	41	GC01P158969	2.20609	https://www.genecards.org/cgi-bin/carddisp.pl?gene=IFI16
MANBA	Mannosidase Beta	Protein Coding	42	GC04M102631	2.20586	https://www.genecards.org/cgi-bin/carddisp.pl?gene=MANBA
JUP	Junction Plakoglobin	Protein Coding	46	GC17M041754	2.20552	https://www.genecards.org/cgi-bin/carddisp.pl?gene=JUP
STK11	Serine/Threonine Kinase 11	Protein Coding	47	GC19P001177	2.20308	https://www.genecards.org/cgi-bin/carddisp.pl?gene=STK11
STIM2	Stromal Interaction Molecule 2	Protein Coding	38	GC04P026859	2.20139	https://www.genecards.org/cgi-bin/carddisp.pl?gene=STIM2
VPS52	VPS52 Subunit Of GARP Complex	Protein Coding	34	GC06M066055	2.20062	https://www.genecards.org/cgi-bin/carddisp.pl?gene=VPS52
SOCS2	Suppressor Of Cytokine Signaling 2	Protein Coding	42	GC12P093569	2.20039	https://www.genecards.org/cgi-bin/carddisp.pl?gene=SOCS2
HOXA5	Homeobox A5	Protein Coding	40	GC07M027585	2.19979	https://www.genecards.org/cgi-bin/carddisp.pl?gene=HOXA5
SLIT1	Slit Guidance Ligand 1	Protein Coding	42	GC10M096998	2.19917	https://www.genecards.org/cgi-bin/carddisp.pl?gene=SLIT1
ZNF561	Zinc Finger Protein 561	Protein Coding	31	GC19M009605	2.19732	https://www.genecards.org/cgi-bin/carddisp.pl?gene=ZNF561
TNXB	Tenascin XB	Protein Coding	43	GC06M065977	2.19727	https://www.genecards.org/cgi-bin/carddisp.pl?gene=TNXB
MCEMP1	Mast Cell Expressed Membrane Protein 1	Protein Coding	30	GC19P007847	2.19565	https://www.genecards.org/cgi-bin/carddisp.pl?gene=MCEMP1
NFYC	Nuclear Transcription Factor Y Subunit Gamma	Protein Coding	41	GC01P040691	2.19539	https://www.genecards.org/cgi-bin/carddisp.pl?gene=NFYC
WNT3A	Wnt Family Member 3A	Protein Coding	45	GC01P229293	2.19268	https://www.genecards.org/cgi-bin/carddisp.pl?gene=WNT3A
FBXW7	F-Box And WD Repeat Domain Containing 7	Protein Coding	43	GC04M152321	2.1915	https://www.genecards.org/cgi-bin/carddisp.pl?gene=FBXW7
PGAM1	Phosphoglycerate Mutase 1	Protein Coding	42	GC10P097426	2.18921	https://www.genecards.org/cgi-bin/carddisp.pl?gene=PGAM1
SERPINB9	Serpin Family B Member 9	Protein Coding	38	GC06M002887	2.18866	https://www.genecards.org/cgi-bin/carddisp.pl?gene=SERPINB9
ALK	ALK Receptor Tyrosine Kinase	Protein Coding	50	GC02M029190	2.18788	https://www.genecards.org/cgi-bin/carddisp.pl?gene=ALK
TLN1	Talin 1	Protein Coding	40	GC09M035696	2.18764	https://www.genecards.org/cgi-bin/carddisp.pl?gene=TLN1
IL12RB1	Interleukin 12 Receptor Subunit Beta 1	Protein Coding	42	GC19M018058	2.18732	https://www.genecards.org/cgi-bin/carddisp.pl?gene=IL12RB1
ZNF846	Zinc Finger Protein 846	Protein Coding	30	GC19M009855	2.1871	https://www.genecards.org/cgi-bin/carddisp.pl?gene=ZNF846
ENSG00000267370	Zinc Finger Protein 420 (ZNF420) Pseudogene	Pseudogene	5	GC19M009865	2.1871	https://www.genecards.org/cgi-bin/carddisp.pl?gene=ENSG00000267370
FYN	FYN Proto-Oncogene, Src Family Tyrosine Kinase	Protein Coding	45	GC06M111660	2.187	https://www.genecards.org/cgi-bin/carddisp.pl?gene=FYN
ATP6V0E2	ATPase H+ Transporting V0 Subunit E2	Protein Coding	36	GC07P149873	2.18682	https://www.genecards.org/cgi-bin/carddisp.pl?gene=ATP6V0E2
CCDC26	CCDC26 Long Non-Coding RNA	RNA Gene	27	GC08M131798	2.18545	https://www.genecards.org/cgi-bin/carddisp.pl?gene=CCDC26
GPR55	G Protein-Coupled Receptor 55	Protein Coding	40	GC02M230907	2.18505	https://www.genecards.org/cgi-bin/carddisp.pl?gene=GPR55
SRI	Sorcin	Protein Coding	42	GC07M088205	2.18418	https://www.genecards.org/cgi-bin/carddisp.pl?gene=SRI
IFIH1	Interferon Induced With Helicase C Domain 1	Protein Coding	45	GC02M162267	2.18394	https://www.genecards.org/cgi-bin/carddisp.pl?gene=IFIH1
KNTC1	Kinetochore Associated 1	Protein Coding	35	GC12P122527	2.18024	https://www.genecards.org/cgi-bin/carddisp.pl?gene=KNTC1
ALDH8A1	Aldehyde Dehydrogenase 8 Family Member A1	Protein Coding	37	GC06M134917	2.18023	https://www.genecards.org/cgi-bin/carddisp.pl?gene=ALDH8A1
CCDC162P	Coiled-Coil Domain Containing 162, Pseudogene	Pseudogene	19	GC06P109175	2.17834	https://www.genecards.org/cgi-bin/carddisp.pl?gene=CCDC162P
TAP1	Transporter 1, ATP Binding Cassette Subfamily B Member	Protein Coding	45	GC06M066023	2.17622	https://www.genecards.org/cgi-bin/carddisp.pl?gene=TAP1
GGH	Gamma-Glutamyl Hydrolase	Protein Coding	42	GC08M063014	2.17371	https://www.genecards.org/cgi-bin/carddisp.pl?gene=GGH
MTHFD2L	Methylenetetrahydrofolate Dehydrogenase (NADP+ Dependent) 2 Like	Protein Coding	35	GC04P074114	2.17364	https://www.genecards.org/cgi-bin/carddisp.pl?gene=MTHFD2L
CNR1	Cannabinoid Receptor 1	Protein Coding	45	GC06M088139	2.17224	https://www.genecards.org/cgi-bin/carddisp.pl?gene=CNR1
UBE2I	Ubiquitin Conjugating Enzyme E2 I	Protein Coding	45	GC16P011636	2.16799	https://www.genecards.org/cgi-bin/carddisp.pl?gene=UBE2I
NEIL2	Nei Like DNA Glycosylase 2	Protein Coding	38	GC08P011769	2.1679	https://www.genecards.org/cgi-bin/carddisp.pl?gene=NEIL2
ST6GAL1	ST6 Beta-Galactoside Alpha-2,6-Sialyltransferase 1	Protein Coding	42	GC03P186930	2.16679	https://www.genecards.org/cgi-bin/carddisp.pl?gene=ST6GAL1
GNG12	G Protein Subunit Gamma 12	Protein Coding	37	GC01M067701	2.1665	https://www.genecards.org/cgi-bin/carddisp.pl?gene=GNG12
TRMT1	TRNA Methyltransferase 1	Protein Coding	41	GC19M013104	2.16647	https://www.genecards.org/cgi-bin/carddisp.pl?gene=TRMT1
RFX1	Regulatory Factor X1	Protein Coding	38	GC19M013961	2.16647	https://www.genecards.org/cgi-bin/carddisp.pl?gene=RFX1
ENSG00000266469	Novel Transcript, Antisense To MED1 & FBXL20	RNA Gene	9	GC17P039401	2.16647	https://www.genecards.org/cgi-bin/carddisp.pl?gene=ENSG00000266469
HIVEP1	HIVEP Zinc Finger 1	Protein Coding	37	GC06P012009	2.16625	https://www.genecards.org/cgi-bin/carddisp.pl?gene=HIVEP1
CSNK2A1	Casein Kinase 2 Alpha 1	Protein Coding	48	GC20M000472	2.16428	https://www.genecards.org/cgi-bin/carddisp.pl?gene=CSNK2A1
PIN1	Peptidylprolyl Cis/Trans Isomerase, NIMA-Interacting 1	Protein Coding	45	GC19P009835	2.16408	https://www.genecards.org/cgi-bin/carddisp.pl?gene=PIN1
IL17B	Interleukin 17B	Protein Coding	38	GC05M149371	2.16387	https://www.genecards.org/cgi-bin/carddisp.pl?gene=IL17B
MED24	Mediator Complex Subunit 24	Protein Coding	36	GC17M040019	2.16297	https://www.genecards.org/cgi-bin/carddisp.pl?gene=MED24
C19orf44	Chromosome 19 Open Reading Frame 44	Protein Coding	30	GC19P066203	2.16249	https://www.genecards.org/cgi-bin/carddisp.pl?gene=C19orf44
APOE	Apolipoprotein E	Protein Coding	48	GC19P066879	2.16232	https://www.genecards.org/cgi-bin/carddisp.pl?gene=APOE
YWHAH	Tyrosine 3-Monooxygenase/Tryptophan 5-Monooxygenase Activation Protein Eta	Protein Coding	45	GC22P031944	2.16159	https://www.genecards.org/cgi-bin/carddisp.pl?gene=YWHAH
NPPA	Natriuretic Peptide A	Protein Coding	44	GC01M011846	2.16119	https://www.genecards.org/cgi-bin/carddisp.pl?gene=NPPA
SCAMP1	Secretory Carrier Membrane Protein 1	Protein Coding	38	GC05P078360	2.1591	https://www.genecards.org/cgi-bin/carddisp.pl?gene=SCAMP1
RALA	RAS Like Proto-Oncogene A	Protein Coding	45	GC07P039622	2.15898	https://www.genecards.org/cgi-bin/carddisp.pl?gene=RALA
PTGDR2	Prostaglandin D2 Receptor 2	Protein Coding	40	GC11M060850	2.15896	https://www.genecards.org/cgi-bin/carddisp.pl?gene=PTGDR2
ID1	Inhibitor Of DNA Binding 1, HLH Protein	Protein Coding	40	GC20P031605	2.15758	https://www.genecards.org/cgi-bin/carddisp.pl?gene=ID1
ATP6V1E1	ATPase H+ Transporting V1 Subunit E1	Protein Coding	43	GC22M017592	2.15654	https://www.genecards.org/cgi-bin/carddisp.pl?gene=ATP6V1E1
KLC2-AS1	KLC2 Antisense RNA 1	RNA Gene	9	GC11M090862	2.15605	https://www.genecards.org/cgi-bin/carddisp.pl?gene=KLC2-AS1
GSDMC	Gasdermin C	Protein Coding	33	GC08M129705	2.15593	https://www.genecards.org/cgi-bin/carddisp.pl?gene=GSDMC
IRF3	Interferon Regulatory Factor 3	Protein Coding	44	GC19M049659	2.15508	https://www.genecards.org/cgi-bin/carddisp.pl?gene=IRF3
DDX39B	DExD-Box Helicase 39B	Protein Coding	38	GC06M031530	2.15502	https://www.genecards.org/cgi-bin/carddisp.pl?gene=DDX39B
NRP2	Neuropilin 2	Protein Coding	44	GC02P205681	2.15351	https://www.genecards.org/cgi-bin/carddisp.pl?gene=NRP2
CLVS1	Clavesin 1	Protein Coding	36	GC08P060966	2.15176	https://www.genecards.org/cgi-bin/carddisp.pl?gene=CLVS1
ACAP1	ArfGAP With Coiled-Coil, Ankyrin Repeat And PH Domains 1	Protein Coding	38	GC17P011146	2.15166	https://www.genecards.org/cgi-bin/carddisp.pl?gene=ACAP1
PEX1	Peroxisomal Biogenesis Factor 1	Protein Coding	44	GC07M092487	2.15034	https://www.genecards.org/cgi-bin/carddisp.pl?gene=PEX1
NOTCH2NLA	Notch 2 N-Terminal Like A	Protein Coding	25	GC01M146868	2.15008	https://www.genecards.org/cgi-bin/carddisp.pl?gene=NOTCH2NLA
WDR46	WD Repeat Domain 46	Protein Coding	35	GC06M033279	2.14991	https://www.genecards.org/cgi-bin/carddisp.pl?gene=WDR46
PIK3R6	Phosphoinositide-3-Kinase Regulatory Subunit 6	Protein Coding	30	GC17M008802	2.14982	https://www.genecards.org/cgi-bin/carddisp.pl?gene=PIK3R6
PPT2	Palmitoyl-Protein Thioesterase 2	Protein Coding	38	GC06P032153	2.14961	https://www.genecards.org/cgi-bin/carddisp.pl?gene=PPT2
TMOD4	Tropomodulin 4	Protein Coding	37	GC01M151169	2.1493	https://www.genecards.org/cgi-bin/carddisp.pl?gene=TMOD4
LGALS8	Galectin 8	Protein Coding	40	GC01P236518	2.14832	https://www.genecards.org/cgi-bin/carddisp.pl?gene=LGALS8
EPHA3	EPH Receptor A3	Protein Coding	44	GC03P089077	2.14749	https://www.genecards.org/cgi-bin/carddisp.pl?gene=EPHA3
SAA4	Serum Amyloid A4, Constitutive	Protein Coding	38	GC11M018234	2.14749	https://www.genecards.org/cgi-bin/carddisp.pl?gene=SAA4
ASAH1	N-Acylsphingosine Amidohydrolase 1	Protein Coding	45	GC08M018055	2.14653	https://www.genecards.org/cgi-bin/carddisp.pl?gene=ASAH1
GGT1	Gamma-Glutamyltransferase 1	Protein Coding	48	GC22P024583	2.146	https://www.genecards.org/cgi-bin/carddisp.pl?gene=GGT1
GNG8	G Protein Subunit Gamma 8	Protein Coding	34	GC19M065980	2.1456	https://www.genecards.org/cgi-bin/carddisp.pl?gene=GNG8
SDHB	Succinate Dehydrogenase Complex Iron Sulfur Subunit B	Protein Coding	46	GC01M018063	2.14451	https://www.genecards.org/cgi-bin/carddisp.pl?gene=SDHB
ACTA1	Actin Alpha 1, Skeletal Muscle	Protein Coding	46	GC01M229515	2.14418	https://www.genecards.org/cgi-bin/carddisp.pl?gene=ACTA1
AR	Androgen Receptor	Protein Coding	50	GC0XP067544	2.14222	https://www.genecards.org/cgi-bin/carddisp.pl?gene=AR
SIN3A	SIN3 Transcription Regulator Family Member A	Protein Coding	44	GC15M075369	2.14216	https://www.genecards.org/cgi-bin/carddisp.pl?gene=SIN3A
OGFOD2	2-Oxoglutarate And Iron Dependent Oxygenase Domain Containing 2	Protein Coding	33	GC12P122974	2.14036	https://www.genecards.org/cgi-bin/carddisp.pl?gene=OGFOD2
RUNX2	RUNX Family Transcription Factor 2	Protein Coding	45	GC06P083940	2.14001	https://www.genecards.org/cgi-bin/carddisp.pl?gene=RUNX2
VDAC1	Voltage Dependent Anion Channel 1	Protein Coding	45	GC05M133975	2.13847	https://www.genecards.org/cgi-bin/carddisp.pl?gene=VDAC1
HRH2	Histamine Receptor H2	Protein Coding	42	GC05P175659	2.13754	https://www.genecards.org/cgi-bin/carddisp.pl?gene=HRH2
RPS18	Ribosomal Protein S18	Protein Coding	38	GC06P083759	2.13744	https://www.genecards.org/cgi-bin/carddisp.pl?gene=RPS18
HLA-DRB6	Major Histocompatibility Complex, Class II, DR Beta 6 (Pseudogene)	Pseudogene	16	GC06M066005	2.13744	https://www.genecards.org/cgi-bin/carddisp.pl?gene=HLA-DRB6
RPS16	Ribosomal Protein S16	Protein Coding	39	GC19M039433	2.13679	https://www.genecards.org/cgi-bin/carddisp.pl?gene=RPS16
GTDC1	Glycosyltransferase Like Domain Containing 1	Protein Coding	35	GC02M143938	2.13624	https://www.genecards.org/cgi-bin/carddisp.pl?gene=GTDC1
CHSY1	Chondroitin Sulfate Synthase 1	Protein Coding	42	GC15M101175	2.13502	https://www.genecards.org/cgi-bin/carddisp.pl?gene=CHSY1
MED1	Mediator Complex Subunit 1	Protein Coding	40	GC17M039404	2.13502	https://www.genecards.org/cgi-bin/carddisp.pl?gene=MED1
DIDO1	Death Inducer-Obliterator 1	Protein Coding	38	GC20M062877	2.13502	https://www.genecards.org/cgi-bin/carddisp.pl?gene=DIDO1
CNTROB	Centrobin, Centriole Duplication And Spindle Assembly Protein	Protein Coding	36	GC17P007932	2.13502	https://www.genecards.org/cgi-bin/carddisp.pl?gene=CNTROB
PCNX3	Pecanex 3	Protein Coding	25	GC11P065615	2.13502	https://www.genecards.org/cgi-bin/carddisp.pl?gene=PCNX3
HEXA	Hexosaminidase Subunit Alpha	Protein Coding	45	GC15M072340	2.13462	https://www.genecards.org/cgi-bin/carddisp.pl?gene=HEXA
CCK	Cholecystokinin	Protein Coding	41	GC03M042274	2.13431	https://www.genecards.org/cgi-bin/carddisp.pl?gene=CCK
RPRD2	Regulation Of Nuclear Pre-MRNA Domain Containing 2	Protein Coding	35	GC01P150363	2.13231	https://www.genecards.org/cgi-bin/carddisp.pl?gene=RPRD2
SMG1P5	SMG1 Pseudogene 5	Pseudogene	12	GC16M030267	2.13231	https://www.genecards.org/cgi-bin/carddisp.pl?gene=SMG1P5
DCN	Decorin	Protein Coding	45	GC12M091140	2.12983	https://www.genecards.org/cgi-bin/carddisp.pl?gene=DCN
ORMDL3	ORMDL Sphingolipid Biosynthesis Regulator 3	Protein Coding	39	GC17M039921	2.12948	https://www.genecards.org/cgi-bin/carddisp.pl?gene=ORMDL3
PDK2	Pyruvate Dehydrogenase Kinase 2	Protein Coding	42	GC17P056029	2.1284	https://www.genecards.org/cgi-bin/carddisp.pl?gene=PDK2
TFR2	Transferrin Receptor 2	Protein Coding	44	GC07M100620	2.12768	https://www.genecards.org/cgi-bin/carddisp.pl?gene=TFR2
MAP1LC3B	Microtubule Associated Protein 1 Light Chain 3 Beta	Protein Coding	40	GC16P087384	2.12734	https://www.genecards.org/cgi-bin/carddisp.pl?gene=MAP1LC3B
MUC4	Mucin 4, Cell Surface Associated	Protein Coding	40	GC03M195746	2.12722	https://www.genecards.org/cgi-bin/carddisp.pl?gene=MUC4
LMOD2	Leiomodin 2	Protein Coding	34	GC07P123655	2.12672	https://www.genecards.org/cgi-bin/carddisp.pl?gene=LMOD2
HLA-DQA2	Major Histocompatibility Complex, Class II, DQ Alpha 2	Protein Coding	36	GC06P032741	2.12517	https://www.genecards.org/cgi-bin/carddisp.pl?gene=HLA-DQA2
RAB11A	RAB11A, Member RAS Oncogene Family	Protein Coding	45	GC15P117536	2.12507	https://www.genecards.org/cgi-bin/carddisp.pl?gene=RAB11A
FLOT2	Flotillin 2	Protein Coding	40	GC17M035142	2.12464	https://www.genecards.org/cgi-bin/carddisp.pl?gene=FLOT2
RAB7A	RAB7A, Member RAS Oncogene Family	Protein Coding	45	GC03P134197	2.1245	https://www.genecards.org/cgi-bin/carddisp.pl?gene=RAB7A
ATXN1	Ataxin 1	Protein Coding	42	GC06M016299	2.1244	https://www.genecards.org/cgi-bin/carddisp.pl?gene=ATXN1
ZFPL1	Zinc Finger Protein Like 1	Protein Coding	34	GC11P065084	2.1244	https://www.genecards.org/cgi-bin/carddisp.pl?gene=ZFPL1
MEIKIN	Meiotic Kinetochore Factor	Protein Coding	20	GC05M131806	2.1244	https://www.genecards.org/cgi-bin/carddisp.pl?gene=MEIKIN
TM7SF2	Transmembrane 7 Superfamily Member 2	Protein Coding	38	GC11P065111	2.12438	https://www.genecards.org/cgi-bin/carddisp.pl?gene=TM7SF2
SMAD4	SMAD Family Member 4	Protein Coding	48	GC18P051028	2.12349	https://www.genecards.org/cgi-bin/carddisp.pl?gene=SMAD4
PIM1	Pim-1 Proto-Oncogene, Serine/Threonine Kinase	Protein Coding	47	GC06P083862	2.12322	https://www.genecards.org/cgi-bin/carddisp.pl?gene=PIM1
UTP4	UTP4 Small Subunit Processome Component	Protein Coding	31	GC16P069132	2.12297	https://www.genecards.org/cgi-bin/carddisp.pl?gene=UTP4
ENSG00000270679	Mitochondrial Ribosomal Protein S15 (MRPS15) Pseudogene	Pseudogene	4	GC19P066852	2.12282	https://www.genecards.org/cgi-bin/carddisp.pl?gene=ENSG00000270679
RB1	RB Transcriptional Corepressor 1	Protein Coding	45	GC13P048303	2.12237	https://www.genecards.org/cgi-bin/carddisp.pl?gene=RB1
CDKAL1	CDK5 Regulatory Subunit Associated Protein 1 Like 1	Protein Coding	38	GC06P020534	2.12185	https://www.genecards.org/cgi-bin/carddisp.pl?gene=CDKAL1
KIRREL3	Kirre Like Nephrin Family Adhesion Molecule 3	Protein Coding	42	GC11M126423	2.12087	https://www.genecards.org/cgi-bin/carddisp.pl?gene=KIRREL3
HMGN2	High Mobility Group Nucleosomal Binding Domain 2	Protein Coding	39	GC01P026473	2.12082	https://www.genecards.org/cgi-bin/carddisp.pl?gene=HMGN2
APBA3	Amyloid Beta Precursor Protein Binding Family A Member 3	Protein Coding	37	GC19M003750	2.12082	https://www.genecards.org/cgi-bin/carddisp.pl?gene=APBA3
TANK	TRAF Family Member Associated NFKB Activator	Protein Coding	41	GC02P161136	2.11994	https://www.genecards.org/cgi-bin/carddisp.pl?gene=TANK
MALAT1	Metastasis Associated Lung Adenocarcinoma Transcript 1	RNA Gene	24	GC11P069984	2.11954	https://www.genecards.org/cgi-bin/carddisp.pl?gene=MALAT1
ARHGDIA	Rho GDP Dissociation Inhibitor Alpha	Protein Coding	45	GC17M081867	2.11672	https://www.genecards.org/cgi-bin/carddisp.pl?gene=ARHGDIA
NFATC2	Nuclear Factor Of Activated T Cells 2	Protein Coding	42	GC20M051386	2.11638	https://www.genecards.org/cgi-bin/carddisp.pl?gene=NFATC2
FAM43A	Family With Sequence Similarity 43 Member A	Protein Coding	31	GC03P194685	2.11593	https://www.genecards.org/cgi-bin/carddisp.pl?gene=FAM43A
DUSP1	Dual Specificity Phosphatase 1	Protein Coding	45	GC05M172768	2.11575	https://www.genecards.org/cgi-bin/carddisp.pl?gene=DUSP1
DECR1	2,4-Dienoyl-CoA Reductase 1	Protein Coding	40	GC08P090001	2.11505	https://www.genecards.org/cgi-bin/carddisp.pl?gene=DECR1
NF1	Neurofibromin 1	Protein Coding	46	GC17P031094	2.11441	https://www.genecards.org/cgi-bin/carddisp.pl?gene=NF1
LRRK1	Leucine Rich Repeat Kinase 1	Protein Coding	38	GC15P100919	2.11371	https://www.genecards.org/cgi-bin/carddisp.pl?gene=LRRK1
LSM14A	LSM14A MRNA Processing Body Assembly Factor	Protein Coding	34	GC19P034172	2.11371	https://www.genecards.org/cgi-bin/carddisp.pl?gene=LSM14A
RMI2	RecQ Mediated Genome Instability 2	Protein Coding	33	GC16P012113	2.11371	https://www.genecards.org/cgi-bin/carddisp.pl?gene=RMI2
LINC00299	Long Intergenic Non-Protein Coding RNA 299	RNA Gene	21	GC02M007988	2.11306	https://www.genecards.org/cgi-bin/carddisp.pl?gene=LINC00299
CCN1	Cellular Communication Network Factor 1	Protein Coding	29	GC01P085581	2.11304	https://www.genecards.org/cgi-bin/carddisp.pl?gene=CCN1
NME2	NME/NM23 Nucleoside Diphosphate Kinase 2	Protein Coding	45	GC17P051165	2.11226	https://www.genecards.org/cgi-bin/carddisp.pl?gene=NME2
RAB6A	RAB6A, Member RAS Oncogene Family	Protein Coding	40	GC11M090339	2.1119	https://www.genecards.org/cgi-bin/carddisp.pl?gene=RAB6A
OPRM1	Opioid Receptor Mu 1	Protein Coding	46	GC06P154075	2.11149	https://www.genecards.org/cgi-bin/carddisp.pl?gene=OPRM1
ANKRD26	Ankyrin Repeat Domain Containing 26	Protein Coding	39	GC10M026938	2.11142	https://www.genecards.org/cgi-bin/carddisp.pl?gene=ANKRD26
BRCA2	BRCA2 DNA Repair Associated	Protein Coding	46	GC13P032315	2.11127	https://www.genecards.org/cgi-bin/carddisp.pl?gene=BRCA2
MSH5	MutS Homolog 5	Protein Coding	40	GC06P083709	2.11056	https://www.genecards.org/cgi-bin/carddisp.pl?gene=MSH5
VAT1	Vesicle Amine Transport 1	Protein Coding	36	GC17M043014	2.11025	https://www.genecards.org/cgi-bin/carddisp.pl?gene=VAT1
ANK1	Ankyrin 1	Protein Coding	43	GC08M041653	2.10928	https://www.genecards.org/cgi-bin/carddisp.pl?gene=ANK1
ABCC10	ATP Binding Cassette Subfamily C Member 10	Protein Coding	39	GC06P043427	2.10924	https://www.genecards.org/cgi-bin/carddisp.pl?gene=ABCC10
REEP3	Receptor Accessory Protein 3	Protein Coding	37	GC10P063521	2.10924	https://www.genecards.org/cgi-bin/carddisp.pl?gene=REEP3
RABGAP1L	RAB GTPase Activating Protein 1 Like	Protein Coding	34	GC01P174159	2.10914	https://www.genecards.org/cgi-bin/carddisp.pl?gene=RABGAP1L
NT5E	5'-Nucleotidase Ecto	Protein Coding	49	GC06P085449	2.10808	https://www.genecards.org/cgi-bin/carddisp.pl?gene=NT5E
NR4A3	Nuclear Receptor Subfamily 4 Group A Member 3	Protein Coding	43	GC09P099821	2.10672	https://www.genecards.org/cgi-bin/carddisp.pl?gene=NR4A3
IQGAP2	IQ Motif Containing GTPase Activating Protein 2	Protein Coding	40	GC05P076403	2.10628	https://www.genecards.org/cgi-bin/carddisp.pl?gene=IQGAP2
ABCC1	ATP Binding Cassette Subfamily C Member 1	Protein Coding	47	GC16P015949	2.10609	https://www.genecards.org/cgi-bin/carddisp.pl?gene=ABCC1
HAMP	Hepcidin Antimicrobial Peptide	Protein Coding	42	GC19P066535	2.10531	https://www.genecards.org/cgi-bin/carddisp.pl?gene=HAMP
TNFRSF6B	TNF Receptor Superfamily Member 6b	Protein Coding	41	GC20P063696	2.10431	https://www.genecards.org/cgi-bin/carddisp.pl?gene=TNFRSF6B
NUP160	Nucleoporin 160	Protein Coding	39	GC11M089379	2.10396	https://www.genecards.org/cgi-bin/carddisp.pl?gene=NUP160
TELO2	Telomere Maintenance 2	Protein Coding	38	GC16P001493	2.10326	https://www.genecards.org/cgi-bin/carddisp.pl?gene=TELO2
ZC3H4	Zinc Finger CCCH-Type Containing 4	Protein Coding	33	GC19M047064	2.10326	https://www.genecards.org/cgi-bin/carddisp.pl?gene=ZC3H4
RUSC1-AS1	RUSC1 Antisense RNA 1	RNA Gene	24	GC01M155317	2.10326	https://www.genecards.org/cgi-bin/carddisp.pl?gene=RUSC1-AS1
ZNF426	Zinc Finger Protein 426	Protein Coding	34	GC19M009528	2.10295	https://www.genecards.org/cgi-bin/carddisp.pl?gene=ZNF426
LOC124907867	Periaxin-Like	Protein Coding	5	GC02M111228	2.10295	https://www.genecards.org/cgi-bin/carddisp.pl?gene=LOC124907867
YWHAB	Tyrosine 3-Monooxygenase/Tryptophan 5-Monooxygenase Activation Protein Beta	Protein Coding	45	GC20P044885	2.10097	https://www.genecards.org/cgi-bin/carddisp.pl?gene=YWHAB
TRIM65	Tripartite Motif Containing 65	Protein Coding	33	GC17M075880	2.10089	https://www.genecards.org/cgi-bin/carddisp.pl?gene=TRIM65
GP6	Glycoprotein VI Platelet	Protein Coding	44	GC19M055013	2.10032	https://www.genecards.org/cgi-bin/carddisp.pl?gene=GP6
PER2	Period Circadian Regulator 2	Protein Coding	42	GC02M238244	2.09838	https://www.genecards.org/cgi-bin/carddisp.pl?gene=PER2
JDP2	Jun Dimerization Protein 2	Protein Coding	39	GC14P075427	2.09757	https://www.genecards.org/cgi-bin/carddisp.pl?gene=JDP2
ABCB9	ATP Binding Cassette Subfamily B Member 9	Protein Coding	38	GC12M122920	2.09738	https://www.genecards.org/cgi-bin/carddisp.pl?gene=ABCB9
CST6	Cystatin E/M	Protein Coding	39	GC11P070022	2.09722	https://www.genecards.org/cgi-bin/carddisp.pl?gene=CST6
HOTTIP	HOXA Distal Transcript Antisense RNA	RNA Gene	22	GC07P027198	2.09704	https://www.genecards.org/cgi-bin/carddisp.pl?gene=HOTTIP
PRDX2	Peroxiredoxin 2	Protein Coding	44	GC19M012796	2.09608	https://www.genecards.org/cgi-bin/carddisp.pl?gene=PRDX2
STAT6	Signal Transducer And Activator Of Transcription 6	Protein Coding	48	GC12M057095	2.09608	https://www.genecards.org/cgi-bin/carddisp.pl?gene=STAT6
PPIP5K2	Diphosphoinositol Pentakisphosphate Kinase 2	Protein Coding	37	GC05P103120	2.09531	https://www.genecards.org/cgi-bin/carddisp.pl?gene=PPIP5K2
HNRNPL	Heterogeneous Nuclear Ribonucleoprotein L	Protein Coding	38	GC19M038836	2.09339	https://www.genecards.org/cgi-bin/carddisp.pl?gene=HNRNPL
IFRD1	Interferon Related Developmental Regulator 1	Protein Coding	39	GC07P112422	2.09287	https://www.genecards.org/cgi-bin/carddisp.pl?gene=IFRD1
PSMG1	Proteasome Assembly Chaperone 1	Protein Coding	37	GC21M039174	2.09211	https://www.genecards.org/cgi-bin/carddisp.pl?gene=PSMG1
ENSG00000268030	Novel Transcript, Antisense To KXD1	RNA Gene	8	GC19M018557	2.09211	https://www.genecards.org/cgi-bin/carddisp.pl?gene=ENSG00000268030
YTHDF1	YTH N6-Methyladenosine RNA Binding Protein 1	Protein Coding	36	GC20M063195	2.0911	https://www.genecards.org/cgi-bin/carddisp.pl?gene=YTHDF1
DYSF	Dysferlin	Protein Coding	42	GC02P071453	2.09042	https://www.genecards.org/cgi-bin/carddisp.pl?gene=DYSF
HLA-DPB2	Major Histocompatibility Complex, Class II, DP Beta 2 (Pseudogene)	Pseudogene	20	GC06P083743	2.09017	https://www.genecards.org/cgi-bin/carddisp.pl?gene=HLA-DPB2
ZBTB10	Zinc Finger And BTB Domain Containing 10	Protein Coding	34	GC08P080485	2.08998	https://www.genecards.org/cgi-bin/carddisp.pl?gene=ZBTB10
CAMK2G	Calcium/Calmodulin Dependent Protein Kinase II Gamma	Protein Coding	46	GC10M073812	2.08909	https://www.genecards.org/cgi-bin/carddisp.pl?gene=CAMK2G
UTRN	Utrophin	Protein Coding	40	GC06P144285	2.08905	https://www.genecards.org/cgi-bin/carddisp.pl?gene=UTRN
NOD1	Nucleotide Binding Oligomerization Domain Containing 1	Protein Coding	42	GC07M030424	2.08812	https://www.genecards.org/cgi-bin/carddisp.pl?gene=NOD1
ARFGAP1	ADP Ribosylation Factor GTPase Activating Protein 1	Protein Coding	40	GC20P063272	2.08608	https://www.genecards.org/cgi-bin/carddisp.pl?gene=ARFGAP1
ZCCHC8	Zinc Finger CCHC-Type Containing 8	Protein Coding	36	GC12M122472	2.08608	https://www.genecards.org/cgi-bin/carddisp.pl?gene=ZCCHC8
WASF1	WASP Family Member 1	Protein Coding	43	GC06M110099	2.08489	https://www.genecards.org/cgi-bin/carddisp.pl?gene=WASF1
GPR132	G Protein-Coupled Receptor 132	Protein Coding	38	GC14M105049	2.0848	https://www.genecards.org/cgi-bin/carddisp.pl?gene=GPR132
SLC9A8	Solute Carrier Family 9 Member A8	Protein Coding	38	GC20P049813	2.08459	https://www.genecards.org/cgi-bin/carddisp.pl?gene=SLC9A8
PPM1D	Protein Phosphatase, Mg2+/Mn2+ Dependent 1D	Protein Coding	46	GC17P060600	2.08374	https://www.genecards.org/cgi-bin/carddisp.pl?gene=PPM1D
VNN3P	Vanin 3, Pseudogene	Pseudogene	22	GC06M132724	2.0828	https://www.genecards.org/cgi-bin/carddisp.pl?gene=VNN3P
STX7	Syntaxin 7	Protein Coding	38	GC06M132445	2.08263	https://www.genecards.org/cgi-bin/carddisp.pl?gene=STX7
DPP3	Dipeptidyl Peptidase 3	Protein Coding	40	GC11P070085	2.08221	https://www.genecards.org/cgi-bin/carddisp.pl?gene=DPP3
SERPINB2	Serpin Family B Member 2	Protein Coding	42	GC18P063871	2.08189	https://www.genecards.org/cgi-bin/carddisp.pl?gene=SERPINB2
BAZ2B	Bromodomain Adjacent To Zinc Finger Domain 2B	Protein Coding	39	GC02M159318	2.0812	https://www.genecards.org/cgi-bin/carddisp.pl?gene=BAZ2B
COLGALT1	Collagen Beta(1-O)Galactosyltransferase 1	Protein Coding	37	GC19P017555	2.0812	https://www.genecards.org/cgi-bin/carddisp.pl?gene=COLGALT1
CACNA1E	Calcium Voltage-Gated Channel Subunit Alpha1 E	Protein Coding	45	GC01P181317	2.07997	https://www.genecards.org/cgi-bin/carddisp.pl?gene=CACNA1E
FGL2	Fibrinogen Like 2	Protein Coding	40	GC07M077193	2.07764	https://www.genecards.org/cgi-bin/carddisp.pl?gene=FGL2
OTUD7B	OTU Deubiquitinase 7B	Protein Coding	35	GC01M149937	2.07745	https://www.genecards.org/cgi-bin/carddisp.pl?gene=OTUD7B
SHQ1	SHQ1, H/ACA Ribonucleoprotein Assembly Factor	Protein Coding	33	GC03M072725	2.07736	https://www.genecards.org/cgi-bin/carddisp.pl?gene=SHQ1
HDC	Histidine Decarboxylase	Protein Coding	43	GC15M050241	2.07717	https://www.genecards.org/cgi-bin/carddisp.pl?gene=HDC
B3GALT4	Beta-1,3-Galactosyltransferase 4	Protein Coding	39	GC06P033277	2.07715	https://www.genecards.org/cgi-bin/carddisp.pl?gene=B3GALT4
GP1BB	Glycoprotein Ib Platelet Subunit Beta	Protein Coding	42	GC22P035810	2.07701	https://www.genecards.org/cgi-bin/carddisp.pl?gene=GP1BB
KHDRBS1	KH RNA Binding Domain Containing, Signal Transduction Associated 1	Protein Coding	41	GC01P032013	2.07595	https://www.genecards.org/cgi-bin/carddisp.pl?gene=KHDRBS1
PITPNA	Phosphatidylinositol Transfer Protein Alpha	Protein Coding	38	GC17M003101	2.07595	https://www.genecards.org/cgi-bin/carddisp.pl?gene=PITPNA
GSK3A	Glycogen Synthase Kinase 3 Alpha	Protein Coding	46	GC19M065831	2.07528	https://www.genecards.org/cgi-bin/carddisp.pl?gene=GSK3A
ODC1	Ornithine Decarboxylase 1	Protein Coding	46	GC02M010432	2.07495	https://www.genecards.org/cgi-bin/carddisp.pl?gene=ODC1
EGFL8	EGF Like Domain Multiple 8	Protein Coding	34	GC06P083721	2.07493	https://www.genecards.org/cgi-bin/carddisp.pl?gene=EGFL8
TCF19	Transcription Factor 19	Protein Coding	37	GC06P083684	2.07394	https://www.genecards.org/cgi-bin/carddisp.pl?gene=TCF19
ACTG1P20	Actin Gamma 1 Pseudogene 20	Pseudogene	10	GC01P027775	2.07394	https://www.genecards.org/cgi-bin/carddisp.pl?gene=ACTG1P20
ENSG00000220614	Ribosomal Protein L34 (RPL34) Pseudogene	Pseudogene	5	GC06P083919	2.07394	https://www.genecards.org/cgi-bin/carddisp.pl?gene=ENSG00000220614
KCNJ15	Potassium Inwardly Rectifying Channel Subfamily J Member 15	Protein Coding	41	GC21P038157	2.07349	https://www.genecards.org/cgi-bin/carddisp.pl?gene=KCNJ15
ZFP36L1	ZFP36 Ring Finger Protein Like 1	Protein Coding	41	GC14M068787	2.07349	https://www.genecards.org/cgi-bin/carddisp.pl?gene=ZFP36L1
GNS	Glucosamine (N-Acetyl)-6-Sulfatase	Protein Coding	43	GC12M064713	2.07281	https://www.genecards.org/cgi-bin/carddisp.pl?gene=GNS
MLXIPL	MLX Interacting Protein Like	Protein Coding	41	GC07M073593	2.07238	https://www.genecards.org/cgi-bin/carddisp.pl?gene=MLXIPL
TNFAIP8	TNF Alpha Induced Protein 8	Protein Coding	36	GC05P119268	2.07235	https://www.genecards.org/cgi-bin/carddisp.pl?gene=TNFAIP8
IBTK	Inhibitor Of Bruton Tyrosine Kinase	Protein Coding	38	GC06M082169	2.07225	https://www.genecards.org/cgi-bin/carddisp.pl?gene=IBTK
CBFA2T3	CBFA2/RUNX1 Partner Transcriptional Co-Repressor 3	Protein Coding	41	GC16M088874	2.07198	https://www.genecards.org/cgi-bin/carddisp.pl?gene=CBFA2T3
FOXN3	Forkhead Box N3	Protein Coding	37	GC14M101137	2.07149	https://www.genecards.org/cgi-bin/carddisp.pl?gene=FOXN3
KLF3	Kruppel Like Factor 3	Protein Coding	37	GC04P038668	2.07071	https://www.genecards.org/cgi-bin/carddisp.pl?gene=KLF3
CTNNA1	Catenin Alpha 1	Protein Coding	45	GC05P138613	2.07027	https://www.genecards.org/cgi-bin/carddisp.pl?gene=CTNNA1
GLCCI1	Glucocorticoid Induced 1	Protein Coding	37	GC07P007974	2.07021	https://www.genecards.org/cgi-bin/carddisp.pl?gene=GLCCI1
TNFRSF11A	TNF Receptor Superfamily Member 11a	Protein Coding	44	GC18P062325	2.06952	https://www.genecards.org/cgi-bin/carddisp.pl?gene=TNFRSF11A
FOSL2	FOS Like 2, AP-1 Transcription Factor Subunit	Protein Coding	40	GC02P028392	2.06945	https://www.genecards.org/cgi-bin/carddisp.pl?gene=FOSL2
KCNN4	Potassium Calcium-Activated Channel Subfamily N Member 4	Protein Coding	47	GC19M065881	2.06814	https://www.genecards.org/cgi-bin/carddisp.pl?gene=KCNN4
FAM13A	Family With Sequence Similarity 13 Member A	Protein Coding	37	GC04M088725	2.06807	https://www.genecards.org/cgi-bin/carddisp.pl?gene=FAM13A
FTCD-AS1	FTCD Antisense RNA 1	RNA Gene	14	GC21P046151	2.06807	https://www.genecards.org/cgi-bin/carddisp.pl?gene=FTCD-AS1
HABP2	Hyaluronan Binding Protein 2	Protein Coding	45	GC10P113550	2.06547	https://www.genecards.org/cgi-bin/carddisp.pl?gene=HABP2
MADCAM1	Mucosal Vascular Addressin Cell Adhesion Molecule 1	Protein Coding	39	GC19P002778	2.06528	https://www.genecards.org/cgi-bin/carddisp.pl?gene=MADCAM1
CDK5	Cyclin Dependent Kinase 5	Protein Coding	50	GC07M151053	2.06437	https://www.genecards.org/cgi-bin/carddisp.pl?gene=CDK5
NEAT1	Nuclear Paraspeckle Assembly Transcript 1	RNA Gene	24	GC11P069943	2.06383	https://www.genecards.org/cgi-bin/carddisp.pl?gene=NEAT1
EDC3	Enhancer Of MRNA Decapping 3	Protein Coding	40	GC15M090236	2.06345	https://www.genecards.org/cgi-bin/carddisp.pl?gene=EDC3
CLINT1	Clathrin Interactor 1	Protein Coding	38	GC05M157785	2.06345	https://www.genecards.org/cgi-bin/carddisp.pl?gene=CLINT1
CORO6	Coronin 6	Protein Coding	33	GC17M029614	2.06345	https://www.genecards.org/cgi-bin/carddisp.pl?gene=CORO6
ENSG00000260274	Novel Transcript	RNA Gene	6	GC15P117681	2.06345	https://www.genecards.org/cgi-bin/carddisp.pl?gene=ENSG00000260274
ADAM15	ADAM Metallopeptidase Domain 15	Protein Coding	42	GC01P155050	2.06343	https://www.genecards.org/cgi-bin/carddisp.pl?gene=ADAM15
PSD3	Pleckstrin And Sec7 Domain Containing 3	Protein Coding	37	GC08M018527	2.0632	https://www.genecards.org/cgi-bin/carddisp.pl?gene=PSD3
JAZF1	JAZF Zinc Finger 1	Protein Coding	37	GC07M027830	2.06207	https://www.genecards.org/cgi-bin/carddisp.pl?gene=JAZF1
GNA11	G Protein Subunit Alpha 11	Protein Coding	46	GC19P003094	2.06198	https://www.genecards.org/cgi-bin/carddisp.pl?gene=GNA11
lnc-FAM84B-7		RNA Gene	6	GC08M127811	2.06198	https://www.genecards.org/cgi-bin/carddisp.pl?gene=lnc-FAM84B-7
TRPC6	Transient Receptor Potential Cation Channel Subfamily C Member 6	Protein Coding	47	GC11M101451	2.06192	https://www.genecards.org/cgi-bin/carddisp.pl?gene=TRPC6
NLRP1	NLR Family Pyrin Domain Containing 1	Protein Coding	42	GC17M005499	2.06027	https://www.genecards.org/cgi-bin/carddisp.pl?gene=NLRP1
LIMK1	LIM Domain Kinase 1	Protein Coding	48	GC07P074082	2.05975	https://www.genecards.org/cgi-bin/carddisp.pl?gene=LIMK1
ENSG00000255320	Novel Transcript	RNA Gene	9	GC11M089844	2.05914	https://www.genecards.org/cgi-bin/carddisp.pl?gene=ENSG00000255320
CHRM3	Cholinergic Receptor Muscarinic 3	Protein Coding	47	GC01P239386	2.05863	https://www.genecards.org/cgi-bin/carddisp.pl?gene=CHRM3
PER1	Period Circadian Regulator 1	Protein Coding	40	GC17M010432	2.05838	https://www.genecards.org/cgi-bin/carddisp.pl?gene=PER1
RPS25	Ribosomal Protein S25	Protein Coding	36	GC11M119015	2.05811	https://www.genecards.org/cgi-bin/carddisp.pl?gene=RPS25
PIP5KL1	Phosphatidylinositol-4-Phosphate 5-Kinase Like 1	Protein Coding	34	GC09M127920	2.05744	https://www.genecards.org/cgi-bin/carddisp.pl?gene=PIP5KL1
EDNRB	Endothelin Receptor Type B	Protein Coding	47	GC13M077895	2.05517	https://www.genecards.org/cgi-bin/carddisp.pl?gene=EDNRB
KLRK1	Killer Cell Lectin Like Receptor K1	Protein Coding	40	GC12M021107	2.05504	https://www.genecards.org/cgi-bin/carddisp.pl?gene=KLRK1
SBF2	SET Binding Factor 2	Protein Coding	38	GC11M009797	2.05416	https://www.genecards.org/cgi-bin/carddisp.pl?gene=SBF2
SEMA6C	Semaphorin 6C	Protein Coding	37	GC01M151131	2.05416	https://www.genecards.org/cgi-bin/carddisp.pl?gene=SEMA6C
NSMCE2	NSE2 (MMS21) Homolog, SMC5-SMC6 Complex SUMO Ligase	Protein Coding	38	GC08P125091	2.05336	https://www.genecards.org/cgi-bin/carddisp.pl?gene=NSMCE2
SUPT5H	SPT5 Homolog, DSIF Elongation Factor Subunit	Protein Coding	38	GC19P039436	2.05336	https://www.genecards.org/cgi-bin/carddisp.pl?gene=SUPT5H
KLF5	Kruppel Like Factor 5	Protein Coding	44	GC13P073054	2.05334	https://www.genecards.org/cgi-bin/carddisp.pl?gene=KLF5
PDK1	Pyruvate Dehydrogenase Kinase 1	Protein Coding	45	GC02P172555	2.05274	https://www.genecards.org/cgi-bin/carddisp.pl?gene=PDK1
IL18BP	Interleukin 18 Binding Protein	Protein Coding	40	GC11P071998	2.0525	https://www.genecards.org/cgi-bin/carddisp.pl?gene=IL18BP
UGCG	UDP-Glucose Ceramide Glucosyltransferase	Protein Coding	42	GC09P111896	2.0523	https://www.genecards.org/cgi-bin/carddisp.pl?gene=UGCG
NCOR2	Nuclear Receptor Corepressor 2	Protein Coding	42	GC12M124324	2.05227	https://www.genecards.org/cgi-bin/carddisp.pl?gene=NCOR2
BHLHE40	Basic Helix-Loop-Helix Family Member E40	Protein Coding	39	GC03P004980	2.05227	https://www.genecards.org/cgi-bin/carddisp.pl?gene=BHLHE40
PPA1	Inorganic Pyrophosphatase 1	Protein Coding	40	GC10M070202	2.05112	https://www.genecards.org/cgi-bin/carddisp.pl?gene=PPA1
PTPRU	Protein Tyrosine Phosphatase Receptor Type U	Protein Coding	42	GC01P029236	2.05093	https://www.genecards.org/cgi-bin/carddisp.pl?gene=PTPRU
ADPRH	ADP-Ribosylarginine Hydrolase	Protein Coding	34	GC03P119579	2.05061	https://www.genecards.org/cgi-bin/carddisp.pl?gene=ADPRH
DBT	Dihydrolipoamide Branched Chain Transacylase E2	Protein Coding	41	GC01M100186	2.04964	https://www.genecards.org/cgi-bin/carddisp.pl?gene=DBT
SIRT3	Sirtuin 3	Protein Coding	45	GC11M000215	2.04878	https://www.genecards.org/cgi-bin/carddisp.pl?gene=SIRT3
AGPS	Alkylglycerone Phosphate Synthase	Protein Coding	41	GC02P177392	2.04831	https://www.genecards.org/cgi-bin/carddisp.pl?gene=AGPS
ARTN	Artemin	Protein Coding	40	GC01P043933	2.04799	https://www.genecards.org/cgi-bin/carddisp.pl?gene=ARTN
DENND1A	DENN Domain Containing 1A	Protein Coding	37	GC09M123379	2.04799	https://www.genecards.org/cgi-bin/carddisp.pl?gene=DENND1A
GATB	Glutamyl-TRNA Amidotransferase Subunit B	Protein Coding	36	GC04M151670	2.04799	https://www.genecards.org/cgi-bin/carddisp.pl?gene=GATB
ENSG00000255038	Novel Transcript, Antisense To SF3B2	RNA Gene	9	GC11M066067	2.04799	https://www.genecards.org/cgi-bin/carddisp.pl?gene=ENSG00000255038
P4HB	Prolyl 4-Hydroxylase Subunit Beta	Protein Coding	46	GC17M081843	2.04348	https://www.genecards.org/cgi-bin/carddisp.pl?gene=P4HB
SLC29A1	Solute Carrier Family 29 Member 1 (Augustine Blood Group)	Protein Coding	46	GC06P044219	2.04336	https://www.genecards.org/cgi-bin/carddisp.pl?gene=SLC29A1
CDK3	Cyclin Dependent Kinase 3	Protein Coding	39	GC17P076008	2.0432	https://www.genecards.org/cgi-bin/carddisp.pl?gene=CDK3
MYO16	Myosin XVI	Protein Coding	34	GC13P108495	2.0432	https://www.genecards.org/cgi-bin/carddisp.pl?gene=MYO16
UNK	Unk Zinc Finger	Protein Coding	34	GC17P075784	2.0432	https://www.genecards.org/cgi-bin/carddisp.pl?gene=UNK
ZNF227	Zinc Finger Protein 227	Protein Coding	32	GC19P044207	2.0432	https://www.genecards.org/cgi-bin/carddisp.pl?gene=ZNF227
LINC00593	Long Intergenic Non-Protein Coding RNA 593	RNA Gene	16	GC15P117549	2.0432	https://www.genecards.org/cgi-bin/carddisp.pl?gene=LINC00593
PCAT29	Prostate Cancer Associated Transcript 29	RNA Gene	16	GC15P118926	2.0432	https://www.genecards.org/cgi-bin/carddisp.pl?gene=PCAT29
DRAIC	Downregulated RNA In Cancer, Inhibitor Of Cell Invasion And Migration	RNA Gene	15	GC15P117547	2.0432	https://www.genecards.org/cgi-bin/carddisp.pl?gene=DRAIC
B4GALT1	Beta-1,4-Galactosyltransferase 1	Protein Coding	44	GC09M033100	2.04297	https://www.genecards.org/cgi-bin/carddisp.pl?gene=B4GALT1
RASA1	RAS P21 Protein Activator 1	Protein Coding	45	GC05P087267	2.04255	https://www.genecards.org/cgi-bin/carddisp.pl?gene=RASA1
DEFB104A	Defensin Beta 104A	Protein Coding	31	GC08P007836	2.04033	https://www.genecards.org/cgi-bin/carddisp.pl?gene=DEFB104A
MEIS1	Meis Homeobox 1	Protein Coding	41	GC02P066433	2.03985	https://www.genecards.org/cgi-bin/carddisp.pl?gene=MEIS1
APCS	Amyloid P Component, Serum	Protein Coding	42	GC01P159587	2.03982	https://www.genecards.org/cgi-bin/carddisp.pl?gene=APCS
AOC1	Amine Oxidase Copper Containing 1	Protein Coding	38	GC07P150824	2.03954	https://www.genecards.org/cgi-bin/carddisp.pl?gene=AOC1
CLEC4M	C-Type Lectin Domain Family 4 Member M	Protein Coding	39	GC19P007763	2.03858	https://www.genecards.org/cgi-bin/carddisp.pl?gene=CLEC4M
PSORS1C1	Psoriasis Susceptibility 1 Candidate 1	Protein Coding	30	GC06P031114	2.03835	https://www.genecards.org/cgi-bin/carddisp.pl?gene=PSORS1C1
LSM2	LSM2 Homolog, U6 Small Nuclear RNA And MRNA Degradation Associated	Protein Coding	38	GC06M065974	2.03774	https://www.genecards.org/cgi-bin/carddisp.pl?gene=LSM2
GCNT1	Glucosaminyl (N-Acetyl) Transferase 1	Protein Coding	40	GC09P076420	2.03737	https://www.genecards.org/cgi-bin/carddisp.pl?gene=GCNT1
MCM6	Minichromosome Maintenance Complex Component 6	Protein Coding	42	GC02M135839	2.03676	https://www.genecards.org/cgi-bin/carddisp.pl?gene=MCM6
SLC35E3	Solute Carrier Family 35 Member E3	Protein Coding	33	GC12P068746	2.03674	https://www.genecards.org/cgi-bin/carddisp.pl?gene=SLC35E3
TMBIM1	Transmembrane BAX Inhibitor Motif Containing 1	Protein Coding	35	GC02M218274	2.03671	https://www.genecards.org/cgi-bin/carddisp.pl?gene=TMBIM1
AP4M1	Adaptor Related Protein Complex 4 Subunit Mu 1	Protein Coding	38	GC07P101029	2.03635	https://www.genecards.org/cgi-bin/carddisp.pl?gene=AP4M1
ZFP36L2	ZFP36 Ring Finger Protein Like 2	Protein Coding	37	GC02M043184	2.03597	https://www.genecards.org/cgi-bin/carddisp.pl?gene=ZFP36L2
A2M	Alpha-2-Macroglobulin	Protein Coding	43	GC12M009067	2.03399	https://www.genecards.org/cgi-bin/carddisp.pl?gene=A2M
ADORA2B	Adenosine A2b Receptor	Protein Coding	45	GC17P015851	2.03343	https://www.genecards.org/cgi-bin/carddisp.pl?gene=ADORA2B
ASH1L	ASH1 Like Histone Lysine Methyltransferase	Protein Coding	39	GC01M155335	2.03298	https://www.genecards.org/cgi-bin/carddisp.pl?gene=ASH1L
DARS1	Aspartyl-TRNA Synthetase 1	Protein Coding	35	GC02M135905	2.03298	https://www.genecards.org/cgi-bin/carddisp.pl?gene=DARS1
ENSG00000261505	Novel Transcript, Antisense To UBE2I	RNA Gene	9	GC16M001317	2.03298	https://www.genecards.org/cgi-bin/carddisp.pl?gene=ENSG00000261505
NRBF2	Nuclear Receptor Binding Factor 2	Protein Coding	36	GC10P063133	2.03226	https://www.genecards.org/cgi-bin/carddisp.pl?gene=NRBF2
SCAMP2	Secretory Carrier Membrane Protein 2	Protein Coding	37	GC15M074843	2.0318	https://www.genecards.org/cgi-bin/carddisp.pl?gene=SCAMP2
ORM2	Orosomucoid 2	Protein Coding	36	GC09P114329	2.03163	https://www.genecards.org/cgi-bin/carddisp.pl?gene=ORM2
PGPEP1	Pyroglutamyl-Peptidase I	Protein Coding	35	GC19P066243	2.03139	https://www.genecards.org/cgi-bin/carddisp.pl?gene=PGPEP1
NCR3	Natural Cytotoxicity Triggering Receptor 3	Protein Coding	38	GC06M031588	2.03094	https://www.genecards.org/cgi-bin/carddisp.pl?gene=NCR3
MIR324	MicroRNA 324	RNA Gene	20	GC17M007223	2.0299	https://www.genecards.org/cgi-bin/carddisp.pl?gene=MIR324
GDI1	GDP Dissociation Inhibitor 1	Protein Coding	42	GC0XP154436	2.02898	https://www.genecards.org/cgi-bin/carddisp.pl?gene=GDI1
ALPL	Alkaline Phosphatase, Biomineralization Associated	Protein Coding	49	GC01P021508	2.02834	https://www.genecards.org/cgi-bin/carddisp.pl?gene=ALPL
MAPK11	Mitogen-Activated Protein Kinase 11	Protein Coding	45	GC22M050263	2.02564	https://www.genecards.org/cgi-bin/carddisp.pl?gene=MAPK11
PRPF3	Pre-MRNA Processing Factor 3	Protein Coding	42	GC01P150321	2.02547	https://www.genecards.org/cgi-bin/carddisp.pl?gene=PRPF3
MDC1	Mediator Of DNA Damage Checkpoint 1	Protein Coding	40	GC06M065881	2.02547	https://www.genecards.org/cgi-bin/carddisp.pl?gene=MDC1
NFKBIL1	NFKB Inhibitor Like 1	Protein Coding	37	GC06P083692	2.02547	https://www.genecards.org/cgi-bin/carddisp.pl?gene=NFKBIL1
WDSUB1	WD Repeat, Sterile Alpha Motif And U-Box Domain Containing 1	Protein Coding	32	GC02M159235	2.02545	https://www.genecards.org/cgi-bin/carddisp.pl?gene=WDSUB1
PDXK	Pyridoxal Kinase	Protein Coding	45	GC21P043719	2.02504	https://www.genecards.org/cgi-bin/carddisp.pl?gene=PDXK
IL16	Interleukin 16	Protein Coding	40	GC15P081159	2.02484	https://www.genecards.org/cgi-bin/carddisp.pl?gene=IL16
NR3C2	Nuclear Receptor Subfamily 3 Group C Member 2	Protein Coding	45	GC04M148078	2.02424	https://www.genecards.org/cgi-bin/carddisp.pl?gene=NR3C2
FURIN	Furin, Paired Basic Amino Acid Cleaving Enzyme	Protein Coding	44	GC15P090868	2.02292	https://www.genecards.org/cgi-bin/carddisp.pl?gene=FURIN
ADAM1A	ADAM Metallopeptidase Domain 1A (Pseudogene)	Pseudogene	16	GC12P111899	2.02273	https://www.genecards.org/cgi-bin/carddisp.pl?gene=ADAM1A
NT5C	5', 3'-Nucleotidase, Cytosolic	Protein Coding	40	GC17M075130	2.02269	https://www.genecards.org/cgi-bin/carddisp.pl?gene=NT5C
HNRNPUL1	Heterogeneous Nuclear Ribonucleoprotein U Like 1	Protein Coding	37	GC19P041262	2.02269	https://www.genecards.org/cgi-bin/carddisp.pl?gene=HNRNPUL1
TNRC6B	Trinucleotide Repeat Containing Adaptor 6B	Protein Coding	37	GC22P040044	2.02269	https://www.genecards.org/cgi-bin/carddisp.pl?gene=TNRC6B
ZNF235	Zinc Finger Protein 235	Protein Coding	30	GC19M044228	2.02269	https://www.genecards.org/cgi-bin/carddisp.pl?gene=ZNF235
CRAMP1	Cramped Chromatin Regulator Homolog 1	Protein Coding	24	GC16P011660	2.02269	https://www.genecards.org/cgi-bin/carddisp.pl?gene=CRAMP1
FGFR2	Fibroblast Growth Factor Receptor 2	Protein Coding	52	GC10M121478	2.02173	https://www.genecards.org/cgi-bin/carddisp.pl?gene=FGFR2
CLEC16A	C-Type Lectin Domain Containing 16A	Protein Coding	36	GC16P010944	2.02154	https://www.genecards.org/cgi-bin/carddisp.pl?gene=CLEC16A
MFN2	Mitofusin 2	Protein Coding	46	GC01P011980	2.02152	https://www.genecards.org/cgi-bin/carddisp.pl?gene=MFN2
SYT2	Synaptotagmin 2	Protein Coding	43	GC01M202559	2.02152	https://www.genecards.org/cgi-bin/carddisp.pl?gene=SYT2
TBC1D1	TBC1 Domain Family Member 1	Protein Coding	40	GC04P038078	2.02133	https://www.genecards.org/cgi-bin/carddisp.pl?gene=TBC1D1
WTAP	WT1 Associated Protein	Protein Coding	38	GC06P159725	2.02124	https://www.genecards.org/cgi-bin/carddisp.pl?gene=WTAP
CCHCR1	Coiled-Coil Alpha-Helical Rod Protein 1	Protein Coding	38	GC06M065905	2.0202	https://www.genecards.org/cgi-bin/carddisp.pl?gene=CCHCR1
FBL	Fibrillarin	Protein Coding	41	GC19M039834	2.01981	https://www.genecards.org/cgi-bin/carddisp.pl?gene=FBL
AK9	Adenylate Kinase 9	Protein Coding	33	GC06M109492	2.01981	https://www.genecards.org/cgi-bin/carddisp.pl?gene=AK9
ETV7	ETS Variant Transcription Factor 7	Protein Coding	34	GC06M066113	2.01885	https://www.genecards.org/cgi-bin/carddisp.pl?gene=ETV7
MIR28	MicroRNA 28	RNA Gene	20	GC03P188688	2.01839	https://www.genecards.org/cgi-bin/carddisp.pl?gene=MIR28
EVPL	Envoplakin	Protein Coding	36	GC17M076004	2.01748	https://www.genecards.org/cgi-bin/carddisp.pl?gene=EVPL
ATG13	Autophagy Related 13	Protein Coding	36	GC11P046648	2.01744	https://www.genecards.org/cgi-bin/carddisp.pl?gene=ATG13
ART1	ADP-Ribosyltransferase 1	Protein Coding	36	GC11P003684	2.01682	https://www.genecards.org/cgi-bin/carddisp.pl?gene=ART1
RNF128	Ring Finger Protein 128	Protein Coding	37	GC0XP106693	2.0167	https://www.genecards.org/cgi-bin/carddisp.pl?gene=RNF128
TNFRSF10D	TNF Receptor Superfamily Member 10d	Protein Coding	40	GC08M023135	2.0166	https://www.genecards.org/cgi-bin/carddisp.pl?gene=TNFRSF10D
GATA3	GATA Binding Protein 3	Protein Coding	47	GC10P008045	2.01627	https://www.genecards.org/cgi-bin/carddisp.pl?gene=GATA3
OPA1	OPA1 Mitochondrial Dynamin Like GTPase	Protein Coding	44	GC03P193594	2.01521	https://www.genecards.org/cgi-bin/carddisp.pl?gene=OPA1
GPATCH3	G-Patch Domain Containing 3	Protein Coding	33	GC01M026890	2.01308	https://www.genecards.org/cgi-bin/carddisp.pl?gene=GPATCH3
CYP51A1	Cytochrome P450 Family 51 Subfamily A Member 1	Protein Coding	42	GC07M092112	2.01272	https://www.genecards.org/cgi-bin/carddisp.pl?gene=CYP51A1
IL17C	Interleukin 17C	Protein Coding	36	GC16P088638	2.01262	https://www.genecards.org/cgi-bin/carddisp.pl?gene=IL17C
ZNF180	Zinc Finger Protein 180	Protein Coding	36	GC19M065899	2.01234	https://www.genecards.org/cgi-bin/carddisp.pl?gene=ZNF180
ACKR2	Atypical Chemokine Receptor 2	Protein Coding	37	GC03P042804	2.00985	https://www.genecards.org/cgi-bin/carddisp.pl?gene=ACKR2
CREB5	CAMP Responsive Element Binding Protein 5	Protein Coding	38	GC07P028305	2.00934	https://www.genecards.org/cgi-bin/carddisp.pl?gene=CREB5
STK19	Serine/Threonine Kinase 19	Protein Coding	38	GC06P031971	2.00934	https://www.genecards.org/cgi-bin/carddisp.pl?gene=STK19
CDIPT	CDP-Diacylglycerol--Inositol 3-Phosphatidyltransferase	Protein Coding	40	GC16M037106	2.00753	https://www.genecards.org/cgi-bin/carddisp.pl?gene=CDIPT
MIR204	MicroRNA 204	RNA Gene	24	GC09M070809	2.00305	https://www.genecards.org/cgi-bin/carddisp.pl?gene=MIR204
LOC110806306	Telomerase RNA Component (TERC) Promoter	Biological Region	3	GC03P169764	2.00305	https://www.genecards.org/cgi-bin/carddisp.pl?gene=LOC110806306
DVL2	Dishevelled Segment Polarity Protein 2	Protein Coding	44	GC17M007225	2.00256	https://www.genecards.org/cgi-bin/carddisp.pl?gene=DVL2
AZIN1	Antizyme Inhibitor 1	Protein Coding	39	GC08M102826	2.00256	https://www.genecards.org/cgi-bin/carddisp.pl?gene=AZIN1
[truncated: 63,536 more rows]
