# Supplementary material for: Neutrophil extracellular traps mediate the crosstalk between plaque microenvironment and unstable carotid plaque formation
Source: Exp Mol Med. 2024 Aug 1;56(8):1717–35. doi: 10.1038/s12276-024-01281-4 (PMC11372095; doi:10.1038/s12276-024-01281-4)
Supplement: Supplementary file 7 — Supplementary Table 9 deg (NETs st. HUVECs) GSE179828 [file 12276_2024_1281_MOESM7_ESM.xls]

## Sheet: deg_NETs_HUVEC
	logFC	AveExpr	t	P.Value	adj.P.Val	B
HSPG2	-11189.9	62701.8	-13509.8	9.76562e-19	1.7208e-14	-1.31179
RRM2	780.811	4214.32	115.917	3.47851e-09	3.06474e-05	-1.31483
HLX	1616.74	1104.7	74.6334	2.65963e-08	0.000156218	-1.3191
CBFB	1154.58	2213.54	68.5228	3.94608e-08	0.000173835	-1.32046
KPNA4	806.971	2791.96	59.0205	7.86231e-08	0.000247451	-1.32347
BCOR	520.788	720.403	58.1423	8.42578e-08	0.000247451	-1.32382
EDN1	-2093.72	1453.14	-47.2252	2.20034e-07	0.000551757	-1.32999
ANKRD28	173.977	1018.34	45.9164	2.505e-07	0.000551757	-1.33104
UTP25	427.549	912.531	42.0464	3.7601e-07	0.000736185	-1.33472
SNN	426.204	982.549	37.4571	6.40674e-07	0.00112893	-1.34063
SRGAP2B	-84.2083	534.378	-34.9701	8.79308e-07	0.00124785	-1.34484
NOL4L	549.018	1656.97	34.8227	8.96585e-07	0.00124785	-1.34511
CAVIN2	-618.247	618.978	-34.6234	9.20607e-07	0.00124785	-1.34549
CCN2	-18908.4	12251.1	-33.2993	1.10176e-06	0.00128217	-1.3482
RPA1	-347.699	2409.81	-33.2195	1.114e-06	0.00128217	-1.34837
BMP4	-854.212	636.724	-32.903	1.16422e-06	0.00128217	-1.34907
NAB2	463.678	638.036	30.6634	1.61064e-06	0.00166948	-1.35465
FLT1	3720.21	5383.8	30.0146	1.77726e-06	0.00173984	-1.35649
FGF2	-56.3994	156.986	-27.3162	2.7413e-06	0.00250196	-1.36562
FCHSD2	226.014	537.952	26.6076	3.09341e-06	0.00250196	-1.36847
NUMB	234.811	1397.62	26.5036	3.1496e-06	0.00250196	-1.36891
ENC1	-631.573	875.715	-26.3951	3.20952e-06	0.00250196	-1.36937
PRKD2	158.624	657.395	26.2957	3.26571e-06	0.00250196	-1.3698
SLC20A1	1668.81	3300.54	25.3239	3.88265e-06	0.0026645	-1.37426
GPR37	543.06	544.511	25.2822	3.91213e-06	0.0026645	-1.37446
CAD	-396.708	2225.2	-25.255	3.9315e-06	0.0026645	-1.37459
CERK	827.911	3975.17	24.0692	4.90318e-06	0.00319996	-1.38081
NAV1	-381.875	1972.75	-23.6588	5.30599e-06	0.00333918	-1.38317
ICAM2	-995.109	4146.99	-23.1886	5.81811e-06	0.00351569	-1.38603
MFNG	-318.418	2718.97	-22.8175	6.26514e-06	0.00351569	-1.38841
MEF2C	711.049	1438.24	22.4878	6.69775e-06	0.00351569	-1.39063
FAM91A1	125.743	860.03	22.4852	6.70123e-06	0.00351569	-1.39064
TP53BP2	95.0014	445.171	22.4543	6.74359e-06	0.00351569	-1.39085
KLHL6	182.816	405.202	22.4254	6.78359e-06	0.00351569	-1.39105
CSGALNACT2	258.827	715.225	22.2452	7.03926e-06	0.00354397	-1.39231
PDGFA	531.193	847.537	22.0118	7.38814e-06	0.00355821	-1.39399
CITED2	-204.297	957.185	-21.1171	8.93584e-06	0.00355821	-1.40092
PTGER4	-394.369	400.515	-20.9774	9.21182e-06	0.00355821	-1.40208
SPHK1	1342.46	4341.33	20.9264	9.31505e-06	0.00355821	-1.40251
SEC24A	97.8511	519.633	20.9235	9.32107e-06	0.00355821	-1.40253
TM4SF1	2088.81	6240.53	20.8416	9.49009e-06	0.00355821	-1.40323
SLC44A2	-164.106	1129.37	-20.7575	9.66751e-06	0.00355821	-1.40395
CCN1	-3342.03	3755.53	-20.6741	9.84727e-06	0.00355821	-1.40467
PPP1R3B	-422.465	485.835	-20.6662	9.86455e-06	0.00355821	-1.40474
VEGFC	398.173	707.091	20.5829	1.00487e-05	0.00355821	-1.40548
HTR1B	-386.736	251.732	-20.5117	1.02095e-05	0.00355821	-1.40611
PRICKLE1	-500.98	889.972	-20.4443	1.03645e-05	0.00355821	-1.40672
CEP43	58.4008	101.939	20.1695	1.10271e-05	0.00355821	-1.40925
TWNK	-64.4267	344.926	-20.1076	1.11833e-05	0.00355821	-1.40983
ITPRIP	768.655	1235.88	20.0325	1.13766e-05	0.00355821	-1.41055
CDC25B	-280.458	979.322	-20.0115	1.14313e-05	0.00355821	-1.41075
RAB30	-213.364	226.855	-19.9648	1.15544e-05	0.00355821	-1.4112
SLC35G2	155.11	238.598	19.9243	1.16623e-05	0.00355821	-1.41159
MSMO1	-173.809	316.055	-19.883	1.17735e-05	0.00355821	-1.41199
XPC	-72.4456	410.427	-19.7443	1.21568e-05	0.00355821	-1.41337
TMBIM1	-631.29	1721.09	-19.728	1.22028e-05	0.00355821	-1.41353
LRRC47	-142.506	745.236	-19.6636	1.23867e-05	0.00355821	-1.41418
B4GALT5	1043.03	1963.07	19.602	1.25659e-05	0.00355821	-1.4148
FAM43A	-1891.17	2786.83	-19.5918	1.25958e-05	0.00355821	-1.41491
RGL1	286.599	617.331	19.5661	1.26717e-05	0.00355821	-1.41517
EIF4E	254.132	1156.44	19.4724	1.2953e-05	0.00355821	-1.41614
CDCA8	-272.244	647.116	-19.4434	1.30418e-05	0.00355821	-1.41644
DIS3L	-168.897	453.163	-19.4012	1.31721e-05	0.00355821	-1.41688
KSR2	-104.714	152.916	-19.393	1.31976e-05	0.00355821	-1.41697
ERBIN	255.817	884.409	19.3826	1.323e-05	0.00355821	-1.41708
MTSS1	196.58	372.244	19.3515	1.33274e-05	0.00355821	-1.4174
ETS1	3135.31	3548.62	19.2838	1.35428e-05	0.00356175	-1.41812
EIF3E	-191.664	2949.22	-19.0096	1.44597e-05	0.00374698	-1.42112
ZBTB41	58.1108	115.572	18.8593	1.4994e-05	0.00382912	-1.42281
AXL	-853.331	6356.44	-18.7136	1.55351e-05	0.00391063	-1.42449
CALCRL	700.651	3064.12	18.5358	1.6228e-05	0.00393789	-1.42659
PAFAH1B1	-174.633	2046.7	-18.5334	1.62376e-05	0.00393789	-1.42662
PCYT2	-57.1628	336.939	-18.4364	1.66318e-05	0.00393789	-1.42779
SH2D3C	328.266	621.868	18.4063	1.67565e-05	0.00393789	-1.42816
CHST11	429.55	923.83	18.3529	1.69801e-05	0.00393789	-1.42881
SKIL	-137.707	1005.3	-18.3353	1.70548e-05	0.00393789	-1.42903
LSP1P5	-29.2056	101.574	-18.2213	1.7548e-05	0.00393789	-1.43045
MALL	998.273	3877.44	18.218	1.75623e-05	0.00393789	-1.43049
UNG	-210.065	645.307	-18.1971	1.76547e-05	0.00393789	-1.43075
YIPF5	684.959	1932.87	18.0803	1.81818e-05	0.00400477	-1.43224
FIGN	-37.5617	48.0314	-18.0311	1.84092e-05	0.0040048	-1.43288
OAZ2	-86.5653	882.053	-17.8333	1.93607e-05	0.00416042	-1.43548
TBC1D8	186.198	466.932	17.7395	1.98323e-05	0.00417883	-1.43675
LSM14B	-74.9886	290.667	-17.6795	2.01414e-05	0.00417883	-1.43756
SRXN1	546.06	1767.69	17.6425	2.03352e-05	0.00417883	-1.43807
CNN2	-644.87	2424.64	-17.5901	2.06131e-05	0.00417883	-1.4388
LAMB1	1080.7	8418.49	17.5508	2.08247e-05	0.00417883	-1.43935
TCF4	1480.96	3581.03	17.4437	2.14145e-05	0.00417883	-1.44086
SMAD7	-66.7706	196.677	-17.384	2.17524e-05	0.00417883	-1.44172
SNX9	939.018	2040.31	17.3575	2.1904e-05	0.00417883	-1.4421
AKAP12	10189.9	13761.1	17.3274	2.2078e-05	0.00417883	-1.44253
HES2	-129.071	281.58	-17.2486	2.2542e-05	0.00417883	-1.44368
ARHGAP24	502.559	1892.79	17.2478	2.25469e-05	0.00417883	-1.4437
RIN1	-87.4889	173.022	-17.2316	2.26439e-05	0.00417883	-1.44394
ATP5F1A	-580.452	6356.46	-17.1963	2.28569e-05	0.00417883	-1.44446
ANKRD1	-3966.1	3065.31	-17.1811	2.29491e-05	0.00417883	-1.44468
ADAM17	159.723	781.847	17.1572	2.30953e-05	0.00417883	-1.44504
TFRC	745.142	1685.18	17.1336	2.32407e-05	0.00417883	-1.44539
HK1	-417.208	4151.62	-16.9993	2.40902e-05	0.00425812	-1.44743
NRP2	395.161	3499.67	16.9877	2.4165e-05	0.00425812	-1.44761
CDC42SE1	838.968	1348.39	16.9477	2.44262e-05	0.00426152	-1.44822
VGLL4	938.023	932.501	16.8994	2.47464e-05	0.00427506	-1.44897
ADAMTS1	6916.98	4946.4	16.8148	2.53192e-05	0.00432951	-1.4503
DNAJB4	-474.005	523.714	-16.7746	2.5597e-05	0.00432951	-1.45094
SOCS3	905.452	750.047	16.7373	2.58578e-05	0.00432951	-1.45154
IL6ST	2423.03	9893.14	16.7109	2.60444e-05	0.00432951	-1.45196
NR1D2	-159.41	403.175	-16.6506	2.64777e-05	0.0043604	-1.45294
PKIA	265.399	1583.62	16.4978	2.76138e-05	0.00442756	-1.45545
TBXA2R	25.1875	43.5254	16.477	2.77725e-05	0.00442756	-1.4558
CD93	4271.23	13074.3	16.4497	2.79837e-05	0.00442756	-1.45626
FOSL1	841.339	1622.69	16.4207	2.82089e-05	0.00442756	-1.45675
CHAMP1	-115.545	283.178	-16.4207	2.82094e-05	0.00442756	-1.45675
DGKD	128.458	287.772	16.3588	2.86987e-05	0.00442756	-1.4578
PRKCI	96.1967	350.52	16.355	2.87293e-05	0.00442756	-1.45787
SLC25A25	129.018	425.234	16.3014	2.91618e-05	0.00442756	-1.45879
HK2	185.544	628.437	16.2806	2.93323e-05	0.00442756	-1.45915
FAM107B	800.423	4334.27	16.2724	2.93993e-05	0.00442756	-1.45929
LASP1	-518.078	4825.66	-16.2422	2.96494e-05	0.00442756	-1.45982
NEDD9	1351.79	1720.65	16.124	3.06524e-05	0.00453887	-1.4619
BAZ1A	382.971	1560.4	15.9929	3.18133e-05	0.00467151	-1.46426
PRAG1	-212.96	283.122	-15.8722	3.29289e-05	0.00479537	-1.46649
LRRC32	471.904	1199.28	15.835	3.32829e-05	0.00480719	-1.46718
RFLNA	-401.608	394.072	-15.7683	3.39287e-05	0.00482431	-1.46844
ZC3H12C	540.899	485.936	15.7599	3.4011e-05	0.00482431	-1.4686
MMP1	8758.85	36827.2	15.7384	3.42227e-05	0.00482431	-1.46901
LRRC4B	30.0639	20.0475	15.6447	3.51653e-05	0.00491783	-1.47081
ITGA2	1468.55	3322.06	15.5849	3.57834e-05	0.00496488	-1.47198
TGFBRAP1	-281.088	641.375	-15.5319	3.63415e-05	0.00500292	-1.47302
PYGB	-305.712	2416.01	-15.4297	3.74495e-05	0.00506885	-1.47506
FNDC3A	292.585	1148.45	15.3737	3.8074e-05	0.00506885	-1.4762
KRT80	-230.519	367.573	-15.3558	3.82759e-05	0.00506885	-1.47656
TAMALIN	1226.07	2165.92	15.3337	3.85279e-05	0.00506885	-1.47702
NSD2	-231.169	2076.67	-15.3182	3.87057e-05	0.00506885	-1.47734
ALDH1B1	-141.608	551.318	-15.3121	3.87756e-05	0.00506885	-1.47746
SLC16A1	-379.036	1814.01	-15.307	3.8834e-05	0.00506885	-1.47757
ANTXR2	944.756	2401.48	15.1675	4.04842e-05	0.00520227	-1.48048
SIVA1	-85.2928	863.021	-15.1571	4.06113e-05	0.00520227	-1.4807
UBA1	-411.974	6728.24	-15.1049	4.12521e-05	0.00520227	-1.48181
CCDC51	-49.1914	161.43	-15.1021	4.12876e-05	0.00520227	-1.48187
DLC1	-557.052	1607	-15.0985	4.13324e-05	0.00520227	-1.48195
APLN	1686.1	8155	15.0589	4.18287e-05	0.00521608	-1.4828
P2RY6	19.2442	18.6887	15.0426	4.20342e-05	0.00521608	-1.48315
KIAA0040	487.151	672.447	14.9772	4.2875e-05	0.00527566	-1.48458
ARHGAP21	504.559	1858.15	14.9499	4.32314e-05	0.00527566	-1.48518
SHANK3	659.408	1997.9	14.9362	4.34125e-05	0.00527566	-1.48548
TXNIP	-206.008	152.535	-14.8933	4.39828e-05	0.00530836	-1.48643
FNIP1	-73.7175	277.561	-14.7057	4.659e-05	0.00554061	-1.49069
KBTBD7	-24.3511	58.1278	-14.6957	4.67328e-05	0.00554061	-1.49092
ANGPT2	601.668	1066.14	14.6449	4.74737e-05	0.00554061	-1.4921
SPAAR	-139.342	147.446	-14.6368	4.7593e-05	0.00554061	-1.49229
FGF16	273.418	263.946	14.6237	4.77876e-05	0.00554061	-1.4926
BRCA2	-92.8472	205.318	-14.6184	4.78659e-05	0.00554061	-1.49272
FBXO33	60.4225	154.269	14.5951	4.82136e-05	0.00554061	-1.49327
MYO10	1791.1	5173.71	14.5408	4.90368e-05	0.00554061	-1.49456
SAMD4A	263.176	892.025	14.5307	4.91904e-05	0.00554061	-1.49479
CDK4	-224.989	2917.55	-14.5282	4.92297e-05	0.00554061	-1.49486
GRB10	2920.21	5477.87	14.5193	4.93659e-05	0.00554061	-1.49507
GREM1	30.32	30.1294	14.4896	4.98277e-05	0.00555704	-1.49578
KCTD12	-870.394	2722.98	-14.3537	5.20032e-05	0.0057632	-1.49909
ADAM19	140.999	591.412	14.3282	5.24249e-05	0.00577362	-1.49972
MAFK	555.217	936.977	14.3012	5.28748e-05	0.005787	-1.50039
FAM124B	-170.161	365.762	-14.278	5.32662e-05	0.00579385	-1.50097
SH2B3	1932.47	3698.39	14.2106	5.44217e-05	0.00588322	-1.50268
TBX18	-260.954	604.468	-14.1688	5.51534e-05	0.00590066	-1.50374
PALMD	-558.789	754.043	-14.1632	5.52527e-05	0.00590066	-1.50389
HS1BP3	-73.5181	303.127	-14.1054	5.62868e-05	0.00596651	-1.50538
ATG12	-68.8606	382.024	-14.07	5.69306e-05	0.00596651	-1.50629
L3MBTL3	-73.1678	927.286	-14.0459	5.73755e-05	0.00596651	-1.50693
UGCG	164.022	316.367	14.0382	5.75175e-05	0.00596651	-1.50713
FRMD6	-363.226	859.594	-14.0343	5.75897e-05	0.00596651	-1.50723
MINPP1	474.994	728.154	14.0177	5.7901e-05	0.00596651	-1.50767
THEM6	-226.729	490.623	-13.9847	5.85225e-05	0.0059955	-1.50854
NR1H2	87.7336	766.782	13.9498	5.91884e-05	0.00602867	-1.50947
AJUBA	-299.829	397.683	-13.9268	5.96315e-05	0.00603889	-1.51009
SMAD3	1213.33	1992.12	13.8629	6.08871e-05	0.00612775	-1.51181
AFF4	313.068	1894.33	13.8026	6.21022e-05	0.00612775	-1.51346
AP1M1	-386.627	1531.1	-13.7793	6.25793e-05	0.00612775	-1.51411
SOX17	2139.61	2076.16	13.7608	6.29617e-05	0.00612775	-1.51462
VAV2	-171.292	502.143	-13.747	6.32471e-05	0.00612775	-1.515
XPO6	-451.308	2117.62	-13.7291	6.36223e-05	0.00612775	-1.5155
INCENP	-106.498	901.881	-13.7029	6.41747e-05	0.00612775	-1.51624
KLHL12	-96.5339	292.567	-13.6853	6.455e-05	0.00612775	-1.51673
SUSD5	-164.522	548.682	-13.6795	6.46724e-05	0.00612775	-1.51689
DAG1	-360.043	1724.12	-13.672	6.48338e-05	0.00612775	-1.51711
AKT1	-334.296	3858.58	-13.6673	6.49343e-05	0.00612775	-1.51724
CDC20	-530.993	1684.22	-13.6377	6.55756e-05	0.00612775	-1.51808
DTL	-117.109	453.415	-13.6189	6.59864e-05	0.00612775	-1.51862
PHF20	-68.9847	639.581	-13.6079	6.6228e-05	0.00612775	-1.51893
RAD21	-239.392	2447.55	-13.6023	6.63511e-05	0.00612775	-1.51909
SERPINH1	-376.528	3800.15	-13.5745	6.69696e-05	0.00612775	-1.51989
LDLR	-471.343	1077.84	-13.5699	6.70709e-05	0.00612775	-1.52002
CSF1	403.52	327.781	13.5569	6.73637e-05	0.00612775	-1.5204
ZNF335	117.441	263.314	13.5497	6.75245e-05	0.00612775	-1.52061
LFNG	126.531	182.99	13.533	6.79029e-05	0.00612775	-1.52109
ANKRD50	-881.048	1442.67	-13.5201	6.81969e-05	0.00612775	-1.52147
KRT7	-656.721	2860.76	-13.5142	6.8333e-05	0.00612775	-1.52164
LSM4	-93.9383	936.386	-13.5066	6.85073e-05	0.00612775	-1.52186
RTL10	-396.588	429.082	-13.4707	6.93365e-05	0.0061706	-1.52291
SCD	-1213.73	3470.58	-13.4535	6.97385e-05	0.00617518	-1.52342
LRIG1	317.924	749.485	13.413	7.0696e-05	0.00618539	-1.52462
MICB	-93.8433	315.013	-13.4118	7.07238e-05	0.00618539	-1.52466
RASSF8	310.09	1401.41	13.4042	7.09068e-05	0.00618539	-1.52489
MGARP	-88.5811	227.622	-13.3754	7.15985e-05	0.00621497	-1.52575
TEAD4	-90.3922	588.606	-13.3472	7.22874e-05	0.006244	-1.5266
PPARD	197.375	635.722	13.3062	7.33002e-05	0.00628912	-1.52784
PDE4B	1866.23	2384.1	13.2522	7.466e-05	0.00628912	-1.5295
TBX1	-141.383	147.433	-13.2361	7.507e-05	0.00628912	-1.52999
ZFYVE27	91.0139	256.335	13.2244	7.53714e-05	0.00628912	-1.53035
ARL5B	375.358	888.999	13.2039	7.59018e-05	0.00628912	-1.53099
WDR26	369.751	1661.87	13.1978	7.60618e-05	0.00628912	-1.53118
ERLIN1	-130.163	936.917	-13.1902	7.62587e-05	0.00628912	-1.53142
DAB2IP	-197.622	987.958	-13.1848	7.63992e-05	0.00628912	-1.53158
TFPI2	6513.74	8521.79	13.1846	7.64067e-05	0.00628912	-1.53159
SSH1	347.481	660.493	13.1812	7.64945e-05	0.00628912	-1.5317
CDCP1	158.185	245.482	13.172	7.67358e-05	0.00628912	-1.53199
FOXO3	-81.7261	184.128	-13.0479	8.00916e-05	0.00653377	-1.53593
NEXN	-57.5914	143.845	-12.9888	8.17506e-05	0.00660916	-1.53784
PDGFB	2391.66	3094.61	12.9883	8.17659e-05	0.00660916	-1.53785
GRAMD1B	126.797	110.64	12.9486	8.29036e-05	0.00665701	-1.53915
AHNAK2	-1294.14	1983.12	-12.9413	8.31135e-05	0.00665701	-1.53939
CD55	2358.16	3636.33	12.92	8.37343e-05	0.00667639	-1.54009
CACNG8	34.3089	89.5972	12.8912	8.45822e-05	0.00671362	-1.54105
MAPKBP1	195.96	467.811	12.8758	8.50421e-05	0.00671985	-1.54156
C4orf46	-85.5364	420.044	-12.842	8.60556e-05	0.00672205	-1.54269
SAMD4B	308.254	986.888	12.8388	8.61531e-05	0.00672205	-1.5428
XKR8	-83.3631	208.81	-12.8368	8.62144e-05	0.00672205	-1.54286
KITLG	1767.28	1938.28	12.7481	8.89553e-05	0.00687901	-1.54587
MTUS1	-331.649	1575.95	-12.7464	8.90082e-05	0.00687901	-1.54593
AMDHD2	-68.5264	244.437	-12.6708	9.14327e-05	0.00703553	-1.54855
PCDH1	1223.71	3288.3	12.6366	9.2554e-05	0.00707268	-1.54974
SKA3	-95.1114	258.91	-12.6316	9.27183e-05	0.00707268	-1.54992
FNDC3B	378.68	2345.95	12.5987	9.38141e-05	0.0071006	-1.55108
RRM1	-197.461	2176.63	-12.5965	9.38902e-05	0.0071006	-1.55116
MAP3K5	-79.315	214.639	-12.55	9.54675e-05	0.00718219	-1.55281
PEAR1	-310.284	1020.1	-12.5357	9.59611e-05	0.00718219	-1.55332
AMPD2	149.904	791.122	12.4938	9.74225e-05	0.00718219	-1.55483
RASL10A	14.6589	9.75417	12.492	9.7483e-05	0.00718219	-1.5549
RELT	404.623	429.517	12.4834	9.77891e-05	0.00718219	-1.55521
ATL3	-221.764	1102.4	-12.4706	9.82422e-05	0.00718219	-1.55567
SH3BP4	-994.891	1265.61	-12.4626	9.85251e-05	0.00718219	-1.55596
TLR4	-415.9	949.689	-12.4522	9.8898e-05	0.00718219	-1.55634
GGA2	-129.022	697.823	-12.4487	9.90236e-05	0.00718219	-1.55647
TMEM200A	129.669	264.554	12.4481	9.90451e-05	0.00718219	-1.55649
ENTPD7	162.793	773.79	12.3469	0.000102755	0.00742072	-1.56023
RPRD2	-135.887	433.608	-12.3254	0.000103565	0.00742907	-1.56104
CRY1	165.345	649.873	12.3215	0.000103714	0.00742907	-1.56119
NR3C2	122.831	300.388	12.2248	0.000107462	0.00766632	-1.56486
FAM110A	83.605	204.57	12.2092	0.000108082	0.00767949	-1.56546
ARL4A	-94.8633	176.702	-12.1773	0.000109363	0.00772568	-1.5667
LIMS1	435.918	2497.13	12.1712	0.000109609	0.00772568	-1.56693
CSF2RB	243.955	1079.89	12.1601	0.00011006	0.00772658	-1.56736
MRPS33	-21.7564	211.217	-12.1429	0.000110767	0.00774532	-1.56804
PROX1	38.6397	49.4304	12.1267	0.000111432	0.00776106	-1.56867
RTL6	171.379	1044.18	12.1064	0.000112277	0.00778914	-1.56947
CHD4	930.849	6212.23	12.0637	0.000114075	0.00784417	-1.57116
SNAP23	-140.176	1360.3	-12.057	0.000114361	0.00784417	-1.57143
FST	127.451	363.516	12.0507	0.00011463	0.00784417	-1.57168
C19orf48	-265.237	1266.97	-12.0292	0.000115559	0.00784417	-1.57254
ERCC2	-173.95	1007.51	-12.0287	0.000115577	0.00784417	-1.57256
ARRDC3	255.14	712.265	12.0184	0.000116027	0.00784417	-1.57298
SFPQ	689.559	6513.92	12.0147	0.000116187	0.00784417	-1.57312
FAM177A1	59.7292	338.253	11.9867	0.000117414	0.00789679	-1.57426
C15orf39	637.841	1089.47	11.9343	0.000119749	0.00798443	-1.57639
ZNF252P	-20.0233	90.8	-11.9334	0.000119791	0.00798443	-1.57643
TMEM223	-40.9061	120.495	-11.9271	0.000120077	0.00798443	-1.57669
POLR3H	-181.862	927.954	-11.9129	0.000120721	0.00799706	-1.57727
ST6GAL1	156.767	955.741	11.8991	0.000121354	0.00800889	-1.57784
SGO2	-67.7161	252.519	-11.878	0.000122326	0.00804292	-1.57871
ELP3	-50.0378	370.686	-11.8388	0.000124155	0.00813281	-1.58034
ZSWIM6	162.847	364.947	11.8223	0.000124939	0.00815391	-1.58104
MAPK1	-113.773	2158.39	-11.7665	0.000127623	0.00829831	-1.5834
RASSF10	11.8453	5.92264	11.7383	0.000129005	0.00835495	-1.5846
ENDOD1	113.9	428.281	11.7295	0.000129442	0.00835495	-1.58498
ZNF710	129.189	531.327	11.6476	0.000133582	0.00856471	-1.58853
CEP170	650.055	3247.8	11.6406	0.000133945	0.00856471	-1.58884
ELOVL1	-322.592	1590.81	-11.6296	0.000134517	0.00856471	-1.58932
EPHA2	804.882	3177.01	11.6273	0.000134636	0.00856471	-1.58942
SOX4	4054.39	5429.73	11.617	0.00013517	0.00856773	-1.58987
CHSY3	194.133	354.915	11.5803	0.000137105	0.00862486	-1.5915
MEF2D	244.469	818.725	11.5725	0.000137523	0.00862486	-1.59185
PHF3	-79.6647	521.999	-11.5669	0.000137823	0.00862486	-1.5921
CMTM7	130.697	533.072	11.563	0.000138029	0.00862486	-1.59227
BRAF	80.3944	251.676	11.5404	0.000139249	0.00864321	-1.59328
FZD1	-61.6839	149.845	-11.5358	0.000139498	0.00864321	-1.59349
FAM168A	-66.3722	259.306	-11.5303	0.000139794	0.00864321	-1.59373
TPX2	-366.804	2411.77	-11.4654	0.000143383	0.00883407	-1.59667
TPM1	-312.127	2928.58	-11.4416	0.00014473	0.00888604	-1.59777
CDYL2	426.152	1672.42	11.3546	0.000149772	0.00911532	-1.6018
TRAM2	-657.372	1507.9	-11.3519	0.000149932	0.00911532	-1.60193
NUP58	121.429	886.436	11.3505	0.000150017	0.00911532	-1.602
BCL6B	4510.85	3181.75	11.3328	0.000151069	0.00914774	-1.60283
SEMA7A	317.053	193.947	11.3172	0.000152004	0.00916611	-1.60356
SPRY4	789.839	736.653	11.31	0.000152441	0.00916611	-1.6039
TACC3	-322.947	1363.4	-11.3018	0.000152933	0.00916611	-1.60429
ASAP2	101.193	780.91	11.2839	0.000154024	0.00919729	-1.60514
DKK1	-763.565	1177.48	-11.2762	0.000154497	0.00919729	-1.60551
BDKRB2	82.4075	52.0154	11.241	0.000156682	0.00929594	-1.6072
C1orf109	-63.6242	222.613	-11.2298	0.00015738	0.00930601	-1.60773
ZFYVE9	-45.5028	401.204	-11.1936	0.000159674	0.00941006	-1.60949
DDX23	-118.998	1339.42	-11.1761	0.0001608	0.00944483	-1.61034
PIK3R1	341.503	664.417	11.1521	0.000162358	0.0095047	-1.61152
C11orf68	-136.637	468.856	-11.0961	0.000166059	0.00968914	-1.61429
COQ10B	42.6319	273.303	11.0345	0.000170257	0.00982516	-1.61739
EHD4	545.494	4677.33	11.0312	0.000170479	0.00982516	-1.61755
MTMR9	84.8253	393.799	11.0241	0.000170976	0.00982516	-1.61791
ARHGDIB	-434.225	4848.6	-11.0236	0.000171011	0.00982516	-1.61794
TMEM59	-96.2544	859.827	-11.0212	0.000171178	0.00982516	-1.61806
WASL	110.356	407.538	11.0011	0.000172581	0.00986703	-1.61908
DBNDD1	-89.1397	407.493	-10.9925	0.000173185	0.00986703	-1.61952
GPR68	27.6228	26.3469	10.9868	0.000173587	0.00986703	-1.61981
FRMD5	-68.1339	184.574	-10.9532	0.000175985	0.0099425	-1.62153
IER2	680.467	2244.96	10.9369	0.000177165	0.0099425	-1.62238
CMTM3	125.019	1052.17	10.9273	0.000177864	0.0099425	-1.62288
PURB	290.932	1193.43	10.9221	0.00017824	0.0099425	-1.62314
PPP1R18	314.893	1844.7	10.9213	0.000178301	0.0099425	-1.62319
GALNT10	-466.119	1772.25	-10.918	0.000178539	0.0099425	-1.62336
MEF2A	272.343	828.367	10.9134	0.000178878	0.0099425	-1.6236
RNF122	64.7694	148.107	10.9059	0.000179429	0.0099425	-1.62399
PDP1	-226.681	351.269	-10.8538	0.000183316	0.0100889	-1.62672
TOX	-72.7703	193.527	-10.8498	0.000183616	0.0100889	-1.62693
STX6	362.26	891.398	10.8351	0.000184734	0.0100889	-1.62771
CALHM2	-69.3261	149.26	-10.8338	0.000184832	0.0100889	-1.62778
FADS2	-574.52	3062.42	-10.8325	0.000184934	0.0100889	-1.62785
KDM7A	245.945	239.932	10.7876	0.000188398	0.0102377	-1.63025
TRAF4	277.547	601.378	10.7822	0.000188823	0.0102377	-1.63054
NFKBIE	559.391	587.021	10.7699	0.000189786	0.0102583	-1.6312
SLC45A3	-112.148	380.281	-10.7216	0.000193639	0.0104346	-1.63382
RRP12	157.764	1178.02	10.7106	0.000194528	0.0104357	-1.63442
LIMD1	89.07	324.986	10.7068	0.000194844	0.0104357	-1.63463
TMEM204	231.804	596.733	10.6938	0.000195905	0.0104607	-1.63534
KCTD13	77.3203	128.142	10.6579	0.000198871	0.010587	-1.63733
PYCR1	-107.107	1023.07	-10.5988	0.000203869	0.0108027	-1.64062
LRRC4	90.6192	230.015	10.5956	0.000204148	0.0108027	-1.64081
LBH	432.904	936.438	10.5867	0.000204909	0.0108105	-1.6413
CALM2	-523.889	5402.54	-10.5779	0.000205679	0.0108187	-1.6418
SASH1	219.311	1302.71	10.5598	0.000207253	0.0108615	-1.64283
NHSL2	-142.947	424.121	-10.5466	0.000208414	0.0108615	-1.64358
FILIP1L	-50.0986	85.7604	-10.5451	0.000208545	0.0108615	-1.64366
CCNA2	-348.382	1355.81	-10.5269	0.000210164	0.0108615	-1.6447
FAT4	-336.996	618.924	-10.5266	0.00021019	0.0108615	-1.64472
RDH10	253.111	329.718	10.5164	0.000211098	0.0108615	-1.6453
CPTP	-86.9783	293.021	-10.5071	0.000211939	0.0108615	-1.64584
BDNF	-91.8339	88.6942	-10.5015	0.000212439	0.0108615	-1.64616
CYP2U1	-53.1599	154.726	-10.4942	0.000213099	0.0108615	-1.64658
STIL	-130.243	435.789	-10.4934	0.000213177	0.0108615	-1.64663
KIAA0100	-362.723	4186.96	-10.4923	0.000213273	0.0108615	-1.64669
KIAA1522	-124.787	290.657	-10.4637	0.000215885	0.0109552	-1.64835
CALM3	-505.166	4048.62	-10.4559	0.000216608	0.0109552	-1.6488
STARD8	317.502	518.785	10.4519	0.000216979	0.0109552	-1.64904
CXCL5	20.2286	11.9379	10.4365	0.000218407	0.0109959	-1.64994
INPP4B	40.4272	182.965	10.4023	0.000221638	0.0111267	-1.65195
TRIM25	-335.228	1397.62	-10.39	0.000222809	0.0111537	-1.65268
SMG5	-218.94	1071.69	-10.3758	0.000224173	0.0111643	-1.65352
EPHB4	-1598.63	4556.73	-10.3746	0.000224286	0.0111643	-1.65359
CPEB4	242.044	347.452	10.362	0.000225504	0.0111933	-1.65434
ARSG	18.4989	79.7417	10.3449	0.000227172	0.0112318	-1.65537
JOSD1	462.629	1854.29	10.341	0.000227555	0.0112318	-1.6556
THBD	162.58	456.536	10.3217	0.000229455	0.011271	-1.65676
HSPA2	-50.6572	94.4442	-10.3151	0.000230116	0.011271	-1.65716
MARCHF6	160.92	1106.66	10.287	0.000232925	0.011271	-1.65886
HMGA2	415.014	2264.95	10.2793	0.000233712	0.011271	-1.65933
IP6K2	162.219	538.371	10.271	0.000234548	0.011271	-1.65984
ELL2	739.116	1041.07	10.2573	0.000235947	0.011271	-1.66067
PHLDA1	931.728	1324.25	10.2553	0.000236154	0.011271	-1.6608
PPP1R3E	-18.9844	36.7156	-10.2553	0.000236158	0.011271	-1.6608
BMPR2	854.661	5018.13	10.2535	0.000236342	0.011271	-1.66091
PPP3R1	163.57	1379.77	10.2534	0.000236355	0.011271	-1.66092
BRF2	-25.95	112.453	-10.2511	0.000236582	0.011271	-1.66105
UAP1L1	-220.72	525.093	-10.2424	0.000237488	0.011271	-1.66159
ZEB1	269.102	1055.2	10.2421	0.00023751	0.011271	-1.66161
C11orf95	126.517	515.243	10.2396	0.00023777	0.011271	-1.66176
ZNF703	-123.034	190.941	-10.2372	0.000238017	0.011271	-1.66191
PRNP	-132.853	998.608	-10.2318	0.000238584	0.011271	-1.66224
SLC41A2	71.8042	80.1371	10.2182	0.000239997	0.0113075	-1.66308
CCDC9	64.9236	188.608	10.2043	0.000241455	0.0113458	-1.66394
POLR2I	-19.2239	244.859	-10.1967	0.000242267	0.0113537	-1.66442
DLL4	31.6658	69.0243	10.1841	0.000243603	0.0113775	-1.6652
NAMPT	733.361	2231.97	10.1797	0.000244067	0.0113775	-1.66548
MBNL1	445.233	4283.95	10.1425	0.000248083	0.0114928	-1.66781
PAFAH1B3	-46.7317	401.508	-10.1329	0.000249135	0.0114928	-1.66842
TPST1	32.055	197.382	10.1319	0.000249239	0.0114928	-1.66848
CERT1	187.132	528.437	10.127	0.000249775	0.0114928	-1.66879
GADD45B	-94.7303	174.056	-10.125	0.000250002	0.0114928	-1.66892
EIF4G2	991.089	19543.1	10.1168	0.000250903	0.0114928	-1.66944
UPF1	-258.17	1790	-10.1149	0.000251106	0.0114928	-1.66956
TAX1BP3	-235.241	2847.51	-10.0966	0.00025314	0.0115354	-1.67073
ZNF697	460.336	665.903	10.0948	0.000253346	0.0115354	-1.67084
SOX7	1433.83	1408.95	10.0809	0.000254909	0.0115659	-1.67174
ILVBL	-132.345	1048.76	-10.0771	0.000255327	0.0115659	-1.67197
CCNF	-269.43	1024.41	-10.0677	0.000256394	0.0115704	-1.67258
ANKRD55	42.9853	76.741	10.0646	0.000256741	0.0115704	-1.67278
SLC9A3R1	-73.7189	319.021	-10.0458	0.000258891	0.0115931	-1.67399
RASD1	86.9894	69.8164	10.0435	0.000259152	0.0115931	-1.67414
FUT4	65.4842	230.575	10.0429	0.000259219	0.0115931	-1.67418
TUFM	-178.421	4014.07	-10.0167	0.000262257	0.0116993	-1.67588
DDX19A	-87.0961	825.722	-9.99959	0.000264257	0.0117125	-1.677
ARMCX6	-81.4622	375.654	-9.98695	0.000265748	0.0117125	-1.67783
PPP1R16B	366.634	740.78	9.98358	0.000266147	0.0117125	-1.67805
MKRN2	-78.235	559.402	-9.97277	0.000267433	0.0117125	-1.67876
FAM102A	87.7764	267.176	9.97023	0.000267737	0.0117125	-1.67893
DUSP3	-206.092	845.745	-9.96198	0.000268724	0.0117125	-1.67947
PLK1	-371.106	1740.78	-9.95432	0.000269645	0.0117125	-1.67998
B3GNT5	766.845	930.901	9.95163	0.000269969	0.0117125	-1.68016
F2R	-1104.1	4924.15	-9.95032	0.000270128	0.0117125	-1.68025
TNFAIP8L1	318.463	538.114	9.94932	0.000270247	0.0117125	-1.68031
DOT1L	1044.41	1340.02	9.94312	0.000270998	0.0117125	-1.68072
OTUD4	644.509	1181.24	9.94268	0.000271051	0.0117125	-1.68075
RGS3	175.967	1327.15	9.93266	0.00027227	0.0117125	-1.68142
KPNA2	-616.996	4239.28	-9.9307	0.000272508	0.0117125	-1.68155
TENM3	109.197	418.467	9.93059	0.000272522	0.0117125	-1.68156
DNAJC3	98.3533	1067.12	9.9167	0.000274223	0.0117569	-1.68249
ARHGAP31	1399.68	2419.05	9.91094	0.000274933	0.0117587	-1.68287
HTR1D	-20.3819	23.7446	-9.88007	0.000278771	0.0118427	-1.68495
ZNF175	-125.062	250.752	-9.87083	0.000279933	0.0118427	-1.68557
PRR29	-234.063	538.39	-9.86421	0.000280769	0.0118427	-1.68602
GBX2	-26.5583	42.1514	-9.86194	0.000281056	0.0118427	-1.68618
BIRC5	-250.748	1328.03	-9.86084	0.000281196	0.0118427	-1.68625
ETV3	176.747	422.348	9.8598	0.000281327	0.0118427	-1.68632
SAC3D1	-91.0075	196.498	-9.84891	0.000282712	0.0118427	-1.68706
ZNF174	-29.3842	83.7776	-9.84635	0.000283039	0.0118427	-1.68724
SLC2A3	464.838	757.296	9.8389	0.000283992	0.0118427	-1.68774
BNC1	-95.7853	164.221	-9.83704	0.000284231	0.0118427	-1.68787
B4GALT2	-192.459	1637.45	-9.83659	0.000284289	0.0118427	-1.6879
BCL9L	-261.797	655.302	-9.82795	0.000285401	0.011861	-1.68849
DOCK10	349.313	762.056	9.81527	0.000287042	0.0119003	-1.68936
SP1	-103.657	746.754	-9.80726	0.000288085	0.0119003	-1.68991
IMPDH2	-318.477	2956.1	-9.80064	0.000288951	0.0119003	-1.69037
EFTUD2	-359.905	3356.71	-9.78679	0.000290771	0.0119003	-1.69133
DIPK1B	-230.714	1537.6	-9.785	0.000291008	0.0119003	-1.69145
SSR1	-103.057	1929.46	-9.77913	0.000291785	0.0119003	-1.69186
KIFBP	-96.6067	440.165	-9.77495	0.00029234	0.0119003	-1.69215
PLEKHG5	97.805	905.131	9.77223	0.0002927	0.0119003	-1.69234
GEMIN4	-248.702	910.259	-9.76551	0.000293596	0.0119003	-1.6928
TRIM65	-170.703	429.496	-9.75892	0.000294478	0.0119003	-1.69326
RAB11FIP5	-353.332	1248.77	-9.75772	0.000294639	0.0119003	-1.69335
C3orf52	127.602	118.922	9.74822	0.000295916	0.0119003	-1.69401
PIK3CA	190.036	560.416	9.74525	0.000296316	0.0119003	-1.69422
CTDSP2	-345.9	2060.19	-9.7424	0.000296701	0.0119003	-1.69442
SPRED1	633.361	888.011	9.74103	0.000296886	0.0119003	-1.69451
TYMS	-219.788	2246.15	-9.7373	0.000297391	0.0119003	-1.69477
KCTD7	-36.6253	72.0454	-9.73052	0.000298313	0.0119003	-1.69525
NDUFV2	145.933	942.559	9.72911	0.000298505	0.0119003	-1.69535
GDF6	-453.918	706.911	-9.71836	0.000299974	0.0119292	-1.69611
PFAS	-164.812	1376.44	-9.71391	0.000300583	0.0119292	-1.69642
RAPH1	176.748	409.802	9.70751	0.000301464	0.0119348	-1.69687
BLMH	-138.566	1121.51	-9.70306	0.000302078	0.0119348	-1.69719
CLEC14A	-2569.36	5025.48	-9.69403	0.000303329	0.0119492	-1.69782
RNF26	-192.209	701.917	-9.69064	0.0003038	0.0119492	-1.69807
SLC5A3	174.602	267.388	9.65952	0.000308168	0.0120941	-1.70028
FAR1	81.9317	802.104	9.65419	0.000308923	0.0120959	-1.70067
NEK6	-228.153	545.533	-9.64952	0.000309587	0.0120959	-1.701
YES1	833.051	3042.34	9.63115	0.000312214	0.0121683	-1.70232
MED20	-100.446	328.092	-9.62693	0.000312822	0.0121683	-1.70263
PRKCE	-239.312	400.653	-9.61859	0.000314028	0.012182	-1.70323
AFF1	-85.0597	314.518	-9.61494	0.000314556	0.012182	-1.70349
RBMS1	377.756	1493.02	9.60829	0.000315523	0.0121926	-1.70398
RRAS2	-142.902	949.468	-9.59199	0.000317908	0.0122496	-1.70516
SLC25A13	-54.0617	552.163	-9.58872	0.000318388	0.0122496	-1.7054
ANKFY1	-164.203	716.766	-9.57591	0.000320282	0.0122558	-1.70634
ADD1	-250.113	2807.38	-9.57518	0.000320389	0.0122558	-1.70639
PFKP	-439.338	6898.32	-9.57353	0.000320635	0.0122558	-1.70651
LYPD1	-304.288	687.047	-9.53523	0.000326384	0.0124485	-1.70933
TMEM159	-42.1372	100.71	-9.5219	0.000328413	0.0124793	-1.71032
NFKB2	481.81	368.212	9.52063	0.000328608	0.0124793	-1.71041
SHROOM4	842.09	1181.52	9.5088	0.000330422	0.0124961	-1.71129
DAGLB	-63.1006	216.803	-9.50702	0.000330697	0.0124961	-1.71143
CXCR4	211.741	264.59	9.5039	0.000331177	0.0124961	-1.71166
C2CD2	68.8881	253.943	9.49013	0.000333313	0.0125498	-1.71269
RAD50	-73.9628	399.478	-9.48464	0.000334169	0.0125552	-1.7131
AP2M1	-555.561	6509.15	-9.47543	0.000335609	0.0125825	-1.71379
KLF2	-414.646	650.683	-9.46709	0.000336921	0.0125998	-1.71442
TRAF7	-189.571	2501.28	-9.46342	0.0003375	0.0125998	-1.71469
YRDC	367.922	722.498	9.45835	0.000338302	0.012603	-1.71508
HOXA6	-14.7081	16.6101	-9.44115	0.00034104	0.0126782	-1.71638
PTPRE	417.912	999.302	9.43438	0.000342126	0.0126918	-1.71689
ARL6IP5	-267.238	1239.07	-9.42043	0.000344374	0.0127484	-1.71796
GTPBP1	116.489	882.174	9.41367	0.000345471	0.0127622	-1.71847
NAB1	480.498	453.634	9.39988	0.000347721	0.0127943	-1.71953
SERPINB8	614.258	1356.3	9.39591	0.00034837	0.0127943	-1.71983
HOXA11	-88.7506	249.071	-9.395	0.000348521	0.0127943	-1.7199
ZC3H12A	49.7094	44.2433	9.37922	0.000351123	0.0128631	-1.72112
MMP14	1748.25	10235.1	9.37032	0.000352601	0.0128904	-1.72181
CDC6	-234.936	737.77	-9.35017	0.000355976	0.0129869	-1.72337
STYK1	-66.2047	132.771	-9.34338	0.000357123	0.0130018	-1.7239
SEMA4C	148.846	273.464	9.32525	0.000360206	0.013086	-1.72531
PMS2	-58.2917	197.855	-9.32107	0.00036092	0.013086	-1.72564
PLAUR	2142.5	2598.96	9.30351	0.000363943	0.0131685	-1.72702
SUFU	-88.6314	377.952	-9.29062	0.000366182	0.0132136	-1.72804
PRRC1	-160.946	1114.58	-9.2877	0.000366691	0.0132136	-1.72827
XRN1	52.0358	415.371	9.27093	0.000369633	0.0132563	-1.7296
RFK	79.7083	759.794	9.26928	0.000369924	0.0132563	-1.72973
STK10	218.592	732.451	9.26811	0.000370131	0.0132563	-1.72982
MEX3C	174.016	680.259	9.23321	0.000376356	0.0134519	-1.73261
BTBD10	-132.334	788.697	-9.21525	0.000379609	0.0135407	-1.73406
VASP	502.964	2582.15	9.20176	0.000382073	0.013601	-1.73515
PLPP3	4116.57	3285.16	9.1781	0.000386446	0.0136156	-1.73707
SIPA1L2	-86.1186	322.805	-9.17628	0.000386783	0.0136156	-1.73722
SPART	-157.903	902.362	-9.15745	0.00039031	0.0136156	-1.73876
VCL	-799.596	4641.56	-9.15523	0.000390727	0.0136156	-1.73894
FMNL3	311.819	1781.06	9.15151	0.000391429	0.0136156	-1.73925
ADORA2B	-52.3161	106.463	-9.14988	0.000391737	0.0136156	-1.73938
ETF1	323.134	3375.27	9.14935	0.000391838	0.0136156	-1.73943
DDX27	51.3717	334.096	9.14828	0.000392039	0.0136156	-1.73951
CDCA7	-97.3772	278.81	-9.13713	0.000394158	0.0136156	-1.74043
BTG3	148.902	411.971	9.1361	0.000394354	0.0136156	-1.74052
COBLL1	-75.3192	317.557	-9.132	0.000395136	0.0136156	-1.74086
ZBTB18	-85.3844	124.829	-9.12672	0.000396147	0.0136156	-1.74129
PUM3	128.492	755.186	9.12116	0.000397214	0.0136156	-1.74175
ETV6	232.183	498.949	9.11979	0.000397477	0.0136156	-1.74187
MCAM	1477.41	15816.5	9.11859	0.000397709	0.0136156	-1.74196
PDE4D	-73.2447	313.211	-9.11643	0.000398124	0.0136156	-1.74214
TESK1	96.6467	267.301	9.11594	0.00039822	0.0136156	-1.74218
CALHM5	-171.646	260.617	-9.11323	0.000398743	0.0136156	-1.74241
NR2F2	-1479.69	3134.08	-9.11164	0.000399049	0.0136156	-1.74254
SRRM1	-74.3631	684.036	-9.10944	0.000399475	0.0136156	-1.74272
KIF2C	-202.371	971.403	-9.1063	0.000400083	0.0136156	-1.74298
MSL3	78.9894	543.974	9.10608	0.000400126	0.0136156	-1.743
LEMD2	-77.6936	394.291	-9.10542	0.000400254	0.0136156	-1.74306
TMEM129	-56.9853	339.1	-9.097	0.000401893	0.013645	-1.74376
OXCT2	-22.6417	24.2253	-9.09128	0.00040301	0.0136566	-1.74424
GDE1	-222.818	757.26	-9.06752	0.000407691	0.0137887	-1.74623
TNFRSF10D	-256.535	857.218	-9.06028	0.00040913	0.0138012	-1.74684
TREX1	-39.8428	104.358	-9.04594	0.000412001	0.0138012	-1.74805
RAB36	-16.3267	48.7728	-9.03894	0.00041341	0.0138012	-1.74864
PRPSAP1	-126.735	735.572	-9.03846	0.000413508	0.0138012	-1.74868
KHSRP	-458.369	3766.7	-9.03684	0.000413834	0.0138012	-1.74882
RUNX1T1	-158.489	228.478	-9.03627	0.000413949	0.0138012	-1.74887
FJX1	123.579	549.155	9.03549	0.000414106	0.0138012	-1.74893
ZBTB47	-39.3031	204.386	-9.03054	0.00041511	0.0138012	-1.74935
SYT1	71.0594	181.691	9.03053	0.00041511	0.0138012	-1.74935
SLC40A1	-303.531	421.071	-9.02147	0.000416953	0.0138174	-1.75012
P2RY1	53.7083	84.5014	9.01392	0.000418496	0.0138174	-1.75077
CD44	345.344	3571.81	9.0128	0.000418726	0.0138174	-1.75086
PTPN7	98.1697	204.117	9.00933	0.000419437	0.0138174	-1.75116
ACLY	-444.754	6033.17	-9.00895	0.000419516	0.0138174	-1.75119
CLCN4	-199.337	460.091	-8.99611	0.000422162	0.0138786	-1.75229
CYTH2	499.582	1252.96	8.98732	0.000423985	0.0139125	-1.75304
PSMD12	42.8656	1025.15	8.97825	0.000425879	0.0139214	-1.75383
SLC12A6	84.5656	314.408	8.97685	0.000426171	0.0139214	-1.75395
ERCC6	-116.368	275.639	-8.97468	0.000426626	0.0139214	-1.75413
ANKRD12	88.9194	246.151	8.9692	0.000427775	0.0139331	-1.75461
PEX5	164.524	499.578	8.9637	0.000428934	0.0139451	-1.75508
RASSF2	63.5647	269.706	8.94514	0.000432871	0.0140472	-1.75669
SCARF2	121.268	378.016	8.9337	0.000435319	0.0141006	-1.75769
B4GAT1	-63.1456	312.713	-8.92444	0.000437313	0.0141332	-1.7585
MSX1	81.4308	69.8268	8.91888	0.000438515	0.0141332	-1.75898
LGR4	-57.6897	90.0118	-8.91789	0.00043873	0.0141332	-1.75907
BBS10	-39.5944	133.424	-8.91132	0.000440157	0.0141533	-1.75965
USP11	102.787	633.078	8.90659	0.000441189	0.0141606	-1.76006
PPRC1	-65.2861	590.212	-8.89393	0.000443961	0.0142097	-1.76118
TMCC3	168.93	584.424	8.88903	0.00044504	0.0142097	-1.76161
ARHGAP17	200.654	1382.24	8.88859	0.000445138	0.0142097	-1.76165
ICOSLG	42.3339	32.0814	8.87961	0.000447123	0.0142473	-1.76244
KIF20A	-244.869	909.184	-8.87371	0.000448436	0.0142522	-1.76297
RWDD1	-36.1914	486.186	-8.8705	0.000449149	0.0142522	-1.76325
BAZ1B	-259.208	1653.75	-8.86802	0.000449703	0.0142522	-1.76347
ANLN	-420.502	2125.35	-8.86151	0.00045116	0.0142727	-1.76405
TECPR1	-113.075	881.613	-8.85149	0.000453414	0.0142989	-1.76495
CASP3	185.171	1128.97	8.84897	0.000453983	0.0142989	-1.76517
C1orf115	-138.815	384.825	-8.84702	0.000454422	0.0142989	-1.76534
ABCG1	86.4711	327.717	8.83951	0.000456125	0.0143122	-1.76602
KLHL22	-75.345	205.751	-8.838	0.000456468	0.0143122	-1.76615
AGGF1	59.0403	301.515	8.81497	0.000461742	0.0144518	-1.76822
SDF2	44.3889	399.124	8.80785	0.000463387	0.0144556	-1.76887
NLRP1	-116.954	578.672	-8.80722	0.000463532	0.0144556	-1.76892
CDCA2	-156.123	402.02	-8.8038	0.000464326	0.0144556	-1.76923
ARHGAP11A	-333.344	1191.42	-8.79437	0.00046652	0.014472	-1.77009
MTMR6	134.791	978.604	8.79096	0.000467316	0.014472	-1.7704
MALT1	54.0336	148.578	8.79087	0.000467339	0.014472	-1.7704
GIT2	-180.349	510.657	-8.78418	0.000468906	0.014472	-1.77101
MAFF	1288.33	1401.49	8.78336	0.000469098	0.014472	-1.77109
MAPK9	-65.0872	583.449	-8.78047	0.000469779	0.014472	-1.77135
ICMT	-354.834	1778.42	-8.76065	0.000474472	0.014591	-1.77316
ABCF1	238.721	1358.23	8.74868	0.000477335	0.0146413	-1.77426
IRF2BP2	-282.419	698.061	-8.74688	0.000477767	0.0146413	-1.77443
PCDH12	147.731	301.81	8.74245	0.000478833	0.0146485	-1.77483
FAM83D	-174.858	583.829	-8.73639	0.000480295	0.0146677	-1.77539
GIPC1	-150.091	1684.75	-8.72588	0.000482845	0.0147201	-1.77636
IFNAR1	90.7767	658.286	8.71026	0.000486663	0.0148109	-1.77781
HUWE1	-323.052	3762.45	-8.70602	0.000487706	0.014817	-1.77821
CEMIP2	243.326	1001.43	8.69629	0.00049011	0.0148545	-1.77911
EMP1	337.277	9041.91	8.69237	0.000491082	0.0148545	-1.77948
GTPBP4	205.571	1380.56	8.69082	0.000491467	0.0148545	-1.77962
FAM117B	-33.7775	59.7301	-8.68531	0.00049284	0.0148704	-1.78014
APC	-96.4217	528.222	-8.68144	0.000493804	0.0148741	-1.7805
CD200	127.136	131.812	8.67194	0.000496186	0.0149203	-1.78139
GPR3	47.7197	75.3493	8.63494	0.000505597	0.0151641	-1.78489
CREM	108.968	352.095	8.63331	0.000506015	0.0151641	-1.78504
ATF2	55.9472	306.279	8.62776	0.000507448	0.0151812	-1.78557
SEC22C	-100.843	601.909	-8.62236	0.000508844	0.0151972	-1.78608
HDAC7	-450.779	1627.46	-8.61356	0.000511133	0.0152143	-1.78692
WWTR1	805.231	5993.42	8.60964	0.000512154	0.0152143	-1.7873
FANCG	-47.8617	373.368	-8.60848	0.000512458	0.0152143	-1.78741
PLCG1	-372.48	1486.98	-8.6069	0.00051287	0.0152143	-1.78756
NCAPD2	-208.871	1713.27	-8.59983	0.000514725	0.0152436	-1.78824
ZMYND8	-224.878	442.329	-8.59024	0.000517252	0.0152731	-1.78916
ZFAND5	459.945	2242.46	8.58348	0.000519044	0.0152731	-1.78981
CTNNB1	2079.95	7525.35	8.58221	0.000519381	0.0152731	-1.78993
PPP1R13L	-63.2922	356.819	-8.5796	0.000520076	0.0152731	-1.79019
GATAD1	-65.2164	241.163	-8.57944	0.000520117	0.0152731	-1.7902
GIMAP1	-187.054	298.198	-8.57643	0.00052092	0.0152731	-1.79049
KDM2A	191.522	1182.38	8.56581	0.000523759	0.0153308	-1.79152
ADARB1	-103.326	334.517	-8.55135	0.000527658	0.0154193	-1.79292
DCUN1D5	76.2856	848.837	8.54646	0.000528986	0.0154325	-1.7934
RARG	58.6544	258.288	8.53845	0.000531164	0.0154518	-1.79418
TRAF3	206.969	944.885	8.53607	0.000531815	0.0154518	-1.79441
TNS3	470.895	978.514	8.53438	0.000532277	0.0154518	-1.79458
PDLIM7	-297.017	2146.46	-8.52433	0.000535037	0.0154596	-1.79556
ABCB6	-58.4594	145.425	-8.52397	0.000535135	0.0154596	-1.7956
NVL	-34.7364	236.128	-8.52217	0.000535632	0.0154596	-1.79577
NFX1	-71.1928	265.18	-8.52063	0.000536056	0.0154596	-1.79592
HEG1	-273.918	1299.88	-8.5142	0.000537835	0.0154856	-1.79656
WWC3	89.9619	778.848	8.50372	0.000540748	0.0155441	-1.79759
CSNK1A1	297.956	3666.91	8.48686	0.000545474	0.0156472	-1.79925
FADD	-245.31	883.505	-8.48461	0.000546111	0.0156472	-1.79948
TNFRSF12A	615.541	2163.16	8.47469	0.000548918	0.0156851	-1.80046
DDAH1	-145.931	950.063	-8.47365	0.000549215	0.0156851	-1.80057
NBPF26	17.9511	29.4528	8.46907	0.000550518	0.0156969	-1.80102
MRPS34	-220.343	928.982	-8.46482	0.00055173	0.015706	-1.80145
INPP5D	-88.0547	265.55	-8.43487	0.000560368	0.0159262	-1.80445
TCAF1P1	-40.5944	182.601	-8.42214	0.000564089	0.015988	-1.80573
RAD54L2	128.366	678.716	8.42123	0.000564357	0.015988	-1.80582
NT5DC2	-207.036	2695.07	-8.41009	0.00056764	0.0160552	-1.80695
ATMIN	-68.1389	434.744	-8.40004	0.000570621	0.0161136	-1.80797
RFC1	-92.3844	663.471	-8.39258	0.000572845	0.0161506	-1.80873
PLAT	575.016	3565.87	8.38653	0.000574657	0.0161758	-1.80934
PIK3R3	-113.677	241	-8.38067	0.000576421	0.0161995	-1.80994
LENG8	124.139	490.446	8.36443	0.000581336	0.0163117	-1.81161
MARCHF8	-81.2775	422.514	-8.35221	0.00058507	0.0163645	-1.81286
MAP3K14	75.0469	61.976	8.35219	0.000585077	0.0163645	-1.81287
SPAG9	237.505	1382.19	8.34006	0.000588811	0.0164429	-1.81412
NR1D1	-29.1611	91.4156	-8.3252	0.000593423	0.0165017	-1.81566
AVPI1	-24.965	30.7722	-8.32449	0.000593645	0.0165017	-1.81573
MRPL38	-96.6128	670.193	-8.32335	0.000594002	0.0165017	-1.81585
PTPN12	431.106	1405.59	8.32122	0.000594666	0.0165017	-1.81607
SGK1	1183.27	2704.42	8.31489	0.000596649	0.0165022	-1.81673
G3BP1	284.134	3512.88	8.31426	0.000596849	0.0165022	-1.8168
HBEGF	1921.59	1578.07	8.31221	0.000597493	0.0165022	-1.81701
DUSP11	75.3886	260.8	8.30917	0.000598448	0.0165028	-1.81733
FBXW2	-101.384	786.816	-8.28809	0.000605138	0.0165448	-1.81953
KRR1	103.976	513.09	8.28508	0.000606099	0.0165448	-1.81985
NOX4	149.637	652.912	8.28253	0.000606917	0.0165448	-1.82012
DDX3X	1600.78	6956.41	8.28171	0.00060718	0.0165448	-1.82021
GTSE1	-140.111	617.964	-8.28099	0.00060741	0.0165448	-1.82028
CMTR2	-134.884	237.424	-8.27962	0.00060785	0.0165448	-1.82043
CHST2	1040.69	1638.23	8.27955	0.000607872	0.0165448	-1.82043
LGALS3	-28.9461	358.247	-8.27796	0.000608382	0.0165448	-1.8206
C15orf54	-143.378	357.932	-8.27733	0.000608585	0.0165448	-1.82067
CNST	89.9439	298.952	8.27492	0.000609361	0.0165448	-1.82092
ELOC	-40.1969	815.147	-8.25566	0.000615602	0.0166862	-1.82296
TENT5B	-13.61	9.57889	-8.25302	0.000616463	0.0166862	-1.82324
SLC30A7	334.322	613.722	8.24907	0.000617754	0.0166955	-1.82366
RAP1B	439.629	3082.79	8.24288	0.000619786	0.0167247	-1.82431
CERS5	80.0928	503.877	8.23768	0.0006215	0.0167453	-1.82487
KCNJ2	296.988	255.105	8.23355	0.000622864	0.0167565	-1.82531
G0S2	140.58	222.139	8.22613	0.000625321	0.0167969	-1.8261
CENPB	-525.665	2958.05	-8.22053	0.000627187	0.0168133	-1.8267
DNAJB2	-48.9636	263.042	-8.21625	0.000628614	0.0168133	-1.82716
PEA15	-504.265	4316.97	-8.21572	0.000628793	0.0168133	-1.82722
CKAP2	-319.312	928.259	-8.20722	0.000631642	0.0168639	-1.82813
PANX1	267.466	490.28	8.20025	0.000633992	0.0168928	-1.82888
PALLD	-59.4983	577.591	-8.19833	0.000634643	0.0168928	-1.82909
ST8SIA4	157.344	482.01	8.18756	0.000638296	0.0169644	-1.83025
MYL12B	-241.177	5678.52	-8.17578	0.000642324	0.0170106	-1.83153
MED22	-170.485	453.02	-8.17406	0.000642916	0.0170106	-1.83172
CTTNBP2NL	152.824	1044.96	8.16987	0.000644357	0.0170106	-1.83217
RCSD1	18.2203	9.49903	8.16827	0.000644908	0.0170106	-1.83234
SBNO2	533.255	1051.12	8.16784	0.000645057	0.0170106	-1.83239
PNP	1404.04	4316.01	8.16561	0.000645825	0.0170106	-1.83263
MCM2	-445.096	2026.1	-8.16174	0.000647163	0.0170204	-1.83306
LPCAT2	-95.9992	559.165	-8.15582	0.000649219	0.017049	-1.8337
BICD1	60.7375	274.117	8.1484	0.000651804	0.0170914	-1.83451
EIF3H	-80.0025	1884.59	-8.12931	0.000658513	0.0172179	-1.83661
NF2	-273.942	1218.67	-8.12911	0.000658583	0.0172179	-1.83663
LMNB1	-369.045	2095.71	-8.12631	0.000659572	0.0172182	-1.83694
PLA2G4A	409.794	1072.71	8.11876	0.000662255	0.0172432	-1.83777
NPC1	194.162	764.308	8.11676	0.000662967	0.0172432	-1.83799
SC5D	-100.387	267.843	-8.11334	0.000664188	0.0172432	-1.83837
SPECC1L	-298.672	1030.4	-8.11263	0.000664441	0.0172432	-1.83845
UBE2D3P1	-7.58722	5.29361	-8.10401	0.000667531	0.0172686	-1.8394
LCMT2	33.5714	149.808	8.10221	0.000668179	0.0172686	-1.8396
HSPA1B	-184.405	566.952	-8.10171	0.00066836	0.0172686	-1.83966
TBC1D4	229.26	1342.59	8.08621	0.000673966	0.0173879	-1.84138
ORC1	-101.253	311.719	-8.07434	0.000678297	0.0174741	-1.84271
ARHGAP35	-344.207	1050.47	-8.06799	0.000680632	0.0175086	-1.84342
RBM38	68.0439	464.923	8.05807	0.000684293	0.0175641	-1.84453
ACO1	-241.839	1359.36	-8.05675	0.00068478	0.0175641	-1.84468
ZSWIM9	-53.8578	133.273	-8.0531	0.000686137	0.0175733	-1.84509
PHLDB2	-242.062	535.522	-8.04338	0.000689759	0.0176404	-1.84619
KCTD1	-62.7028	117.194	-8.02924	0.00069507	0.0177406	-1.84779
TNFRSF11A	-31.3342	86.2588	-8.02759	0.000695692	0.0177406	-1.84798
DUSP5	1994.39	1378.74	8.01948	0.000698765	0.0177759	-1.8489
NEK9	-182.467	678.409	-8.01862	0.00069909	0.0177759	-1.849
GANAB	-453.427	6766.12	-8.01245	0.000701439	0.0178009	-1.8497
FAM53C	-94.4653	609.544	-8.01071	0.000702106	0.0178009	-1.8499
TMCC1	-67.8019	161.598	-8.00785	0.000703198	0.0178009	-1.85022
FOXO1	510.413	1164.91	8.00422	0.000704588	0.0178009	-1.85064
ECI2	-286.58	2513.27	-8.00282	0.000705125	0.0178009	-1.8508
KLHDC3	-136.511	1311.59	-7.99853	0.000706775	0.017817	-1.85129
NUP155	-74.5078	834.051	-7.98679	0.000711313	0.0178938	-1.85264
CLK1	-29.8483	80.1425	-7.9854	0.000711854	0.0178938	-1.8528
SMURF1	150.676	638.715	7.97907	0.000714314	0.0179301	-1.85352
SCRN1	-299.937	1672.38	-7.96351	0.000720414	0.0180575	-1.85532
PGM2L1	307.917	877.578	7.95667	0.000723114	0.0180994	-1.85611
MTF2	78.7	371.128	7.95256	0.000724743	0.0181082	-1.85659
IVNS1ABP	307.305	855.79	7.95008	0.000725729	0.0181082	-1.85688
RPS6KA3	229.666	1568.56	7.94403	0.00072814	0.0181082	-1.85758
NCOA4	-241.763	2598.32	-7.9439	0.000728192	0.0181082	-1.8576
ADAMTS18	92.0069	332.772	7.94167	0.00072908	0.0181082	-1.85785
PDE3A	516.611	1181.91	7.93859	0.000730314	0.0181082	-1.85821
SOBP	-30.1167	102.104	-7.93773	0.000730659	0.0181082	-1.85831
TUBB6	-747.914	10805.9	-7.92794	0.000734593	0.0181308	-1.85946
HDAC9	51.8847	83.7693	7.92493	0.00073581	0.0181308	-1.85981
ARHGEF28	-170.276	591.858	-7.92487	0.000735832	0.0181308	-1.85982
PLEC	-2868.67	9778.43	-7.92277	0.000736684	0.0181308	-1.86006
TRIM47	171.148	699.927	7.9227	0.000736713	0.0181308	-1.86007
ESYT1	-490.904	2999.4	-7.91995	0.000737824	0.0181328	-1.86039
AURKB	-121.34	629.554	-7.91659	0.000739189	0.018141	-1.86079
DDB2	-72.8842	392.816	-7.91386	0.0007403	0.018143	-1.86111
MYCT1	258.844	1594.14	7.90229	0.000745027	0.0182335	-1.86247
FAM171A1	-236.88	1845.45	-7.89214	0.000749206	0.0183103	-1.86367
DUSP1	538.348	846.291	7.88868	0.000750635	0.0183183	-1.86407
PAQR8	66.2733	243.356	7.88465	0.000752308	0.0183183	-1.86455
FOXF1	18.375	44.3078	7.8814	0.000753659	0.0183183	-1.86494
BCL3	283.071	300.227	7.87934	0.000754516	0.0183183	-1.86518
SMARCD2	-144.483	911.519	-7.87882	0.00075473	0.0183183	-1.86524
NIPAL1	23.5042	48.6685	7.87123	0.0007579	0.0183417	-1.86614
TSC22D3	-34.4942	72.2965	-7.86905	0.000758814	0.0183417	-1.8664
DDB1	-561.872	5386.91	-7.8654	0.000760349	0.0183417	-1.86684
NFIL3	46.0511	133.189	7.86379	0.000761025	0.0183417	-1.86703
METRNL	252.99	660.031	7.86213	0.000761724	0.0183417	-1.86723
GPSM2	-85.3217	196.259	-7.86162	0.000761938	0.0183417	-1.86729
EEF1D	-347.048	3704.23	-7.85519	0.000764656	0.018382	-1.86806
CCNG1	-125.098	1499.54	-7.84587	0.00076861	0.0184168	-1.86917
MTMR4	-154.562	390.225	-7.8445	0.000769195	0.0184168	-1.86934
CCDC69	49.4408	554.325	7.8444	0.000769238	0.0184168	-1.86935
NAGPA	-58.3136	299.509	-7.83645	0.000772635	0.018473	-1.8703
VSIR	91.4567	85.8511	7.8207	0.000779421	0.0185813	-1.8722
PDPR	-80.3806	956.029	-7.81751	0.000780804	0.0185813	-1.87259
ERN1	74.4119	210.048	7.81707	0.000780995	0.0185813	-1.87264
MAP1S	656.518	1796.16	7.81618	0.000781383	0.0185813	-1.87275
FAM117A	-16.0992	35.4851	-7.81364	0.000782485	0.0185824	-1.87306
GJA1	476.877	4825.63	7.80866	0.000784658	0.0185962	-1.87366
NFKB1	1496.53	1622.5	7.80748	0.000785175	0.0185962	-1.8738
DUSP4	559.277	2331.88	7.79897	0.000788901	0.0186383	-1.87484
GPRC5B	-49.4789	98.225	-7.79859	0.000789069	0.0186383	-1.87488
PTPN1	221.752	1580.71	7.78056	0.000797043	0.0188015	-1.87708
LMO2	-127.488	370.603	-7.7763	0.000798941	0.018821	-1.8776
MED13L	-28.1017	822.765	-7.7733	0.000800281	0.0188274	-1.87797
EHD3	-107.541	156.445	-7.76413	0.000804393	0.0188578	-1.8791
TEDC1	-88.9431	416.054	-7.76139	0.000805627	0.0188578	-1.87943
CLDND1	136.66	498.442	7.7596	0.000806436	0.0188578	-1.87965
LRP12	152.596	394.195	7.75845	0.000806952	0.0188578	-1.87979
EFNB1	149.572	393.633	7.75774	0.000807275	0.0188578	-1.87988
JPH1	28.6275	24.1949	7.75615	0.000807994	0.0188578	-1.88008
MARCHF4	-236.161	429.024	-7.75184	0.000809945	0.0188578	-1.88061
TRAK2	-74.6656	702.079	-7.75143	0.000810131	0.0188578	-1.88066
TGFBR2	1309.83	5202.08	7.74256	0.000814169	0.0189268	-1.88176
FAM241A	154.671	864.472	7.73849	0.000816027	0.0189334	-1.88226
HOXA9	-249.219	746.061	-7.73723	0.000816605	0.0189334	-1.88242
HASPIN	-23.0006	134.133	-7.72576	0.000821881	0.0190307	-1.88384
SORBS3	-184.167	1422.58	-7.71993	0.000824576	0.0190681	-1.88457
GIMAP7	-132.656	271.339	-7.7125	0.000828029	0.0190847	-1.88549
NUAK1	-124.887	386.132	-7.71161	0.000828445	0.0190847	-1.8856
RNF187	-198.298	1153.98	-7.71139	0.000828546	0.0190847	-1.88563
ITPRIPL2	410.464	961.91	7.70208	0.000832898	0.0191599	-1.8868
CBX4	-47.4806	126.694	-7.69597	0.000835769	0.0191918	-1.88756
ELFN1	51.2439	44.2244	7.69061	0.0008383	0.0191918	-1.88823
MEDAG	142.144	497.875	7.69034	0.000838427	0.0191918	-1.88827
AGO2	840.117	1642.3	7.68791	0.000839579	0.0191918	-1.88857
TRIM28	-1057	6778.28	-7.68759	0.00083973	0.0191918	-1.88861
VIPAS39	-44.8378	266.982	-7.66501	0.000850507	0.0193385	-1.89146
DNAJB1	-230.274	782.371	-7.664	0.000850997	0.0193385	-1.89159
EIF2AK1	-153.358	1196.79	-7.663	0.000851474	0.0193385	-1.89172
MSH6	-363.71	1022.69	-7.66209	0.000851917	0.0193385	-1.89184
CBFA2T2	-21.5667	85.7322	-7.66165	0.000852125	0.0193385	-1.89189
NRARP	170.862	461.837	7.65862	0.000853588	0.0193385	-1.89228
TRIP6	-215.919	1027.15	-7.65552	0.000855087	0.0193385	-1.89267
SIX2	-13.9219	10.9493	-7.65419	0.000855734	0.0193385	-1.89284
MRPL33	19.8856	176.002	7.65359	0.000856025	0.0193385	-1.89292
SMAD9	-163.406	366.456	-7.64927	0.000858119	0.019361	-1.89346
GFI1	21.4019	14.6501	7.64523	0.000860088	0.0193806	-1.89398
CLTC	-465.072	8173.12	-7.63929	0.00086299	0.0193911	-1.89474
DHDDS	-90.4961	544.604	-7.6352	0.000864996	0.0193911	-1.89526
WDR82	-312.704	2007.38	-7.63431	0.000865434	0.0193911	-1.89537
CCDC85B	-383.573	1738.63	-7.63263	0.000866259	0.0193911	-1.89559
TJP2	1093.92	3893.96	7.63168	0.000866725	0.0193911	-1.89571
SERTAD1	155.051	496.774	7.6308	0.000867157	0.0193911	-1.89582
SLC23A2	114.515	623.693	7.59738	0.000883804	0.0197222	-1.90012
TGM2	981.497	20529.4	7.59658	0.000884205	0.0197222	-1.90023
MICAL3	78.8869	461.93	7.5879	0.000888593	0.0197739	-1.90135
ADAMTS4	7883.54	4753.12	7.58756	0.000888766	0.0197739	-1.9014
NIPBL	84.7286	592.255	7.58234	0.00089142	0.0197964	-1.90208
FILIP1	-13.6272	9.69083	-7.58115	0.000892024	0.0197964	-1.90223
ATP13A3	407.483	1808.73	7.57457	0.000895385	0.019846	-1.90309
VPS37B	343.486	1157.14	7.57204	0.000896682	0.0198498	-1.90342
IFNGR2	500.486	657.156	7.56109	0.000902313	0.0199494	-1.90485
GMPR	-75.7389	310.646	-7.55569	0.000905109	0.0199861	-1.90555
GNA12	-339.958	1687.32	-7.54848	0.000908859	0.0200438	-1.9065
PRKAR2A	-174.318	1662.97	-7.54498	0.000910684	0.0200589	-1.90696
LIMD2	78.175	377.302	7.53953	0.000913536	0.0200878	-1.90768
ACSL4	317.68	2763.31	7.5344	0.000916227	0.0200878	-1.90835
GIGYF2	-60.6267	802.369	-7.53376	0.000916566	0.0200878	-1.90844
IL15RA	100.271	198.216	7.53233	0.000917315	0.0200878	-1.90863
SSR3	-597.083	3642.9	-7.53162	0.000917692	0.0200878	-1.90872
SH3RF1	167.049	755.949	7.52522	0.000921073	0.0201368	-1.90957
PGF	-734.774	1832.65	-7.51494	0.000926533	0.0202223	-1.91093
CAB39	260.822	1222.44	7.5129	0.000927621	0.0202223	-1.9112
USP22	-293.242	4613	-7.50582	0.000931409	0.0202223	-1.91214
GIMAP4	-652.296	1647.91	-7.50534	0.000931669	0.0202223	-1.91221
RGS2	364.11	311.241	7.50487	0.000931922	0.0202223	-1.91227
TCAF1	-245.017	1054.46	-7.50397	0.000932406	0.0202223	-1.91239
SF3A2	-209.617	1449.93	-7.50283	0.000933018	0.0202223	-1.91254
THSD1	-143.264	206.814	-7.50029	0.000934386	0.020227	-1.91288
MAP4K5	207.493	625.923	7.49368	0.000937954	0.0202794	-1.91376
TFAP4	-57.3072	114.16	-7.48152	0.000944559	0.0203972	-1.91539
AKAP13	259.536	961.946	7.47128	0.00095017	0.0204721	-1.91676
APPL1	-115.529	721.321	-7.47094	0.000950355	0.0204721	-1.91681
HNMT	-7.7025	38.3154	-7.46558	0.000953309	0.0205107	-1.91753
MCFD2	-312.681	3660.7	-7.46205	0.000955257	0.0205275	-1.91801
RO60	103.097	512.759	7.45311	0.000960216	0.0205808	-1.91922
IRF2BPL	220.726	732.712	7.45151	0.00096111	0.0205808	-1.91943
CASC15	36.9967	59.8028	7.44999	0.000961955	0.0205808	-1.91964
DGCR2	-242.716	955.312	-7.44918	0.000962407	0.0205808	-1.91975
CPSF1	-130.611	1276.16	-7.44159	0.000966654	0.0206373	-1.92078
NT5C2	-71.2444	469.166	-7.43737	0.000969028	0.0206373	-1.92135
REPIN1	-439.303	1709.98	-7.43714	0.000969154	0.0206373	-1.92138
PHF23	-78.7892	645.81	-7.43544	0.000970111	0.0206373	-1.92161
BPGM	308.468	1000.95	7.43403	0.000970906	0.0206373	-1.92181
PRPF6	-149.445	1672.69	-7.42595	0.000975479	0.0206787	-1.92291
MN1	-48.41	68.4539	-7.42179	0.000977838	0.0206787	-1.92347
CBL	335.943	1157.51	7.4201	0.000978805	0.0206787	-1.92371
EVA1A	-139.529	312.134	-7.41947	0.000979162	0.0206787	-1.92379
CHMP4B	286.437	2117.09	7.41728	0.000980408	0.0206787	-1.92409
ASCC3	-91.9094	1202.62	-7.41708	0.000980524	0.0206787	-1.92412
STARD4	447.74	888.906	7.41574	0.000981287	0.0206787	-1.9243
JAG2	-251.642	1496.32	-7.41407	0.000982243	0.0206787	-1.92453
KIFC1	-182.463	787.441	-7.41007	0.000984535	0.0206939	-1.92508
ACSL3	-94.7828	1116.5	-7.40621	0.000986752	0.0206939	-1.92561
CCDC59	94.0561	416.276	7.40457	0.000987693	0.0206939	-1.92583
ZFP69B	46.8761	84.5814	7.40215	0.000989089	0.0206939	-1.92617
HDHD5	-92.1503	547.814	-7.39946	0.000990645	0.0206939	-1.92654
NUDT16	-47.2436	422.871	-7.39943	0.00099066	0.0206939	-1.92654
NRIP1	599.947	852.324	7.39853	0.000991182	0.0206939	-1.92667
SCAF11	-155.757	1151	-7.39631	0.000992464	0.0206961	-1.92697
MAST4	689.061	1018.11	7.38891	0.00099676	0.0207125	-1.92799
RELB	550.105	328.908	7.38875	0.000996852	0.0207125	-1.92801
EPHA4	194.589	381.043	7.38699	0.000997878	0.0207125	-1.92826
KLC2	94.4686	604.747	7.38626	0.000998304	0.0207125	-1.92836
PHF13	-91.3981	293.306	-7.38485	0.00099913	0.0207125	-1.92855
TBPL1	28.8889	248.466	7.38067	0.00100157	0.0207388	-1.92913
DHCR7	-218.082	927.372	-7.37819	0.00100303	0.0207445	-1.92948
WBP1L	-83.5411	752.734	-7.36491	0.00101085	0.0208818	-1.93132
XIAP	40.1272	382.323	7.35969	0.00101395	0.0209213	-1.93205
ESPL1	-75.5222	436.795	-7.35364	0.00101755	0.020971	-1.93289
CLDN11	-676.418	4080.07	-7.34986	0.00101981	0.020993	-1.93342
NNT	-89.0583	732.507	-7.34622	0.00102199	0.0210134	-1.93393
HERC4	109.556	621.472	7.34163	0.00102475	0.0210455	-1.93457
EGR1	378.594	268.31	7.33787	0.00102701	0.0210675	-1.9351
JADE2	-108.5	309.694	-7.32738	0.00103337	0.0211732	-1.93657
RRAGA	-73.6044	912.044	-7.32394	0.00103546	0.0211914	-1.93706
FRG1CP	-17.5006	71.3308	-7.31356	0.0010418	0.0212966	-1.93852
CDK2AP1	-262.115	1969.83	-7.31083	0.00104349	0.0213062	-1.93891
BAG3	271.842	1442.15	7.30716	0.00104575	0.0213277	-1.93943
DDX5	860.031	5233.71	7.29966	0.00105038	0.0213975	-1.94049
RNF135	-68.2108	199.285	-7.29585	0.00105275	0.0214208	-1.94103
HM13	-163.363	1692.57	-7.29219	0.00105502	0.0214264	-1.94155
RASSF7	-46.7986	78.0957	-7.2915	0.00105545	0.0214264	-1.94165
DAGLA	37.4733	102.247	7.28517	0.00105941	0.0214677	-1.94255
ALX1	-50.1917	93.0464	-7.28435	0.00105992	0.0214677	-1.94267
ZNF217	168.322	430.307	7.28156	0.00106167	0.021471	-1.94307
FAM171B	66.02	256.661	7.28021	0.00106252	0.021471	-1.94326
GRPEL2	105.494	264.145	7.27215	0.0010676	0.0215489	-1.94441
PIAS3	-74.3061	373.092	-7.25452	0.00107882	0.0217504	-1.94695
LRRC8A	796.844	3224.67	7.24174	0.00108704	0.021891	-1.94879
TUBA1A	-900.249	9435.58	-7.21897	0.00110187	0.0221462	-1.9521
C1orf216	52.2892	407.474	7.21843	0.00110222	0.0221462	-1.95218
RNF145	510.485	1344.59	7.21403	0.00110512	0.0221791	-1.95282
TMEM245	-171.027	1089.35	-7.20403	0.00111173	0.0222656	-1.95428
RBM42	-132.177	1397.3	-7.20369	0.00111195	0.0222656	-1.95433
POLR3B	-49.6119	246.453	-7.1971	0.00111634	0.0223137	-1.9553
RGS4	-442.206	1442.43	-7.19627	0.00111689	0.0223137	-1.95542
CDK6	212.699	480.306	7.17993	0.00112786	0.0224976	-1.95782
DDX39B	-264.397	3147.71	-7.17832	0.00112895	0.0224976	-1.95806
FLII	-202.67	3083.9	-7.17561	0.00113078	0.0224976	-1.95846
CDC14A	199.299	239.28	7.17424	0.00113171	0.0224976	-1.95866
PTPA	-275.24	2334.76	-7.17311	0.00113248	0.0224976	-1.95883
ZNF678	19.0544	99.2194	7.17056	0.00113421	0.0225067	-1.95921
C6orf120	-88.13	461.494	-7.16471	0.00113819	0.0225602	-1.96007
HNRNPA0	-208.208	4582.48	-7.14772	0.00114986	0.0227438	-1.9626
TSPAN9	-168.338	1031.48	-7.14747	0.00115003	0.0227438	-1.96264
ARL6IP1	-425.648	2424.32	-7.14163	0.00115408	0.022791	-1.96351
EIF4E2	-100.36	1052.24	-7.1403	0.001155	0.022791	-1.96371
NT5C3A	39.9619	216.553	7.12406	0.00116635	0.0229892	-1.96614
TUBB4B	-1301.84	8498.52	-7.09521	0.00118685	0.023367	-1.9705
CXXC5	133.78	175.319	7.09065	0.00119013	0.0233973	-1.97119
ARHGAP29	-1078.87	3845.09	-7.08937	0.00119105	0.0233973	-1.97138
STK17A	-141.945	503.858	-7.08227	0.00119618	0.0234275	-1.97246
CABLES1	-224.858	714.933	-7.07832	0.00119904	0.0234275	-1.97306
FTL	-1205.23	9527.67	-7.07732	0.00119977	0.0234275	-1.97322
MBOAT7	-93.7747	1546.84	-7.07226	0.00120346	0.0234275	-1.97399
GPX8	-284.761	1082.35	-7.07181	0.00120379	0.0234275	-1.97406
GSTK1	-56.7653	597.428	-7.07027	0.00120491	0.0234275	-1.97429
POLR1A	-194.349	1201.03	-7.07	0.00120511	0.0234275	-1.97433
RNF152	-172.815	346.056	-7.0684	0.00120628	0.0234275	-1.97458
ZDHHC20	-78.5847	1021.88	-7.06714	0.0012072	0.0234275	-1.97477
GRAP	-75.4111	569.631	-7.06673	0.00120751	0.0234275	-1.97483
TIMM23B	47.9017	185.383	7.06535	0.00120851	0.0234275	-1.97504
LRCH1	98.5081	276.358	7.06133	0.00121147	0.0234275	-1.97566
MFSD5	-63.2692	346.12	-7.06099	0.00121172	0.0234275	-1.97571
MARCKSL1	-174.786	3337.1	-7.06028	0.00121224	0.0234275	-1.97582
L3MBTL2	-88.5053	412.982	-7.05868	0.00121342	0.0234275	-1.97607
EPN2	176.445	635.217	7.05809	0.00121385	0.0234275	-1.97616
DCBLD1	220.284	1046.36	7.05602	0.00121538	0.0234313	-1.97647
CDCA7L	-257.894	1050.39	-7.04804	0.0012213	0.0235196	-1.9777
RNASE1	-98.9558	720.481	-7.04432	0.00122406	0.0235287	-1.97827
PRKAG2	-47.3158	477.604	-7.04172	0.001226	0.0235287	-1.97867
MRPL4	-110.934	1112.38	-7.04104	0.00122651	0.0235287	-1.97878
EXOC3L2	311.048	439.074	7.04024	0.00122711	0.0235287	-1.9789
DLGAP4	-68.7878	925.1	-7.03581	0.00123042	0.023548	-1.97959
KBTBD2	478.683	892.785	7.03532	0.00123079	0.023548	-1.97966
RB1CC1	101.124	629.91	7.03147	0.00123368	0.0235777	-1.98026
CDKN1A	2490.64	2456.94	7.02642	0.00123748	0.0236247	-1.98104
AKT1S1	-101.494	1062.83	-7.02268	0.00124031	0.0236532	-1.98162
HOXD8	-81.53	175.622	-7.02082	0.00124172	0.0236543	-1.98191
TANC1	-134.336	722.737	-7.01622	0.00124521	0.0236775	-1.98262
PLIN2	-82.4322	267.641	-7.01566	0.00124563	0.0236775	-1.98271
RAB3B	-147.204	1050.51	-7.01234	0.00124816	0.0236775	-1.98323
ANXA11	-126.19	1463.88	-7.00928	0.0012505	0.0236775	-1.9837
PRKDC	-499.653	5947.34	-7.00868	0.00125096	0.0236775	-1.9838
MVB12B	-116.892	235.404	-7.00798	0.00125149	0.0236775	-1.98391
AKIRIN1	78.73	807.746	7.00645	0.00125267	0.0236775	-1.98415
POP5	-20.4697	117.34	-7.00513	0.00125368	0.0236775	-1.98435
S1PR1	1699.94	3433.93	6.99948	0.00125801	0.0237339	-1.98523
EXD2	-69.2414	268.553	-6.99558	0.00126102	0.0237397	-1.98584
YWHAH	-493.59	2214.76	-6.99334	0.00126276	0.0237397	-1.9862
GATA6	341.826	723.81	6.99175	0.00126399	0.0237397	-1.98645
F2RL1	715.806	955.097	6.99037	0.00126505	0.0237397	-1.98666
HMGXB3	279.999	988.784	6.98877	0.00126629	0.0237397	-1.98691
TRAPPC3	-85.7894	777.227	-6.98863	0.0012664	0.0237397	-1.98693
FLOT2	-337.693	1923.06	-6.97518	0.00127689	0.0239108	-1.98905
NCS1	-52.4436	1553.92	-6.97166	0.00127965	0.0239241	-1.9896
SLC12A2	179.129	1030.26	6.97081	0.00128032	0.0239241	-1.98974
GALM	-10.4347	51.3885	-6.96846	0.00128217	0.0239334	-1.99011
TNKS1BP1	500.616	1850.19	6.96592	0.00128417	0.0239453	-1.99051
SYNJ2	154.205	1955.86	6.96291	0.00128655	0.0239643	-1.99099
ASB8	-48.4353	239.423	-6.95971	0.00128908	0.0239704	-1.99149
DAPK1	-91.8411	884.524	-6.95906	0.0012896	0.0239704	-1.9916
CGNL1	-247.142	768.937	-6.95381	0.00129377	0.0239866	-1.99243
SUSD6	171.736	314.606	6.95318	0.00129427	0.0239866	-1.99253
ST3GAL1	430.451	1348.91	6.95283	0.00129455	0.0239866	-1.99258
IGF2	48.3407	114.891	6.95026	0.0012966	0.0239994	-1.99299
NYNRIN	-139.306	453.092	-6.9412	0.00130386	0.0240842	-1.99443
CNBP	-395.402	3600.76	-6.94112	0.00130392	0.0240842	-1.99445
BGN	-385.897	3879.77	-6.93591	0.00130811	0.0241363	-1.99528
NFAT5	123.096	223.204	6.93353	0.00131003	0.0241465	-1.99566
LAMA4	640.686	5458.09	6.92522	0.00131677	0.0242453	-1.99699
RHNO1	-60.7247	340.533	-6.91788	0.00132276	0.0243301	-1.99816
ZNF608	-57.6153	101.813	-6.91541	0.00132478	0.0243412	-1.99856
DBNL	-114.451	1797.21	-6.91377	0.00132612	0.0243412	-1.99882
PRKAB2	-31.0492	92.9349	-6.90533	0.00133306	0.0244432	-2.00018
KIF11	-246.229	1158.71	-6.90357	0.00133451	0.0244443	-2.00047
GABARAP	-178.279	1756.02	-6.89703	0.00133993	0.0245079	-2.00152
EPHB2	-201.391	2212.27	-6.89557	0.00134114	0.0245079	-2.00176
FOSB	108.504	82.3767	6.89436	0.00134215	0.0245079	-2.00196
GNL1	230.173	1901.85	6.89036	0.00134548	0.0245432	-2.0026
ANKH	203.607	735.409	6.88579	0.0013493	0.0245547	-2.00334
GINS3	-128.663	417.126	-6.88533	0.00134969	0.0245547	-2.00342
CTCF	-138.069	809.605	-6.88312	0.00135154	0.0245547	-2.00378
TPBG	81.0758	208.475	6.88273	0.00135187	0.0245547	-2.00384
NR4A1	675.133	451.719	6.88129	0.00135308	0.0245547	-2.00407
LINC02606	-16.8544	23.6667	-6.87296	0.00136009	0.0246523	-2.00543
UCK1	-70.3169	356.216	-6.87098	0.00136177	0.0246523	-2.00575
PLP2	-197.268	1739.57	-6.86994	0.00136265	0.0246523	-2.00592
PUM2	-202.039	1170.31	-6.86776	0.0013645	0.0246604	-2.00628
LMNB2	-511.63	4824.49	-6.85641	0.00137418	0.0248098	-2.00813
WDR48	59.8806	338.221	6.85449	0.00137582	0.024814	-2.00845
SNAPC4	66.4128	286.606	6.85008	0.00137961	0.0248325	-2.00917
RPL5P34	-24.5878	77.7556	-6.85001	0.00137966	0.0248325	-2.00918
NUDT4	-460.923	2465.2	-6.84826	0.00138117	0.0248342	-2.00947
MEX3B	148.36	285.508	6.84647	0.00138271	0.0248367	-2.00976
AFTPH	32.7531	179.887	6.84043	0.00138793	0.024905	-2.01076
CABLES2	-57.6353	177.044	-6.83248	0.00139484	0.0250035	-2.01207
SPSB1	147.706	421.386	6.82954	0.0013974	0.0250239	-2.01255
RBM15B	-157.712	1436.18	-6.81946	0.00140624	0.0251566	-2.01422
SPRED3	96.9783	205.361	6.8139	0.00141113	0.0252187	-2.01514
GNPDA1	-149.658	658.296	-6.81156	0.00141321	0.0252301	-2.01553
BAHCC1	92.7111	179.792	6.80953	0.001415	0.0252366	-2.01587
RPN1	-257.612	3738.32	-6.80097	0.00142262	0.0253467	-2.0173
TIGD5	-81.4006	235.739	-6.79556	0.00142745	0.0253543	-2.0182
SLFN5	501.982	902.682	6.79487	0.00142806	0.0253543	-2.01832
JMY	-28.8236	108.472	-6.79389	0.00142895	0.0253543	-2.01848
NUDCD3	-235.675	1687.91	-6.791	0.00143154	0.0253543	-2.01896
DHCR24	-391.377	3113.57	-6.79055	0.00143195	0.0253543	-2.01904
MCM5	-451.542	2669.55	-6.78836	0.00143392	0.0253543	-2.01941
PLVAP	413.817	619.633	6.78768	0.00143453	0.0253543	-2.01952
CAPN5	-24.6614	308.18	-6.78766	0.00143455	0.0253543	-2.01952
LRATD2	-63.9206	103.462	-6.78318	0.00143859	0.0254002	-2.02027
SNPH	-44.1558	70.9668	-6.78089	0.00144066	0.0254113	-2.02066
MYADM	560.816	1864.18	6.77905	0.00144233	0.0254153	-2.02097
MAST2	-84.1006	727.187	-6.77484	0.00144616	0.0254573	-2.02168
RGMB	108.668	589.146	6.77257	0.00144822	0.0254681	-2.02206
CHD2	143.263	692.746	6.76783	0.00145255	0.0255084	-2.02286
ATP5PF	-72.0656	672.174	-6.76689	0.0014534	0.0255084	-2.02301
N4BP3	288.351	295.765	6.76471	0.00145541	0.0255182	-2.02338
EP300	-97.8183	840.467	-6.76269	0.00145726	0.0255222	-2.02372
FAM50B	-54.1275	91.5376	-6.7595	0.00146019	0.0255222	-2.02426
MAFG	228.856	1115.28	6.75932	0.00146035	0.0255222	-2.02429
HECW2	1199.98	2784.07	6.75815	0.00146143	0.0255222	-2.02449
ORAI1	-49.1236	316.745	-6.75588	0.00146353	0.0255336	-2.02488
UGP2	-142.469	939.884	-6.75399	0.00146527	0.0255387	-2.0252
FBXO28	164.264	741.206	6.75158	0.0014675	0.0255522	-2.0256
GORASP1	-61.3197	486.977	-6.74014	0.00147814	0.0257063	-2.02755
NSL1	-47.92	247.673	-6.73893	0.00147927	0.0257063	-2.02775
DUSP16	113.687	277.683	6.73612	0.0014819	0.0257267	-2.02823
KAT7	-104.43	454.345	-6.73308	0.00148475	0.0257392	-2.02875
CASP2	-148.188	593.388	-6.73224	0.00148554	0.0257392	-2.02889
PLAU	388.207	641.178	6.72937	0.00148824	0.025747	-2.02938
ZNF33B	-36.5097	86.1126	-6.72807	0.00148947	0.025747	-2.02961
CENPL	-28.7811	180.929	-6.7271	0.00149038	0.025747	-2.02977
PHB2	-311.728	3481.53	-6.71609	0.0015008	0.0259017	-2.03166
ZNF521	-283.937	706.807	-6.71409	0.00150271	0.0259093	-2.032
KLF6	346.219	2432.16	6.6975	0.00151862	0.0261408	-2.03486
MVK	-96.6542	199.618	-6.69699	0.00151911	0.0261408	-2.03494
KIF1B	139.394	1131.58	6.6893	0.00152655	0.0262379	-2.03627
TM2D2	-72.7728	424.604	-6.68809	0.00152773	0.0262379	-2.03648
CEP350	-81.1125	351.509	-6.68623	0.00152954	0.0262434	-2.0368
LIPG	1322.24	2339.9	6.67358	0.0015419	0.0264298	-2.039
TEX261	-147.079	1189.11	-6.66884	0.00154656	0.0264839	-2.03982
TNS1	-575.122	1906.7	-6.66601	0.00154936	0.0264847	-2.04032
TEDC2	-40.3881	141.639	-6.66575	0.00154962	0.0264847	-2.04036
PAXBP1	39.8767	257.424	6.66331	0.00155203	0.0265004	-2.04079
TEX264	-40.7528	352.419	-6.66115	0.00155417	0.0265056	-2.04117
TAF13	103.831	260.333	6.65996	0.00155535	0.0265056	-2.04137
CDR2L	97.5789	642.709	6.65617	0.00155912	0.0265229	-2.04204
SNRK	470.991	2560.37	6.65592	0.00155937	0.0265229	-2.04208
LAMB3	697.709	812.026	6.65371	0.00156157	0.0265279	-2.04247
TNPO3	-101.166	1066.55	-6.65244	0.00156284	0.0265279	-2.04269
TBC1D14	-115.215	552.172	-6.65109	0.00156418	0.0265279	-2.04293
PLEKHA1	127.664	925.277	6.6475	0.00156778	0.0265633	-2.04356
IL11	242.509	158.75	6.64372	0.00157158	0.0266021	-2.04422
SNRNP40	-114.906	956.288	-6.63979	0.00157553	0.0266188	-2.04491
TFB1M	-48.2861	161.836	-6.6385	0.00157683	0.0266188	-2.04514
PKIG	380.856	1651.68	6.63706	0.00157828	0.0266188	-2.04539
CSNK1D	135.598	1797.09	6.63674	0.00157861	0.0266188	-2.04545
SHISA3	-34.5272	41.0653	-6.6329	0.00158249	0.0266499	-2.04612
DPYSL3	-403.676	4905.07	-6.63193	0.00158347	0.0266499	-2.0463
RUBCN	125.734	408.645	6.62622	0.00158928	0.0267196	-2.0473
ATXN2L	55.7994	1630.23	6.62487	0.00159065	0.0267196	-2.04754
IFRD1	121.695	451.843	6.62319	0.00159237	0.026723	-2.04784
SEMA6B	-263.422	1831.42	-6.61805	0.00159763	0.0267857	-2.04875
POFUT1	-211.024	1400.15	-6.61273	0.0016031	0.0268362	-2.04969
HRCT1	-13.3264	10.9849	-6.61182	0.00160403	0.0268362	-2.04986
ZBTB4	-218.794	625.678	-6.61013	0.00160577	0.0268362	-2.05016
SHPK	-92.2211	467.724	-6.60901	0.00160693	0.0268362	-2.05036
FAM136A	-94.8914	784.673	-6.60773	0.00160825	0.0268362	-2.05058
MEAK7	-32.0008	275.749	-6.60484	0.00161124	0.0268606	-2.0511
FAF1	-87.3797	588.659	-6.59726	0.00161911	0.0269405	-2.05245
UBE4B	-72.3714	794.092	-6.59614	0.00162028	0.0269405	-2.05265
CCDC174	25.3169	128.103	6.59581	0.00162062	0.0269405	-2.05271
SERTAD4	-35.8903	45.4715	-6.59194	0.00162466	0.0269823	-2.0534
PTGS2	13769.1	7854.06	6.58693	0.00162992	0.027044	-2.05429
IL4I1	121.989	112.783	6.57937	0.00163787	0.0271505	-2.05565
RAB12	139.036	711.755	6.57716	0.00164021	0.0271637	-2.05605
TMEM200C	-20.6481	62.5962	-6.57404	0.00164352	0.0271929	-2.05661
GFER	-39.975	255.966	-6.56687	0.00165114	0.0272757	-2.0579
EIF1	1421.98	5750.57	6.56642	0.00165162	0.0272757	-2.05798
LOX	-228.563	1009.87	-6.56247	0.00165584	0.0273197	-2.05869
CDC42EP4	-108.183	552.596	-6.55159	0.00166753	0.0274869	-2.06066
BCL2L2	77.5589	373.233	6.54855	0.00167081	0.0274933	-2.06121
CSNK1G3	42.9153	376.631	6.54835	0.00167104	0.0274933	-2.06125
ARHGAP12	-48.9706	133.151	-6.54666	0.00167287	0.0274977	-2.06155
GDF15	2050.74	1935.17	6.54409	0.00167565	0.0275178	-2.06202
TNFRSF10B	1470.32	2147.66	6.54206	0.00167785	0.0275233	-2.06239
SMTN	563.965	2840.27	6.54091	0.00167911	0.0275233	-2.0626
ARPC1A	-238.249	2477.69	-6.52916	0.00169195	0.027708	-2.06474
AMFR	-93.0186	1272.94	-6.52518	0.00169632	0.0277538	-2.06546
AEBP2	45.0758	335.687	6.5083	0.00171504	0.028034	-2.06856
SMG6	-143.757	787.898	-6.50653	0.00171701	0.0280403	-2.06888
SLC43A2	-159.45	887.976	-6.50405	0.00171979	0.0280597	-2.06934
GPATCH2L	110.373	427.697	6.49916	0.00172527	0.0280987	-2.07024
H2BC20P	-16.0531	25.3018	-6.49688	0.00172784	0.0280987	-2.07066
MAP7D3	-61.7575	335.608	-6.4968	0.00172792	0.0280987	-2.07068
DDX21	823.799	5336.22	6.49504	0.00172991	0.0280987	-2.071
NDRG1	280.896	1209.45	6.4929	0.00173233	0.0280987	-2.0714
FZR1	-98.4158	707.17	-6.49202	0.00173332	0.0280987	-2.07156
HIVEP1	-42.8108	233.294	-6.49199	0.00173335	0.0280987	-2.07156
RFC5	-54.5419	274.763	-6.48186	0.00174485	0.0282591	-2.07344
CRTAP	-229.853	2380.17	-6.47537	0.00175226	0.028319	-2.07465
DGKH	110.385	269.961	6.47426	0.00175353	0.028319	-2.07485
IFRD2	-178.571	2002.26	-6.47233	0.00175575	0.028319	-2.07521
PABPC4	-234.752	3893.75	-6.472	0.00175612	0.028319	-2.07527
CAPNS1	-291.682	3538.4	-6.4716	0.00175658	0.028319	-2.07535
TACSTD2	346.053	432.471	6.46366	0.00176573	0.0284405	-2.07683
GET4	-139.819	611.329	-6.44957	0.0017821	0.0286693	-2.07946
SPRY2	548.509	731.304	6.4482	0.0017837	0.0286693	-2.07972
EIF4B	-638.493	5734.23	-6.44725	0.00178482	0.0286693	-2.0799
TBC1D24	-31.785	284.864	-6.44434	0.00178822	0.0286979	-2.08044
KDM5C	365.018	2234.03	6.43967	0.00179371	0.0287597	-2.08132
TSPAN13	29.9317	288.366	6.43654	0.00179741	0.0287928	-2.08191
BRPF1	97.6283	374.349	6.4295	0.00180574	0.0288745	-2.08324
UHRF1	-501.253	1587.64	-6.42946	0.00180578	0.0288745	-2.08325
ADRB2	-17.3736	20.7018	-6.42563	0.00181034	0.0289211	-2.08397
PATL1	92.5733	625.718	6.42189	0.00181479	0.0289532	-2.08468
TRAP1	-203.63	2067.31	-6.41872	0.00181858	0.0289532	-2.08528
FUT10	-30.9775	92.2974	-6.41859	0.00181874	0.0289532	-2.0853
GIMAP8	-263.888	535.136	-6.41844	0.00181892	0.0289532	-2.08533
THRAP3	-196.424	2040.04	-6.41639	0.00182138	0.0289662	-2.08572
RAPGEF5	986.624	985.597	6.41325	0.00182514	0.0289999	-2.08631
RALGDS	91.2617	292.798	6.40802	0.00183145	0.0290738	-2.08731
NFKBIB	87.8917	296.266	6.40635	0.00183346	0.0290795	-2.08762
SLC25A44	42.8297	477.86	6.4048	0.00183534	0.0290832	-2.08792
FBLIM1	-941.15	3755.28	-6.4025	0.00183812	0.0291011	-2.08836
BCAT1	-334.421	4417.74	-6.39635	0.0018456	0.0291933	-2.08953
IRF1	98.0097	172.237	6.39485	0.00184743	0.029196	-2.08982
LACTB	-60.5256	268.769	-6.3906	0.00185262	0.0292046	-2.09063
WDFY4	-25.8564	181.012	-6.39005	0.00185329	0.0292046	-2.09073
PRELID1	-184.533	3141.74	-6.38863	0.00185504	0.0292046	-2.09101
POU2F2	57.1061	50.7414	6.3884	0.00185532	0.0292046	-2.09105
LBR	-110.813	979.895	-6.38763	0.00185626	0.0292046	-2.0912
ACVRL1	246.308	3282.95	6.38261	0.00186243	0.0292756	-2.09216
STPG1	-37.6847	98.6107	-6.37824	0.00186782	0.0293124	-2.093
RGCC	266.26	564.247	6.37801	0.0018681	0.0293124	-2.09304
PNMA1	-436.423	1981.36	-6.37652	0.00186995	0.0293152	-2.09333
GOT2	-274.066	2991.6	-6.37478	0.0018721	0.0293229	-2.09366
PPFIBP1	344.529	1316.09	6.37107	0.00187671	0.0293352	-2.09438
TNFAIP1	397.838	1340.7	6.37062	0.00187727	0.0293352	-2.09446
NAV2	244.543	850.421	6.37013	0.00187788	0.0293352	-2.09456
RHOBTB2	-113.642	479.613	-6.3653	0.0018839	0.0293639	-2.09549
IL27RA	30.8786	63.4949	6.36518	0.00188405	0.0293639	-2.09551
GADD45G	32.0097	37.2229	6.36465	0.00188471	0.0293639	-2.09561
MTCH1	-312.291	4124.4	-6.35692	0.0018944	0.0294731	-2.09711
GEMIN6	-36.6622	137.505	-6.35552	0.00189615	0.0294731	-2.09738
PRRG1	54.1139	277.666	6.35505	0.00189674	0.0294731	-2.09747
SP4	-34.1486	94.1701	-6.35055	0.00190242	0.0295353	-2.09834
SH3PXD2A	50.5633	266.556	6.34757	0.00190619	0.0295677	-2.09892
CDKN2C	-181.628	380.097	-6.34452	0.00191005	0.0296016	-2.09951
TMEM177	-33.8456	149.183	-6.34291	0.0019121	0.029607	-2.09982
CHST14	-127.899	657.356	-6.34161	0.00191376	0.029607	-2.10008
UBN1	-381.701	1231.05	-6.33889	0.00191722	0.0296345	-2.1006
ERAP2	-50.1075	725.269	-6.33332	0.00192434	0.0296816	-2.10169
RNF31	-56.0056	535.839	-6.3332	0.0019245	0.0296816	-2.10171
ZNF362	-80.9133	298.431	-6.33237	0.00192556	0.0296816	-2.10187
ITGB8	36.1778	144.193	6.33124	0.00192701	0.0296816	-2.1021
SHC1	-360.297	4396.21	-6.32852	0.0019305	0.0296855	-2.10263
ECT2	-126.105	711.443	-6.32842	0.00193062	0.0296855	-2.10265
RTL5	29.4208	38.3687	6.31377	0.00194958	0.0298605	-2.10551
SYNM	-247.97	569.305	-6.3122	0.00195162	0.0298605	-2.10582
GIMAP6	-581.111	1710.09	-6.31176	0.00195219	0.0298605	-2.10591
IER3	1278.39	1170.92	6.31168	0.00195229	0.0298605	-2.10592
TMEM234	-10.5431	43.5124	-6.31062	0.00195368	0.0298605	-2.10613
SQSTM1	2422.43	5227.34	6.31045	0.0019539	0.0298605	-2.10617
LYRM2	-47.4764	354.413	-6.3096	0.001955	0.0298605	-2.10633
ST3GAL6	142.042	286.607	6.30918	0.00195556	0.0298605	-2.10642
REL	163.418	167.143	6.30435	0.00196187	0.0299052	-2.10737
CAMKK2	174.177	1264.82	6.30434	0.00196188	0.0299052	-2.10737
RRAGC	-96.5758	535.816	-6.30156	0.00196553	0.0299348	-2.10792
SAE1	-385.352	3977.8	-6.29868	0.00196932	0.0299636	-2.10848
PTHLH	245.897	271.268	6.29755	0.00197082	0.0299636	-2.10871
CPT2	-36.6228	220.947	-6.29236	0.00197767	0.0300418	-2.10973
UBAP2L	-246.058	2779.75	-6.29006	0.00198071	0.0300621	-2.11019
FZD2	-19.4025	20.9235	-6.27789	0.00199692	0.0302174	-2.1126
PPTC7	201.124	656.715	6.27687	0.00199829	0.0302174	-2.1128
PHLDB1	438.412	3173.92	6.27643	0.00199888	0.0302174	-2.11289
SEMA4B	276.506	398.621	6.27613	0.00199928	0.0302174	-2.11295
RAB32	-120.395	699.501	-6.27596	0.00199951	0.0302174	-2.11298
GPI	-306.839	3706.28	-6.27032	0.00200709	0.0303059	-2.11411
MED16	-114.218	990.331	-6.2637	0.00201603	0.0304148	-2.11543
NLRX1	-81.0133	187.401	-6.25288	0.00203075	0.0305416	-2.11759
RIPOR1	513.551	1876.85	6.2526	0.00203113	0.0305416	-2.11765
DKK3	-150.383	1840.3	-6.25231	0.00203152	0.0305416	-2.11771
RNF149	233.105	835.08	6.2523	0.00203154	0.0305416	-2.11771
ATG4D	49.4994	262.92	6.25116	0.0020331	0.0305416	-2.11794
ARHGEF15	88.7481	1612.42	6.24686	0.00203898	0.0305963	-2.1188
ASCC1	-44.0525	222.763	-6.24597	0.00204021	0.0305963	-2.11898
SUV39H1	-79.1875	436.184	-6.24451	0.00204222	0.0306002	-2.11927
RAB23	-96.9672	332.842	-6.24234	0.00204521	0.0306191	-2.11971
SYNRG	-129.717	447.378	-6.23836	0.00205069	0.0306751	-2.12051
POLR3D	138.145	581.639	6.23624	0.00205363	0.030693	-2.12094
SLC49A3	23.5781	52.8649	6.23195	0.00205958	0.0307231	-2.1218
ESM1	2796.46	5206.28	6.23133	0.00206044	0.0307231	-2.12193
CD276	194.156	1668.04	6.23026	0.00206193	0.0307231	-2.12214
LINC01215	8.35139	6.00097	6.22976	0.00206262	0.0307231	-2.12224
TEX2	-76.8281	556.854	-6.22724	0.00206614	0.0307495	-2.12275
DCUN1D4	38.5211	259.934	6.22206	0.00207337	0.0308097	-2.1238
ADAMTS9	1267.59	1103.61	6.22184	0.00207368	0.0308097	-2.12384
GOLT1B	69.0697	486.892	6.21479	0.00208358	0.0308961	-2.12527
TNFRSF1B	-79.3939	382.304	-6.21216	0.00208729	0.0308961	-2.12581
ZEB2	-169.731	489.77	-6.21204	0.00208746	0.0308961	-2.12583
ARVCF	-45.62	179.99	-6.21139	0.00208837	0.0308961	-2.12596
IGFBP4	-1130.55	6898.17	-6.21128	0.00208854	0.0308961	-2.12599
MEOX2	-73.6472	74.6764	-6.21023	0.00209002	0.0308961	-2.1262
HIPK2	349.934	1121.57	6.20541	0.00209684	0.0309711	-2.12718
EML2	32.0942	100.625	6.19823	0.00210706	0.0310758	-2.12865
TSPYL2	26.5453	109.122	6.19795	0.00210746	0.0310758	-2.1287
TBC1D22B	59.1947	167.491	6.19288	0.00211472	0.0311034	-2.12974
BABAM2	24.4383	206.359	6.19193	0.00211608	0.0311034	-2.12993
TGIF1	136.871	491.612	6.19178	0.00211629	0.0311034	-2.12996
SLC25A32	268.643	806.592	6.19171	0.0021164	0.0311034	-2.12998
SYT11	-74.7319	461.895	-6.18774	0.0021221	0.0311613	-2.13079
ITGB5	-157.735	1803.47	-6.18562	0.00212516	0.0311623	-2.13123
LAPTM4B	-83.1667	898.028	-6.18524	0.0021257	0.0311623	-2.1313
FBXO32	114.752	123.823	6.18206	0.0021303	0.0311902	-2.13196
ZSWIM4	571.837	453.891	6.18147	0.00213115	0.0311902	-2.13208
ZC3H3	19.1981	359.199	6.17786	0.00213639	0.0312217	-2.13282
SNAI1	94.6961	224.961	6.17643	0.00213846	0.0312217	-2.13311
FBXO42	-60.4719	264.437	-6.17558	0.00213969	0.0312217	-2.13329
TCF19	-110.341	825.282	-6.1751	0.00214039	0.0312217	-2.13339
ERRFI1	996.235	997.472	6.17211	0.00214475	0.0312472	-2.134
HYOU1	-150.19	4298.31	-6.17147	0.00214568	0.0312472	-2.13414
RAB29	-61.1853	249.294	-6.16949	0.00214858	0.0312635	-2.13454
MON2	69.0608	363.833	6.16014	0.00216228	0.0314308	-2.13647
GSTP1	-432.271	5273.81	-6.15922	0.00216364	0.0314308	-2.13666
ARHGEF34P	9.54722	10.6586	6.15579	0.00216869	0.0314528	-2.13737
MBOAT1	-18.9467	36.0733	-6.15414	0.00217113	0.0314528	-2.13772
PTP4A1	183.621	912.549	6.15375	0.00217172	0.0314528	-2.1378
NME6	-44.9803	206.65	-6.15159	0.00217491	0.0314528	-2.13824
TRIB1	346.701	445.594	6.15124	0.00217543	0.0314528	-2.13832
ZNF589	-63.2458	100.87	-6.15056	0.00217645	0.0314528	-2.13846
SRRM2	-578.791	2351.19	-6.14974	0.00217766	0.0314528	-2.13863
DST	114.726	798.79	6.14388	0.00218639	0.0315531	-2.13985
SLC12A7	208.257	644.829	6.14126	0.0021903	0.0315837	-2.14039
C2orf27A	-30.8694	133.252	-6.13035	0.00220668	0.0317938	-2.14267
HAGLROS	-36.1528	113.98	-6.12572	0.00221368	0.0318687	-2.14364
PARD3B	-17.6111	131.289	-6.12282	0.00221807	0.0319058	-2.14424
GBP1	-18.3719	118.421	-6.10643	0.00224312	0.0322398	-2.14769
CHST7	52.4186	160.139	6.10133	0.00225097	0.0323263	-2.14876
WTAP	-38.9039	945.702	-6.09929	0.00225413	0.0323453	-2.14919
MKNK2	-63.8444	479.948	-6.0941	0.00226218	0.0323977	-2.15029
FAM83G	115.04	556.116	6.0927	0.00226436	0.0323977	-2.15059
MAP4K4	501.376	6815.28	6.09028	0.00226812	0.0323977	-2.1511
PIM3	1625.4	2867.19	6.08906	0.00227003	0.0323977	-2.15136
SLC25A38	-102.633	259.433	-6.08846	0.00227096	0.0323977	-2.15148
TAP1	37.0672	183.868	6.08657	0.00227392	0.0323977	-2.15189
SRM	-175.41	2489.48	-6.08491	0.00227651	0.0323977	-2.15224
TSPAN14	-549.053	2624.34	-6.08447	0.00227721	0.0323977	-2.15233
STC1	371.762	236.567	6.08418	0.00227767	0.0323977	-2.15239
SRSF8	31.8608	428.956	6.08401	0.00227793	0.0323977	-2.15243
NFIB	-295.309	913.954	-6.08338	0.00227892	0.0323977	-2.15256
KCNK1	82.6694	70.9292	6.08279	0.00227984	0.0323977	-2.15269
RBM17	-28.0753	1072.03	-6.08119	0.00228236	0.0324072	-2.15303
USP12	595.359	1017	6.07777	0.00228772	0.0324573	-2.15375
ATP1B1	187.919	767.658	6.07256	0.00229595	0.0325478	-2.15486
PFN2	-103.609	1267.93	-6.07117	0.00229815	0.0325529	-2.15516
ZNF862	-9.16528	27.9451	-6.06529	0.00230748	0.0326419	-2.15642
VIRMA	-76.9086	856.637	-6.06488	0.00230814	0.0326419	-2.15651
CCDC85C	-153.784	453.104	-6.06065	0.00231488	0.0326692	-2.15741
ATOH8	-136.868	379.259	-6.05904	0.00231746	0.0326692	-2.15775
PIK3CD	90.2275	159.548	6.05814	0.0023189	0.0326692	-2.15795
KIF23	-126.748	717.869	-6.05681	0.00232103	0.0326692	-2.15823
RORA	17.0269	78.014	6.05592	0.00232246	0.0326692	-2.15842
NREP	-49.7281	854.279	-6.05524	0.00232354	0.0326692	-2.15857
MAGEH1	-45.9347	185.012	-6.05453	0.00232467	0.0326692	-2.15872
RPL12	-507.131	9041.64	-6.05439	0.0023249	0.0326692	-2.15875
TAF6	-84.1822	668.7	-6.05146	0.00232961	0.0326958	-2.15938
TAF6L	-32.9944	221.47	-6.05023	0.00233159	0.0326958	-2.15964
CXCL6	45.4989	26.5839	6.04975	0.00233236	0.0326958	-2.15975
STX11	120.06	189.286	6.0421	0.00234473	0.032843	-2.16139
GNPNAT1	102.263	987.78	6.03763	0.002352	0.032908	-2.16236
CAND1	-243.033	1903.47	-6.03584	0.00235492	0.032908	-2.16274
PRPF8	-646.686	7202.34	-6.03581	0.00235497	0.032908	-2.16275
UBE2H	-208.091	1454.01	-6.03393	0.00235803	0.0329246	-2.16315
BCAM	29.3572	249.877	6.03037	0.00236385	0.0329798	-2.16392
TAB2	109.601	609.214	6.0287	0.00236659	0.0329918	-2.16429
INAFM2	-82.3056	370.642	-6.02487	0.00237288	0.0330534	-2.16512
FAM131A	204.314	446.006	6.02224	0.00237721	0.0330875	-2.16568
TMEM97	-73.9067	278.719	-6.02103	0.00237921	0.0330893	-2.16595
RBPMS2	22.9367	38.5858	6.01969	0.00238143	0.033094	-2.16624
CDCA3	-50.4689	198.026	-6.00723	0.00240212	0.0333552	-2.16895
NPLOC4	-501.567	3206.77	-6.00021	0.00241387	0.0334525	-2.17048
ART4	-38.5078	70.0242	-6.00003	0.00241417	0.0334525	-2.17052
NAP1L5	-42.4072	167.448	-5.99936	0.0024153	0.0334525	-2.17067
HMGCR	-114.665	845.394	-5.99839	0.00241693	0.0334525	-2.17088
PAQR4	-222.588	519.896	-5.99739	0.00241862	0.0334525	-2.1711
TERF2IP	157.897	719.887	5.99381	0.00242464	0.0334893	-2.17188
B4GALT6	82.5992	419.11	5.99338	0.00242538	0.0334893	-2.17198
MOSMO	58.5733	152.703	5.99243	0.00242698	0.0334893	-2.17219
GPSM1	146.44	627.294	5.99026	0.00243065	0.0335137	-2.17266
ABHD6	-8.79778	35.1517	-5.98307	0.00244286	0.0336555	-2.17424
CACYBP	-171.152	1278.46	-5.98089	0.00244657	0.0336555	-2.17472
UHRF2	76.1283	585.612	5.98084	0.00244666	0.0336555	-2.17473
ARMCX1	-73.1397	234.022	-5.97756	0.00245226	0.033695	-2.17545
C5orf24	139.976	877.349	5.9754	0.00245596	0.033695	-2.17593
MAP3K8	78.2	60.9436	5.97432	0.00245781	0.033695	-2.17617
ANKRD52	-226.709	1777.42	-5.97298	0.00246011	0.033695	-2.17646
SLC4A7	903.944	1270.89	5.97251	0.00246093	0.033695	-2.17657
FBXW4	31.7728	167.541	5.97246	0.00246101	0.033695	-2.17658
ANXA1	-459.421	4913.23	-5.96684	0.00247069	0.0337938	-2.17782
SNRNP70	-240.068	2500.26	-5.96586	0.00247238	0.0337938	-2.17803
RMC1	51.0911	200.401	5.96399	0.00247561	0.0337938	-2.17845
LINC01291	-12.0819	20.6585	-5.96383	0.0024759	0.0337938	-2.17849
DLG4	45.4053	124.39	5.95507	0.00249111	0.0339751	-2.18043
UTP3	144.731	655.733	5.95391	0.00249313	0.0339764	-2.18068
NOLC1	223.83	1873.56	5.94959	0.00250069	0.0340228	-2.18164
CDT1	-130.316	578.614	-5.94886	0.00250196	0.0340228	-2.18181
PCNA	-332.708	2202.33	-5.94865	0.00250233	0.0340228	-2.18185
BTRC	-46.1183	306.717	-5.94592	0.00250712	0.034049	-2.18246
FNTA	-54.4222	620.874	-5.94535	0.00250812	0.034049	-2.18259
HIVEP2	521.28	331.483	5.94236	0.00251339	0.0340753	-2.18326
PWWP2B	-48.0028	169.895	-5.94206	0.00251392	0.0340753	-2.18332
SLC2A1	-167.544	806.299	-5.93933	0.00251873	0.0341141	-2.18393
PODXL	2211.61	12793.3	5.93635	0.00252401	0.0341477	-2.1846
NAV3	416.494	1107.86	5.93574	0.00252508	0.0341477	-2.18473
UPP1	177.623	477.037	5.93337	0.00252929	0.0341632	-2.18526
NACC1	-255.383	1811.05	-5.93291	0.0025301	0.0341632	-2.18537
C2CD2L	54.4203	170.32	5.93014	0.00253503	0.0342035	-2.18599
RIN2	638.367	689.029	5.91847	0.0025559	0.0344241	-2.1886
MVP	-432.827	3636.99	-5.91611	0.00256016	0.0344241	-2.18914
MAPK1IP1L	151.219	1287.03	5.91607	0.00256023	0.0344241	-2.18915
SMIM13	48.5656	463.161	5.91566	0.00256096	0.0344241	-2.18924
ERP29	-38.4628	798.367	-5.91556	0.00256115	0.0344241	-2.18926
SAMD11	19.6028	30.8342	5.90837	0.00257415	0.0345725	-2.19088
CAPN1	-282.466	4282.68	-5.90267	0.00258451	0.0346851	-2.19217
MRPS35	-69.7317	631.749	-5.9015	0.00258664	0.0346873	-2.19243
TIMELESS	-74.5142	775.209	-5.89948	0.00259033	0.0347104	-2.19289
TACO1	-85.5394	488.345	-5.89534	0.0025979	0.0347854	-2.19383
PMS1	-19.5456	111.763	-5.89308	0.00260205	0.0348065	-2.19434
CAPN2	-393.246	10154.3	-5.89232	0.00260343	0.0348065	-2.19451
TOP2A	-265.782	2345.45	-5.88118	0.002624	0.0350265	-2.19704
TMEM250	-219.143	1421.07	-5.88022	0.00262578	0.0350265	-2.19726
ACTR5	-37.2028	134.324	-5.88019	0.00262585	0.0350265	-2.19727
PLAC8	-6.94778	23.5786	-5.87637	0.00263295	0.0350947	-2.19814
MSANTD3	182.823	935.31	5.86826	0.00264811	0.0352147	-2.19999
PDXK	84.0253	800.717	5.86693	0.00265059	0.0352147	-2.2003
ATP5MC2	-301.22	1852.88	-5.86552	0.00265324	0.0352147	-2.20062
RND3	-230.821	651.621	-5.86532	0.00265363	0.0352147	-2.20067
FNBP1	61.1364	280.545	5.86357	0.00265691	0.0352147	-2.20107
RSPO3	40.2481	71.2026	5.86243	0.00265907	0.0352147	-2.20133
RARB	-158.198	357.373	-5.86228	0.00265934	0.0352147	-2.20136
MRPS27	-194.973	775.394	-5.86195	0.00265997	0.0352147	-2.20144
SEC14L2	124.908	432.546	5.86037	0.00266295	0.0352147	-2.2018
SPATA7	-20.1603	41.0865	-5.86002	0.00266361	0.0352147	-2.20188
TP53BP1	-46.8833	768.278	-5.85985	0.00266393	0.0352147	-2.20192
TTK	-75.1903	306.266	-5.85559	0.00267199	0.0352947	-2.2029
MRPS26	-82.7197	417.83	-5.85297	0.00267696	0.0353253	-2.2035
SDCBP	388.265	3000.11	5.85191	0.00267897	0.0353253	-2.20375
ROBO4	-939.843	7349.83	-5.8512	0.00268032	0.0353253	-2.20391
DDIT4L	-6.94444	8.86111	-5.84855	0.00268537	0.0353654	-2.20452
SLC39A8	-26.9042	143.903	-5.84566	0.00269089	0.0354116	-2.20519
SPARC	-1152.09	15975.5	-5.84389	0.00269427	0.0354297	-2.20559
IDH1	-166.66	920.134	-5.8401	0.00270154	0.0354971	-2.20647
ADNP2	-61.9839	486.252	-5.83912	0.00270343	0.0354971	-2.2067
CLUH	-191.423	1868.8	-5.83797	0.00270563	0.0354984	-2.20696
BRIX1	86.47	551.003	5.83698	0.00270755	0.0354984	-2.20719
XRCC3	-39.3678	155.869	-5.83451	0.0027123	0.0355342	-2.20776
DKK2	61.1783	67.2206	5.83016	0.00272071	0.0355979	-2.20877
KRT19	-109.172	572.644	-5.82991	0.00272121	0.0355979	-2.20883
MARS2	-36.8297	182.466	-5.8283	0.00272432	0.0356036	-2.2092
PAGR1	-157.651	771.212	-5.82753	0.00272581	0.0356036	-2.20938
ILK	-162.628	1419.11	-5.82656	0.0027277	0.0356036	-2.20961
LYL1	-545.893	1303.66	-5.82461	0.00273148	0.0356137	-2.21006
ZNF469	101.511	337.21	5.82354	0.00273358	0.0356137	-2.21031
ETAA1	-36.2311	165.343	-5.82305	0.00273454	0.0356137	-2.21042
SENP5	60.5903	411.649	5.82162	0.00273732	0.0356236	-2.21075
AKIP1	-14.1761	183.576	-5.81718	0.00274601	0.0357102	-2.21179
NDRG4	-86.5478	632.116	-5.81536	0.00274956	0.0357301	-2.21221
PHOSPHO1	8.09861	12.2771	5.81409	0.00275206	0.0357363	-2.21251
KIF13A	-212.282	764.402	-5.81157	0.002757	0.0357741	-2.2131
SMAP2	39.9692	307.292	5.80818	0.00276368	0.0358343	-2.21389
MAPK14	-348.771	1017.32	-5.80402	0.00277192	0.0359147	-2.21486
IMP3	-141.819	485.552	-5.80188	0.00277615	0.0359431	-2.21536
RB1	80.5161	597.736	5.7998	0.00278029	0.0359703	-2.21585
CXADR	-14.2944	67.9806	-5.79697	0.00278591	0.0359882	-2.21651
TRAK1	-119.471	860.047	-5.79607	0.0027877	0.0359882	-2.21672
ANP32A	-199.428	1301.87	-5.79602	0.00278781	0.0359882	-2.21674
TLNRD1	655.697	2425.39	5.79163	0.00279657	0.0360028	-2.21777
ZFP36L1	491.715	1119.61	5.79143	0.00279699	0.0360028	-2.21782
KIF18B	-130.743	358.367	-5.79038	0.00279908	0.0360028	-2.21806
KLHL28	24.1897	63.1429	5.79034	0.00279916	0.0360028	-2.21807
SLBP	-209.627	942.222	-5.79005	0.00279975	0.0360028	-2.21814
NEAT1	27.2117	150.476	5.78933	0.00280119	0.0360028	-2.21831
INSYN2B	-142.938	774.983	-5.78806	0.00280373	0.0360091	-2.21861
CHMP1B	314.972	794.623	5.78159	0.00281677	0.0361466	-2.22013
ECPAS	-104.093	1681.42	-5.78071	0.00281854	0.0361466	-2.22034
RBM12	-227.508	1955.51	-5.77946	0.00282107	0.0361527	-2.22063
DYSF	-295.463	2848.25	-5.77213	0.00283594	0.0363169	-2.22237
KLHL5	111.616	796.942	5.77004	0.0028402	0.0363451	-2.22286
KDR	-638.416	3203.42	-5.76452	0.00285147	0.0364396	-2.22417
SERPINB2	6089.95	3590.47	5.7644	0.00285172	0.0364396	-2.2242
RNF34	-89.0569	374.382	-5.76332	0.00285393	0.0364414	-2.22446
CTSB	591.398	9113.41	5.75832	0.00286421	0.0365461	-2.22564
UPF2	-46.9133	335.416	-5.75731	0.00286628	0.0365461	-2.22588
TIMM22	-120.822	575.892	-5.75629	0.00286839	0.0365466	-2.22613
ZBTB12	-14.2194	30.6158	-5.7473	0.002887	0.036757	-2.22827
SMCR8	-89.6431	597.684	-5.74536	0.00289104	0.036782	-2.22873
APOL6	-5.94056	16.7481	-5.74278	0.00289642	0.0367868	-2.22935
EZR	-394.138	2670.41	-5.74143	0.00289925	0.0367868	-2.22967
MIIP	-28.0128	152.229	-5.74102	0.00290009	0.0367868	-2.22977
LMCD1	-52.1022	133.236	-5.74023	0.00290174	0.0367868	-2.22996
IPMK	87.2664	290.786	5.74018	0.00290186	0.0367868	-2.22997
CCNE1	-49.9206	174.71	-5.73898	0.00290436	0.0367921	-2.23026
EME1	-16.5828	37.9547	-5.737	0.00290851	0.0368181	-2.23073
POLL	-32.8647	146.364	-5.73551	0.00291163	0.0368211	-2.23109
RXRA	-158.111	742.917	-5.73401	0.0029148	0.0368211	-2.23145
TCEAL8	-95.2947	394.453	-5.7339	0.00291501	0.0368211	-2.23147
OSGIN1	-30.259	146.042	-5.73266	0.00291764	0.0368278	-2.23177
CIAO3	-47.98	305.262	-5.72816	0.00292713	0.0369121	-2.23285
RASGRP3	95.0708	316.547	5.72751	0.0029285	0.0369121	-2.23301
RPL4P5	-21.6444	70.5367	-5.72607	0.00293155	0.0369206	-2.23336
IRAK1	-437.061	4759.42	-5.72408	0.00293576	0.0369206	-2.23384
TSPYL4	-172.492	766.108	-5.72401	0.00293591	0.0369206	-2.23385
MARK4	189.314	633.546	5.72284	0.00293839	0.0369206	-2.23413
EXOC8	55.145	225.426	5.72225	0.00293965	0.0369206	-2.23428
VAT1	-848.598	7835.91	-5.71772	0.00294929	0.0370153	-2.23537
AP3M1	-84.2972	832.386	-5.71351	0.00295827	0.0370848	-2.23638
SEMA3A	80.0569	240.252	5.71315	0.00295904	0.0370848	-2.23647
GFOD1	-73.9603	240.217	-5.7116	0.00296237	0.0371002	-2.23685
RSL24D1	158.091	1092.5	5.70542	0.00297565	0.0372399	-2.23834
ORAI3	-29.5594	60.6853	-5.70089	0.00298543	0.0373359	-2.23944
TRIM27	-171.496	1103.82	-5.69734	0.00299311	0.0373778	-2.2403
AKAP17A	-58.7481	274.313	-5.69645	0.00299505	0.0373778	-2.24052
CYLD	143.974	413.535	5.69641	0.00299514	0.0373778	-2.24053
SUOX	-87.3917	197.749	-5.68345	0.00302346	0.0377014	-2.24369
C1orf43	-210.815	2288.76	-5.68258	0.00302535	0.0377014	-2.2439
ATG16L2	9.4925	31.879	5.68019	0.00303063	0.0377404	-2.24448
ZNF281	89.4675	386.57	5.67798	0.0030355	0.0377744	-2.24502
MYRIP	-61.0911	421.452	-5.67597	0.00303994	0.0377986	-2.24552
LNX2	-58.3211	201.308	-5.67495	0.00304218	0.0377986	-2.24576
TMEM222	-91.0431	587.643	-5.67418	0.00304388	0.0377986	-2.24595
FOS	18.6553	22.6993	5.67236	0.00304792	0.0378222	-2.2464
MTCL1	-181.71	651.259	-5.66789	0.00305786	0.0379188	-2.2475
SMAD1	-100.979	352.538	-5.66371	0.00306717	0.0380075	-2.24852
GPX4	-206.392	2376.33	-5.66197	0.00307107	0.0380159	-2.24895
ANGPTL4	270.564	182.162	5.65703	0.00308214	0.0380159	-2.25017
PABIR2	79.2708	341.958	5.65684	0.00308256	0.0380159	-2.25021
INPP5F	86.7331	611.685	5.65526	0.00308613	0.0380159	-2.2506
PARP4	-198.301	1092.22	-5.65375	0.00308952	0.0380159	-2.25097
CHIC2	157.667	349.549	5.65102	0.00309569	0.0380159	-2.25165
DCAF5	-98.7408	517.595	-5.64969	0.0030987	0.0380159	-2.25198
TGFBR3	-44.4039	85.9692	-5.64938	0.0030994	0.0380159	-2.25206
HES4	10.0711	14.2761	5.6493	0.00309957	0.0380159	-2.25207
TXNRD2	-201.57	1527.08	-5.649	0.00310025	0.0380159	-2.25215
STARD7	-302.528	2042.53	-5.64859	0.00310118	0.0380159	-2.25225
MAPKAP1	-162.509	1913.11	-5.64831	0.00310182	0.0380159	-2.25232
TKT	-528.321	6057.96	-5.64789	0.00310277	0.0380159	-2.25242
SHISA2	12.5989	66.3347	5.64785	0.00310287	0.0380159	-2.25243
ALG3	-23.9086	374.77	-5.64759	0.00310344	0.0380159	-2.2525
SF3B3	-495.616	3517.69	-5.64735	0.00310399	0.0380159	-2.25256
STX16	144.852	896.011	5.64711	0.00310453	0.0380159	-2.25262
DOK5	69.5264	87.2754	5.64541	0.00310839	0.0380368	-2.25304
SAP130	-82.0442	496.619	-5.64127	0.0031178	0.0381254	-2.25406
MLF2	-35.4228	1630.34	-5.64001	0.00312067	0.0381341	-2.25437
SLC38A7	-65.8933	406.92	-5.63804	0.00312517	0.0381626	-2.25486
ZMYM3	-115.813	255.59	-5.63595	0.00312995	0.0381945	-2.25538
TMEM9	-106.968	366.832	-5.63443	0.00313344	0.0382107	-2.25576
LSM10	-80.8669	342.178	-5.63182	0.00313943	0.0382572	-2.25641
SNX5	-74.4503	987.488	-5.62809	0.00314802	0.038304	-2.25734
NXN	-78.5058	440.313	-5.62734	0.00314973	0.038304	-2.25752
SLC25A37	49.1786	247.775	5.62732	0.00314979	0.038304	-2.25753
FAM111B	-90.5689	265.821	-5.62545	0.0031541	0.0383299	-2.25799
TMEM214	-110.209	1255.41	-5.62391	0.00315765	0.0383467	-2.25838
TNIP1	1394.56	1750.21	5.62172	0.00316273	0.0383818	-2.25892
ISG20	47.3519	143.794	5.62058	0.00316538	0.0383876	-2.25921
MRTFB	-99.0264	259.631	-5.6195	0.00316788	0.0383915	-2.25948
TRAF1	2098.41	1064.78	5.61451	0.00317949	0.0385057	-2.26073
SLC7A2	1732.09	1410.29	5.6104	0.00318908	0.0385953	-2.26175
CCT6A	-284.309	4868	-5.60619	0.00319896	0.0386564	-2.26281
TCOF1	58.9919	843.724	5.60593	0.00319958	0.0386564	-2.26288
MCM3	-183.092	2355.91	-5.60545	0.00320071	0.0386564	-2.263
MLXIP	-212.399	1413.9	-5.6003	0.00321284	0.0387763	-2.26429
ZNF337	-12.9989	64.215	-5.59798	0.00321831	0.0388157	-2.26487
CARS1	62.0006	784.159	5.59494	0.00322552	0.0388762	-2.26564
RAB21	144.169	684.241	5.59303	0.00323005	0.0388995	-2.26612
SLC35C2	90.3583	438.418	5.59226	0.00323188	0.0388995	-2.26631
MYO1C	-577.456	6487.45	-5.58752	0.00324319	0.0389649	-2.26751
SLC2A12	-11.7953	11.4229	-5.58729	0.00324372	0.0389649	-2.26757
GIMAP2	-25.2981	80.5471	-5.5872	0.00324394	0.0389649	-2.26759
FOSL2	773.747	1627.09	5.58156	0.00325745	0.0391005	-2.26902
UBL4A	-195.739	612.493	-5.57785	0.00326636	0.0391718	-2.26996
TIFA	576.363	396.904	5.57724	0.00326784	0.0391718	-2.27011
RTN2	15.5075	80.1299	5.57383	0.00327607	0.0392087	-2.27098
NSD1	-388.017	1247.42	-5.57202	0.00328043	0.0392087	-2.27144
SON	-315.229	3722.92	-5.5716	0.00328146	0.0392087	-2.27154
PCDH10	568.212	4217.2	5.57007	0.00328515	0.0392087	-2.27193
EGLN2	-175.073	1205.33	-5.56963	0.00328624	0.0392087	-2.27204
SKP2	-107.17	382.454	-5.56942	0.00328674	0.0392087	-2.2721
LTB	13.4686	9.50681	5.5694	0.0032868	0.0392087	-2.2721
PSMB2	-138.541	1853.79	-5.56861	0.00328872	0.0392087	-2.2723
CLN8	-50.4344	222.809	-5.56563	0.00329596	0.0392685	-2.27306
TNFRSF6B	28.485	113.737	5.56347	0.0033012	0.039281	-2.27361
PLEKHG1	83.55	207.947	5.56275	0.00330298	0.039281	-2.2738
ETS2	838.289	999.993	5.56235	0.00330394	0.039281	-2.2739
LPAR6	89.1267	161.962	5.5613	0.00330652	0.039281	-2.27417
CD151	-394.444	5472.25	-5.56063	0.00330816	0.039281	-2.27434
SHH	41.64	31.4011	5.55793	0.00331475	0.0393185	-2.27502
SLC19A1	-171.237	778.053	-5.55751	0.00331578	0.0393185	-2.27513
PTGES2	-64.9189	877.712	-5.55192	0.00332953	0.0394543	-2.27656
PFKFB3	1384.6	1484.25	5.55066	0.00333263	0.0394543	-2.27688
PPP4C	-112.918	2114.67	-5.55013	0.00333395	0.0394543	-2.27702
B9D1	-35.9794	120.78	-5.54814	0.00333884	0.0394858	-2.27753
ZKSCAN3	-14.7156	27.7025	-5.54541	0.0033456	0.0395391	-2.27823
NCOA6	-65.4933	300.377	-5.5401	0.00335879	0.0396323	-2.27959
EDEM3	33.155	515.001	5.53953	0.00336022	0.0396323	-2.27974
SMYD5	-75.0136	567.642	-5.53938	0.0033606	0.0396323	-2.27978
PER1	73.7244	176.596	5.53849	0.00336282	0.0396323	-2.28001
JUNB	1729.3	1125.04	5.53772	0.00336473	0.0396323	-2.2802
IRAK3	-25.4764	44.079	-5.53588	0.00336932	0.0396599	-2.28068
FBXO5	-58.7019	315.803	-5.53337	0.0033756	0.0397072	-2.28132
GOLGA3	118.111	717.353	5.53086	0.0033819	0.0397267	-2.28197
DYRK3	86.9706	383.957	5.52988	0.00338435	0.0397267	-2.28222
FAM161B	-19.4725	52.7651	-5.52931	0.0033858	0.0397267	-2.28237
PRDM1	34.3247	53.3932	5.52912	0.00338627	0.0397267	-2.28242
LYAR	44.2069	550.79	5.52459	0.00339767	0.0398339	-2.28359
GMNN	-90.5267	405.846	-5.51655	0.00341805	0.0400334	-2.28567
IPPK	103.948	559.408	5.51608	0.00341923	0.0400334	-2.28579
COA3	-70.7964	375.677	-5.51418	0.00342407	0.0400345	-2.28628
PNPLA8	136.834	437.479	5.51319	0.00342658	0.0400345	-2.28654
ZFP36	152.444	139.134	5.51258	0.00342815	0.0400345	-2.2867
CDIP1	-24.5806	118.908	-5.51248	0.00342841	0.0400345	-2.28672
AK2	-203.192	1983.82	-5.50992	0.00343493	0.0400757	-2.28739
PIP4K2B	-190.458	702.774	-5.50929	0.00343656	0.0400757	-2.28755
EXT1	367.984	3268.07	5.50842	0.00343877	0.0400757	-2.28777
TMEM158	253.143	355.647	5.50309	0.00345244	0.0402085	-2.28916
RPGR	34.8944	144.394	5.50033	0.00345956	0.0402648	-2.28988
MAP7D1	-442.265	2477.94	-5.49716	0.00346775	0.0403335	-2.29071
DYNC2I2	-129.899	1267.02	-5.49562	0.00347173	0.0403532	-2.29111
CCNB2	-63.7244	548.501	-5.49034	0.00348544	0.0404858	-2.29249
RAI14	406.932	5203.01	5.48797	0.00349161	0.0405187	-2.29311
SPTAN1	-931.095	5019.87	-5.48748	0.00349287	0.0405187	-2.29323
SSR2	-246.862	3389.8	-5.48648	0.00349549	0.0405224	-2.2935
VANGL1	-193.657	544.509	-5.48323	0.003504	0.0405822	-2.29435
HDLBP	-334.507	8893.74	-5.48274	0.00350526	0.0405822	-2.29448
EHMT2	-83.8478	440.685	-5.48079	0.00351038	0.040588	-2.29499
FRYL	104.543	1016.37	5.48016	0.00351202	0.040588	-2.29515
SLC35E4	52.2569	339.009	5.47946	0.00351389	0.040588	-2.29534
DNASE1L1	-118.413	853.449	-5.47904	0.00351497	0.040588	-2.29545
RPL10A	-444.457	8052.9	-5.47422	0.00352766	0.0407079	-2.29671
MIR1915HG	167.226	109.632	5.47124	0.00353553	0.0407334	-2.2975
PFN1	-605.041	13356.9	-5.47094	0.00353635	0.0407334	-2.29758
TAB1	-110.831	274.52	-5.47058	0.00353731	0.0407334	-2.29767
STOM	-174.082	1705.67	-5.46989	0.00353912	0.0407334	-2.29785
ADPRH	-8.10639	79.5646	-5.46764	0.00354509	0.0407507	-2.29845
SERPINH1P1	5.27778	3.08333	5.46758	0.00354525	0.0407507	-2.29846
TGFB1	1661.44	7152.32	5.46115	0.00356236	0.0409207	-2.30016
BFAR	-83.5658	1016.15	-5.45904	0.00356801	0.0409417	-2.30072
CLASP1	-81.2036	627.752	-5.45842	0.00356966	0.0409417	-2.30088
HID1	-50.8936	267.592	-5.45786	0.00357116	0.0409417	-2.30103
ADPRS	-83.4303	505.606	-5.45667	0.00357435	0.0409517	-2.30135
HAS2	-12.0808	31.011	-5.45532	0.00357797	0.0409661	-2.3017
ALDH9A1	-40.8811	870.702	-5.45447	0.00358026	0.0409661	-2.30193
ZNF513	31.2175	128.065	5.45301	0.00358419	0.0409844	-2.30232
INO80E	-71.2633	681.759	-5.45117	0.00358912	0.0410064	-2.3028
APBB1	-57.9031	543.415	-5.45056	0.00359077	0.0410064	-2.30296
ELF4	-175.058	879.333	-5.44885	0.00359538	0.0410325	-2.30342
OLFM2	38.6722	28.9956	5.4458	0.00360364	0.0411001	-2.30423
HOMER1	42.8928	117.78	5.44373	0.00360925	0.0411375	-2.30478
ITPRID2	495.466	3576.34	5.44267	0.00361211	0.0411435	-2.30506
PMAIP1	152.329	191.838	5.44018	0.00361888	0.0411884	-2.30572
PLK3	347.882	434.757	5.4395	0.00362073	0.0411884	-2.3059
ZNF547	8.11444	12.02	5.43495	0.00363315	0.0413031	-2.30712
CPSF2	-116.094	1035.54	-5.43288	0.0036388	0.0413406	-2.30767
ASB1	72.0675	526.242	5.43071	0.00364474	0.0413636	-2.30825
HOXA2	-12.1439	15.8614	-5.43043	0.00364552	0.0413636	-2.30832
TELO2	-109.044	1023.46	-5.42818	0.00365169	0.041407	-2.30892
ZDHHC8	-73.6347	573.048	-5.42612	0.00365736	0.0414306	-2.30947
DDR2	-81.0067	942.962	-5.42572	0.00365848	0.0414306	-2.30958
ARHGEF2	387.754	957.678	5.42121	0.00367093	0.0415385	-2.31079
NUDT6	-16.2044	23.0778	-5.42025	0.0036736	0.0415385	-2.31105
SAV1	385.673	709.771	5.41944	0.00367582	0.0415385	-2.31126
WSB2	-167.67	1411.98	-5.41886	0.00367743	0.0415385	-2.31142
VPS18	-126.477	1073.03	-5.41765	0.00368079	0.0415497	-2.31174
PCBP1	-428.124	4492	-5.4158	0.00368594	0.0415531	-2.31224
LRRFIP2	115.438	1011.78	5.41487	0.00368852	0.0415531	-2.31249
SNX21	-33.825	140.559	-5.41462	0.00368923	0.0415531	-2.31256
CNPY4	15.8158	136.058	5.41415	0.00369052	0.0415531	-2.31268
JPT2	-220.154	1143.31	-5.40906	0.00370471	0.0416641	-2.31405
FAM214B	-81.4519	699.513	-5.40884	0.00370534	0.0416641	-2.31411
TIMM10B	-32.3383	278.559	-5.40808	0.00370747	0.0416641	-2.31432
GNPTG	22.0483	261.791	5.40193	0.00372473	0.0418314	-2.31597
SNX18	-149.149	386.727	-5.39982	0.00373069	0.0418716	-2.31654
CORO1C	-393.081	3877.12	-5.3989	0.00373329	0.0418741	-2.31679
NSDHL	-59.2481	391.398	-5.3971	0.00373836	0.0419043	-2.31728
CCAR2	-150.026	2171.25	-5.39563	0.00374253	0.0419176	-2.31768
PAPPA	-20.86	23.1117	-5.395	0.0037443	0.0419176	-2.31785
PCTP	-42.1364	231.186	-5.39295	0.00375013	0.0419562	-2.3184
TMEM19	-53.9411	270.254	-5.392	0.00375282	0.0419597	-2.31866
CTBP1	-156.943	1512.26	-5.39064	0.00375668	0.0419762	-2.31903
CDC5L	-102.292	877.645	-5.38978	0.00375913	0.041977	-2.31926
OSGEPL1	-19.5497	44.0251	-5.38549	0.00377135	0.0420393	-2.32042
ABHD10	-78.94	366.994	-5.38433	0.00377469	0.0420393	-2.32074
ZNF189	140.703	190.114	5.38389	0.00377595	0.0420393	-2.32086
TNFAIP8L3	343.549	1440.15	5.38338	0.0037774	0.0420393	-2.321
GATA3	-75.6381	223.366	-5.38325	0.00377777	0.0420393	-2.32103
NSA2	-72.5244	995.191	-5.38231	0.00378046	0.0420393	-2.32129
FBXO39	11.7244	16.7706	5.38198	0.00378141	0.0420393	-2.32138
ITPRIPL1	-26.2289	50.1236	-5.37948	0.00378858	0.0420924	-2.32206
PDIA4	-186.111	4135.06	-5.37375	0.0038051	0.0422493	-2.32362
DYNC1LI2	-164.46	1218.57	-5.37201	0.0038101	0.0422782	-2.32409
MARK2	50.1986	493.784	5.37014	0.00381552	0.0423088	-2.3246
NPC2	-71.2039	1022.18	-5.3688	0.0038194	0.0423088	-2.32497
DPYSL2	-256.374	1146.37	-5.36783	0.00382221	0.0423088	-2.32523
LCA5	22.6394	70.8778	5.36775	0.00382246	0.0423088	-2.32526
XRCC6	-434.597	7101.06	-5.36143	0.00384085	0.0424857	-2.32698
ATP6V1A	-73.9056	902.279	-5.35859	0.00384916	0.04254	-2.32776
HADHAP1	-5.91444	3.735	-5.35757	0.00385214	0.04254	-2.32804
ATG101	233.678	917.05	5.35684	0.00385428	0.04254	-2.32824
STK17B	-76.2278	239.739	-5.35645	0.00385542	0.04254	-2.32835
MAK16	70.2644	410.78	5.3548	0.00386027	0.0425598	-2.3288
CRISPLD1	-30.3444	114.922	-5.3542	0.00386205	0.0425598	-2.32897
CDK17	298.729	1959.56	5.34676	0.00388398	0.0427748	-2.33101
ARIH2	-154.869	982.727	-5.34144	0.00389976	0.042897	-2.33248
PTTG1IP	-533.745	4028.19	-5.34076	0.00390176	0.042897	-2.33266
ATF7IP	-105.404	608.673	-5.34056	0.00390238	0.042897	-2.33272
CIP2A	69.1331	425.674	5.33706	0.0039128	0.0429847	-2.33369
GPR83	6.80861	4.95125	5.33407	0.00392176	0.0430562	-2.33451
MADD	-67.9011	528.284	-5.32815	0.00393952	0.0431699	-2.33615
TBC1D2	-70.4378	291.392	-5.32791	0.00394023	0.0431699	-2.33622
TBC1D17	-10.6647	191.586	-5.32619	0.00394542	0.0431699	-2.3367
TBC1D13	-155.838	704.305	-5.32562	0.00394714	0.0431699	-2.33685
PRECSIT	-21.9694	31.7931	-5.32519	0.00394842	0.0431699	-2.33697
CD47	81.7761	426.154	5.32421	0.00395138	0.0431699	-2.33724
CAV1	-1173.64	10642	-5.32387	0.00395242	0.0431699	-2.33734
NUDT11	-13.6142	79.6746	-5.32337	0.00395393	0.0431699	-2.33748
HSPD1	-465.737	6007.34	-5.32302	0.00395498	0.0431699	-2.33757
PDK2	-32.6539	131.141	-5.32248	0.00395661	0.0431699	-2.33772
CWC22	38.2544	235.944	5.31865	0.00396823	0.0432455	-2.33879
RHOF	124.424	225.066	5.31785	0.00397064	0.0432455	-2.33901
CASKIN2	-99.6056	492.765	-5.31759	0.00397143	0.0432455	-2.33908
MB21D2	90.7094	153.289	5.31644	0.00397493	0.0432455	-2.3394
KCTD15	-109.996	965.436	-5.31615	0.00397581	0.0432455	-2.33948
PRSS23	-777.803	8042.48	-5.31339	0.00398421	0.04327	-2.34025
EIF2AK4	-115.125	1187.32	-5.31303	0.00398532	0.04327	-2.34035
MAP3K10	33.2489	153.906	5.31299	0.00398543	0.04327	-2.34036
FAM120B	-60.8642	307.182	-5.30356	0.00401433	0.043557	-2.343
FBN1	-194.361	2151.01	-5.29844	0.00403011	0.0437013	-2.34443
LONRF3	11.4133	30.2367	5.29719	0.00403398	0.0437163	-2.34478
ACBD5	-75.2383	352.851	-5.29595	0.00403785	0.0437313	-2.34513
PTMS	-379.373	3090.06	-5.29467	0.00404181	0.0437473	-2.34549
KBTBD6	-93.475	205.417	-5.29223	0.00404937	0.0438023	-2.34617
ASH2L	-144.641	713.239	-5.2905	0.00405475	0.0438149	-2.34666
NFKBIA	1249.25	802.36	5.28855	0.00406085	0.0438149	-2.34721
UBE2D1	59.0575	325.915	5.28839	0.00406133	0.0438149	-2.34725
HSPA12B	-77.815	357.139	-5.28767	0.00406358	0.0438149	-2.34745
EHD2	-512.173	3837.75	-5.2874	0.00406444	0.0438149	-2.34753
HCFC1	-261.546	1517.2	-5.28707	0.00406545	0.0438149	-2.34762
CNRIP1	-82.4144	837.085	-5.28345	0.0040768	0.0438859	-2.34864
ZHX2	22.9808	49.0985	5.28338	0.00407702	0.0438859	-2.34866
NMT2	-206.464	1246.44	-5.28085	0.00408493	0.0439393	-2.34937
FBXL5	-235.654	750.092	-5.28009	0.00408733	0.0439393	-2.34959
COA7	-126.941	478.927	-5.27941	0.00408946	0.0439393	-2.34978
CLUAP1	-24.0811	103.104	-5.27599	0.00410024	0.0440282	-2.35074
ZBTB46	33.4644	43.1267	5.27512	0.00410299	0.0440309	-2.35099
CDKN2A	68.0556	416.927	5.27236	0.00411171	0.0440976	-2.35177
CHORDC1	45.4878	285.573	5.26942	0.00412104	0.0441708	-2.3526
MFN2	-163.856	2774.48	-5.26494	0.0041353	0.0442692	-2.35387
ADGRG1	436.619	2377.98	5.26488	0.00413549	0.0442692	-2.35389
CFL2	-235.443	1026.72	-5.26417	0.00413775	0.0442692	-2.35409
CHCHD1	-20.2256	230.285	-5.26211	0.00414432	0.04431	-2.35467
SLTM	183.219	656.248	5.2614	0.0041466	0.04431	-2.35487
PFDN2	121.545	1014.62	5.25939	0.00415304	0.0443519	-2.35544
IL6	494.864	282.328	5.25773	0.00415837	0.0443819	-2.35592
LRIG3	322.534	444.576	5.25402	0.00417028	0.0444822	-2.35697
FAM217B	-69.1094	155.14	-5.25155	0.00417824	0.0445341	-2.35767
PLCB2	11.9714	22.0207	5.25094	0.00418021	0.0445341	-2.35785
PHETA2	-63.4758	365.19	-5.24975	0.00418406	0.0445483	-2.35819
MIER1	75.0114	434.322	5.24634	0.00419509	0.0446387	-2.35916
SND1	-437.196	5375.89	-5.2428	0.00420659	0.044734	-2.36017
CHTF8	-224.161	1205.06	-5.24177	0.00420994	0.0447427	-2.36047
MAP3K2	47.0817	264.384	5.2403	0.00421474	0.0447666	-2.36089
BZW2	83.0225	1552.74	5.239	0.00421897	0.0447847	-2.36126
DOLK	-98.4458	389.307	-5.23577	0.00422954	0.0448698	-2.36218
ARRDC2	59.2131	163.732	5.23324	0.00423782	0.0449305	-2.36291
RIOX1	-75.8686	307.176	-5.22725	0.00425753	0.0451124	-2.36463
BTN2A1	78.3153	294.041	5.22505	0.00426481	0.0451624	-2.36526
VDAC1	-286.121	3127.73	-5.22392	0.00426855	0.0451749	-2.36559
RNF41	-113.944	901.391	-5.22229	0.00427395	0.0452034	-2.36606
SBF2	49.0503	508.085	5.22098	0.00427827	0.0452034	-2.36643
ZNF718	-9.91833	20.9194	-5.22078	0.00427895	0.0452034	-2.36649
GRK5	-125.196	610.649	-5.21772	0.00428911	0.0452551	-2.36737
RSPRY1	-31.15	723.291	-5.21764	0.00428939	0.0452551	-2.36739
RAD18	67.7897	398.87	5.21699	0.00429154	0.0452551	-2.36758
PREB	-114.134	675.702	-5.21389	0.0043019	0.0453372	-2.36848
RUNX1	-56.6286	252.993	-5.21023	0.00431414	0.045431	-2.36953
PIEZO2	9.01611	26.8775	5.20969	0.00431596	0.045431	-2.36969
SYDE1	-76.7986	246.562	-5.20867	0.00431938	0.0454329	-2.36999
CHST1	40.7153	275.163	5.2081	0.0043213	0.0454329	-2.37015
SDE2	107.336	406.667	5.20684	0.00432552	0.0454502	-2.37051
FUT8	-119.251	800.689	-5.20374	0.00433597	0.0455081	-2.37141
PNMA8A	-18.6406	41.9469	-5.20367	0.00433619	0.0455081	-2.37143
SH3BP5L	58.3122	654.097	5.20225	0.004341	0.0455218	-2.37185
MUS81	-58.1425	299.782	-5.20146	0.00434364	0.0455218	-2.37207
ELOB	-94.9506	1060.38	-5.19988	0.004349	0.0455218	-2.37253
CSE1L	-172.93	2738.57	-5.19956	0.00435008	0.0455218	-2.37262
GOLGA1	-40.0694	238.874	-5.19892	0.00435226	0.0455218	-2.37281
TONSL	-44.6033	277.657	-5.19802	0.00435531	0.0455218	-2.37307
GOLPH3	227.377	1268.15	5.19793	0.00435559	0.0455218	-2.3731
KLHL24	59.6286	201.256	5.19616	0.00436161	0.0455479	-2.37361
ELK3	-222.451	2024.74	-5.1955	0.00436386	0.0455479	-2.37381
TMEM63B	72.4844	239.215	5.19475	0.0043664	0.0455479	-2.37402
TENT4A	58.9969	339.082	5.19416	0.00436842	0.0455479	-2.37419
PTPRA	-46.0494	839.788	-5.19227	0.00437485	0.045588	-2.37474
SERPIND1	167.141	346.215	5.18874	0.00438688	0.0456863	-2.37577
HMGXB4	53.6631	542.479	5.18705	0.00439267	0.0457196	-2.37626
CORO7	138.365	599.236	5.18571	0.00439728	0.0457405	-2.37666
ZNF354C	-30.5444	60.2533	-5.18374	0.00440404	0.0457826	-2.37723
TACC1	-375.984	2691.6	-5.18292	0.00440685	0.0457826	-2.37747
VARS1	-341.758	3405.36	-5.18187	0.00441044	0.0457826	-2.37777
CDC42EP5	-25.2675	264.576	-5.1815	0.00441172	0.0457826	-2.37788
AGPS	-310.695	1603.49	-5.18034	0.00441571	0.0457971	-2.37822
GPX1	-367.649	4530.09	-5.17389	0.00443803	0.0459875	-2.38011
TLE3	295.599	954.594	5.17352	0.00443929	0.0459875	-2.38022
CDKN2B	515.951	354.109	5.1699	0.00445186	0.0460906	-2.38128
PSRC1	-79.7092	174.505	-5.16769	0.00445957	0.0461434	-2.38193
NFATC4	-58.2472	196.922	-5.16484	0.00446951	0.046219	-2.38277
GPR137C	27.0858	43.7029	5.16354	0.00447407	0.0462301	-2.38315
RPL23AP7	-19.285	47.9103	-5.16304	0.00447582	0.0462301	-2.3833
PCNT	47.1633	396.474	5.16157	0.00448096	0.046256	-2.38373
BIRC3	1148.2	576.338	5.15482	0.0045047	0.0464739	-2.38572
ZCCHC3	-88.2656	609.125	-5.1538	0.00450831	0.0464839	-2.38602
MAN2A2	-28.0539	255.891	-5.15233	0.00451349	0.04651	-2.38645
MERTK	115.62	273.456	5.15045	0.00452016	0.0465487	-2.38701
USP33	-82.5283	381.958	-5.14978	0.00452252	0.0465487	-2.3872
ARHGEF39	-17.9556	42.24	-5.14846	0.0045272	0.0465697	-2.38759
MAP2K3	459.476	1054.08	5.14458	0.00454101	0.0466749	-2.38874
BHLHE40	1133.7	1257.98	5.1441	0.00454273	0.0466749	-2.38889
RPUSD1	-169.399	995.869	-5.14121	0.00455303	0.0467535	-2.38974
SLC26A2	149.577	824.922	5.1393	0.00455985	0.0467962	-2.39031
ANKRD13D	47.8839	132.664	5.13745	0.00456648	0.0468369	-2.39086
SETD7	289.465	1861.06	5.13655	0.00456971	0.0468429	-2.39112
NCK1	-36.8233	275.07	-5.1352	0.00457455	0.0468652	-2.39152
PINK1	-41.1317	333.732	-5.13072	0.00459069	0.0469963	-2.39286
OBI1	-75.4958	280.38	-5.1299	0.00459367	0.0469963	-2.3931
ARHGAP33	13.5631	23.0396	5.12902	0.00459685	0.0469963	-2.39336
ACOT9	-64.3789	860.078	-5.12862	0.00459829	0.0469963	-2.39348
PREPL	-59.5633	286.607	-5.12796	0.00460068	0.0469963	-2.39368
DSEL	144.697	174.172	5.12691	0.00460447	0.0469996	-2.39399
JAG1	4744.38	3430.86	5.12639	0.00460634	0.0469996	-2.39415
RPUSD3	-31.2203	243.945	-5.12534	0.00461017	0.0470115	-2.39446
CBX5	-382.254	2531.67	-5.12232	0.00462112	0.0470958	-2.39536
SOCS7	65.8894	227.546	5.12151	0.00462408	0.0470988	-2.3956
USP25	-23.5172	722.035	-5.12	0.00462957	0.0471275	-2.39605
TM9SF3	205.594	2790.34	5.11702	0.00464045	0.0471816	-2.39694
JMJD4	-58.0061	412.405	-5.11658	0.00464206	0.0471816	-2.39708
ATG2B	78.2081	475.031	5.11534	0.00464658	0.0471816	-2.39745
TNRC6A	-82.8503	574.353	-5.11533	0.00464661	0.0471816	-2.39745
ABHD11	-24.5344	138.526	-5.11488	0.00464828	0.0471816	-2.39758
NXPE3	-83.4667	375.74	-5.11255	0.00465683	0.0472413	-2.39828
MGP	81.1686	771.367	5.11168	0.00466	0.0472462	-2.39854
NDEL1	109.419	562.035	5.11028	0.00466516	0.0472713	-2.39896
GCN1	-147.781	2580.9	-5.10879	0.00467064	0.0472996	-2.39941
PLCXD2	-21.4983	31.9703	-5.10676	0.00467814	0.0473484	-2.40002
HSPA9	338.651	4879.94	5.10492	0.00468494	0.0473861	-2.40057
CXCL1	1820.94	945.018	5.10429	0.00468725	0.0473861	-2.40076
SCAMP4	-77.775	500.761	-5.10329	0.00469094	0.0473962	-2.40106
HTT	126.877	1303.06	5.09875	0.00470778	0.0475109	-2.40243
ADNP	-161.482	1005.87	-5.09771	0.00471168	0.0475109	-2.40274
NFE2L2	177.033	676.494	5.0977	0.00471169	0.0475109	-2.40274
CCL2	3238.71	1640.04	5.09732	0.00471313	0.0475109	-2.40286
MORC3	67.6367	288.355	5.09661	0.00471577	0.0475109	-2.40307
SDC4	462.165	712.621	5.09402	0.00472542	0.0475809	-2.40385
KDELR2	-238.711	2148.41	-5.08623	0.00475461	0.047811	-2.4062
VKORC1L1	-71.7464	844.042	-5.08621	0.00475469	0.047811	-2.40621
U2AF2	-282.309	3692.61	-5.08571	0.00475658	0.047811	-2.40636
RPS27A	-451.305	6678.3	-5.08472	0.0047603	0.047811	-2.40666
EML1	-140.202	638.934	-5.08391	0.00476336	0.047811	-2.40691
DIPK2A	-125.639	525.113	-5.08359	0.00476455	0.047811	-2.407
CD83	24.6528	14.0561	5.08163	0.00477196	0.0478366	-2.4076
ZC3H11B	-7.23667	10.0289	-5.08142	0.00477276	0.0478366	-2.40766
HSPB1	-451.444	4520.29	-5.08036	0.00477675	0.0478366	-2.40798
TIGD2	-41.1392	63.5751	-5.08004	0.00477796	0.0478366	-2.40808
TMEM170B	-21.9578	37.8294	-5.07871	0.004783	0.0478599	-2.40848
TRAPPC14	61.9194	157.355	5.07792	0.00478599	0.0478626	-2.40872
RAP2A	-126.214	692.888	-5.07634	0.00479201	0.0478827	-2.4092
PARD6G	-13.9139	13.8458	-5.07596	0.00479343	0.0478827	-2.40932
BASP1	-208.871	1308.89	-5.07447	0.00479909	0.0478909	-2.40977
LMO4	-52.68	232.968	-5.07432	0.00479968	0.0478909	-2.40982
FGD4	-115.045	296.592	-5.07164	0.00480987	0.0479653	-2.41063
SHKBP1	-114.483	1153.8	-5.0698	0.00481692	0.0480084	-2.41119
ARRB1	-97.7903	728.955	-5.06592	0.00483174	0.0481184	-2.41237
RNF144B	-169.305	583.676	-5.06549	0.00483341	0.0481184	-2.4125
AREG	11.1794	9.65111	5.06455	0.00483702	0.0481248	-2.41279
CHM	48.9897	269.028	5.0639	0.00483952	0.0481248	-2.41299
NDC1	-121.112	785.764	-5.06293	0.00484323	0.0481345	-2.41328
GOPC	-90.1675	457.28	-5.06196	0.00484696	0.0481445	-2.41358
MMP16	40.0981	623.409	5.06034	0.00485319	0.0481792	-2.41407
TBK1	-85.3708	241.547	-5.05861	0.00485987	0.0482183	-2.4146
KPNA3	-222.222	1834.75	-5.0563	0.00486879	0.0482796	-2.4153
DOK4	79.0617	359.506	5.05372	0.0048788	0.0483268	-2.4161
CBX6	-213.617	1806.74	-5.05364	0.00487911	0.0483268	-2.41612
SH3D19	-183.46	697.401	-5.05295	0.00488177	0.0483268	-2.41633
ITPKB	68.5672	380.955	5.05185	0.00488604	0.0483419	-2.41667
CCNT1	60.4756	359.255	5.04795	0.00490125	0.0484651	-2.41786
B3GAT3	53.4611	282.276	5.04716	0.00490431	0.0484682	-2.4181
HNRNPA1P12	-5.65889	7.56556	-5.04343	0.0049189	0.0485852	-2.41925
VOPP1	-522.548	3079.52	-5.04209	0.00492416	0.0486099	-2.41966
NOA1	-96.2681	338.578	-5.0413	0.00492723	0.0486129	-2.4199
ZNF367	-73.9464	153.951	-5.04008	0.00493204	0.0486332	-2.42028
KRIT1	28.0583	158.825	5.03687	0.00494468	0.0487305	-2.42127
TMEM171	-26.2531	74.8749	-5.0326	0.00496154	0.0488327	-2.42258
SLC35B2	-93.5619	762.167	-5.03248	0.004962	0.0488327	-2.42262
ZFC3H1	62.2525	258.065	5.03213	0.00496336	0.0488327	-2.42273
SPCS3	169.723	2201.59	5.02883	0.00497645	0.0489017	-2.42374
JCAD	-184.962	651.399	-5.02873	0.00497685	0.0489017	-2.42378
HEBP1	-68.3392	299.907	-5.02827	0.0049787	0.0489017	-2.42392
DDX3Y	105.699	260.916	5.02709	0.00498336	0.0489027	-2.42428
ARHGAP22	66.0969	544.869	5.02676	0.00498468	0.0489027	-2.42438
WWP2	-101.85	554.381	-5.02615	0.00498712	0.0489027	-2.42457
ZBTB39	61.4375	242.81	5.02544	0.00498995	0.0489032	-2.42479
RACGAP1	-161.618	747.057	-5.02287	0.00500019	0.0489542	-2.42559
STMN1	-288.87	3160.93	-5.02274	0.00500071	0.0489542	-2.42563
SAPCD2	-144.94	729.212	-5.02109	0.00500733	0.0489917	-2.42614
PMVK	-11.2497	201.258	-5.01764	0.00502114	0.0490996	-2.42721
UBE2L3	-213.982	2079.57	-5.01473	0.00503281	0.0491865	-2.42811
SPIRE1	156.798	962.914	5.01252	0.00504171	0.0492208	-2.4288
CEBPD	71.2147	47.6287	5.0124	0.00504221	0.0492208	-2.42883
RABIF	-44.0139	244.207	-5.01178	0.00504471	0.0492208	-2.42903
TOP1	198.085	1967.78	5.01096	0.00504801	0.0492258	-2.42928
MICAL2	-486.389	5431.94	-5.00631	0.00506683	0.0493686	-2.43073
CEP120	-15.8633	177.112	-5.00498	0.00507222	0.0493686	-2.43114
POLE	-104.713	738.9	-5.00488	0.00507263	0.0493686	-2.43117
PSMB6	-110.745	1584.41	-5.00458	0.00507386	0.0493686	-2.43127
ZNF765	-15.4242	60.3721	-5.00161	0.00508595	0.0494589	-2.43219
KCNF1	35.7531	22.1807	5.00037	0.00509099	0.0494747	-2.43258
VCP	-477.229	12593.9	-4.99983	0.00509319	0.0494747	-2.43275
TIMP1	383.938	1240.44	4.99779	0.00510154	0.0495007	-2.43339
RNF111	103.422	502.694	4.99716	0.00510413	0.0495007	-2.43358
ZDHHC13	122.319	521.031	4.99712	0.00510429	0.0495007	-2.4336
RBM43	-34.8306	62.4542	-4.99443	0.00511529	0.04958	-2.43443
SIRPA	-94.6372	755.201	-4.99344	0.00511935	0.0495921	-2.43474
RGS12	-82.1536	358.043	-4.99102	0.00512931	0.049651	-2.4355
RAB5A	105.541	551.1	4.99028	0.00513234	0.049651	-2.43573
CCDC85A	-39.0744	93.0172	-4.98957	0.00513529	0.049651	-2.43596
RSF1	114.094	659.602	4.98879	0.00513851	0.049651	-2.4362
KDELR1	-174.972	1657.48	-4.98854	0.00513951	0.049651	-2.43628
TLE5	-391.558	3829.4	-4.98567	0.00515137	0.0497382	-2.43718
RNF217	118.058	281.615	4.98309	0.00516207	0.0498143	-2.43799
HNRNPUL1	-317.08	4859.43	-4.98232	0.00516524	0.0498176	-2.43823
KLHL29	40.7419	161.85	4.98066	0.00517215	0.0498569	-2.43875
ZNF76	-44.3469	181.579	-4.97919	0.00517828	0.0498878	-2.43921
SERINC3	77.525	1111.72	4.97853	0.00518101	0.0498878	-2.43942
UMPS	-44.8319	618.522	-4.9748	0.00519658	0.0500051	-2.4406
CRIP2	-229.932	3465.52	-4.97409	0.00519955	0.0500051	-2.44082
CLDN14	58.8556	59.6931	4.97305	0.00520387	0.0500051	-2.44115
GMPS	-94.2806	1200.36	-4.97259	0.00520584	0.0500051	-2.44129
CLIP2	164.837	560.542	4.97158	0.00521006	0.0500051	-2.44161
RSAD1	-26.3956	382.692	-4.97129	0.00521128	0.0500051	-2.4417
PPP1R10	-106.131	536.495	-4.97086	0.00521306	0.0500051	-2.44184
IDI1	-81.2306	475.711	-4.96435	0.00524048	0.0502407	-2.44389
NUCKS1	-398.653	5210.34	-4.96281	0.00524696	0.0502513	-2.44438
GDI2	-265.643	4510.63	-4.96274	0.00524728	0.0502513	-2.4444
BTF3	-359.501	4823.25	-4.95907	0.0052628	0.0503725	-2.44556
BLCAP	-127.699	699.841	-4.95624	0.00527484	0.0504241	-2.44646
PRKD3	242.344	1038.49	4.95356	0.00528624	0.0504241	-2.44731
CMTR1	-80.8831	614.391	-4.95342	0.00528683	0.0504241	-2.44735
RAB31	176.926	1034.88	4.9526	0.00529034	0.0504241	-2.44762
RC3H1	68.7817	199.121	4.95249	0.00529082	0.0504241	-2.44765
ZNF106	-227.475	1156.17	-4.95242	0.00529111	0.0504241	-2.44767
ECSCR	-159.598	2697.6	-4.95225	0.00529184	0.0504241	-2.44773
ABHD4	-53.6933	187.096	-4.95175	0.00529395	0.0504241	-2.44788
SYNPO	533.026	2083.65	4.95142	0.0052954	0.0504241	-2.44799
BIRC2	530.02	1186.79	4.95061	0.00529884	0.0504241	-2.44825
VPS11	-43.6925	361.872	-4.94978	0.00530238	0.0504241	-2.44851
BET1L	-94.3258	615.213	-4.94975	0.00530253	0.0504241	-2.44852
RNF169	-33.5039	228.524	-4.9477	0.00531129	0.0504425	-2.44917
THAP7	-41.9989	205.98	-4.94751	0.00531214	0.0504425	-2.44923
KCTD21	-32.3789	108.054	-4.94664	0.00531586	0.0504425	-2.44951
TNIK	-147.188	819.551	-4.94663	0.00531591	0.0504425	-2.44951
RIBC2	-11.0897	17.036	-4.94508	0.00532257	0.0504734	-2.45001
SNHG15	34.4428	185.697	4.94409	0.00532681	0.0504734	-2.45032
UVRAG	-88.2394	396.935	-4.94328	0.0053303	0.0504734	-2.45058
CENPM	-51.0639	221.911	-4.94321	0.00533063	0.0504734	-2.4506
FIGNL2	49.7375	72.1965	4.93813	0.00535254	0.0506536	-2.45222
PPIB	-475.692	6122.46	-4.93393	0.00537076	0.0507909	-2.45356
ELP6	-34.6183	258.844	-4.93346	0.00537281	0.0507909	-2.45371
MTSS2	-86.1906	366.783	-4.93095	0.00538371	0.0508667	-2.45452
BCL2A1	401.239	265.788	4.92928	0.005391	0.0509083	-2.45505
MSANTD2	-25.2547	100.48	-4.92838	0.00539494	0.0509182	-2.45534
RALGPS2	-60.1347	406.541	-4.92588	0.00540589	0.0509702	-2.45614
ZFPM1	64.8369	162.593	4.92495	0.00540997	0.0509702	-2.45644
CTDSPL	-39.7542	277.26	-4.9243	0.0054128	0.0509702	-2.45665
IDE	-65.9994	697.023	-4.92409	0.00541371	0.0509702	-2.45671
QDPR	-76.3306	437.12	-4.92382	0.00541491	0.0509702	-2.4568
MSTO1	-61.7956	479.438	-4.92264	0.00542008	0.0509916	-2.45718
SEPHS2	-101.708	813.284	-4.92061	0.00542903	0.0510485	-2.45783
TOR4A	-385.452	1796.21	-4.91616	0.00544864	0.0512056	-2.45926
KDM1A	-246.739	2572.89	-4.91344	0.00546069	0.0512616	-2.46014
SMOX	302.842	623.146	4.91329	0.00546133	0.0512616	-2.46019
MITF	-18.8383	47.0886	-4.9124	0.00546529	0.0512616	-2.46047
VEGFA	650.069	424.466	4.91172	0.00546832	0.0512616	-2.46069
TMEM164	-120.351	606.826	-4.91042	0.0054741	0.0512616	-2.46111
CNOT2	86.6453	634.951	4.91013	0.00547536	0.0512616	-2.4612
HS2ST1	37.7022	741.255	4.90985	0.00547663	0.0512616	-2.4613
ZNF267	39.8478	179.128	4.90957	0.00547787	0.0512616	-2.46139
SKI	-238.09	1733.82	-4.90842	0.005483	0.0512824	-2.46176
RPS6KL1	-23.755	74.6614	-4.90592	0.00549412	0.0513591	-2.46256
DGCR11	-12.6361	32.9853	-4.90393	0.00550301	0.0514149	-2.46321
ABT1	55.7406	755.212	4.8984	0.00552783	0.0515932	-2.465
AMBRA1	45.0097	481.38	4.89789	0.00553011	0.0515932	-2.46516
AK4	-21.2922	87.2228	-4.89714	0.00553348	0.0515932	-2.4654
RTEL1	-17.6178	290.147	-4.89707	0.0055338	0.0515932	-2.46543
DCLK2	11.9767	57.6656	4.8915	0.00555895	0.0518002	-2.46723
SMYD4	-38.2111	93.895	-4.89062	0.00556293	0.0518099	-2.46752
STARD3NL	65.1222	704.112	4.88742	0.00557745	0.0518933	-2.46856
MCM6	-254.408	1572.47	-4.88673	0.00558058	0.0518933	-2.46878
LINC00161	7.19611	5.08361	4.88614	0.00558325	0.0518933	-2.46897
GEMIN5	-114.54	845.34	-4.88585	0.00558461	0.0518933	-2.46907
PRMT2	-49.0944	808.548	-4.88541	0.00558661	0.0518933	-2.46921
CD82	30.3542	199.702	4.88473	0.00558971	0.0518948	-2.46943
FAM118B	-16.8964	282.184	-4.88237	0.00560047	0.0519673	-2.4702
ENPP1	49.4811	157.294	4.88143	0.00560473	0.0519721	-2.47051
CEP250	-33.1194	262.671	-4.88096	0.00560688	0.0519721	-2.47066
TRIM5	-71.8217	437.618	-4.88029	0.00560994	0.0519731	-2.47088
ZNF597	19.3142	45.8649	4.87729	0.0056237	0.0520667	-2.47186
ANKRD11	137.376	1808.47	4.8768	0.00562596	0.0520667	-2.47202
YLPM1	-201.044	1333.28	-4.87568	0.00563111	0.0520763	-2.47238
CRACDL	23.8694	80.8908	4.87529	0.00563291	0.0520763	-2.47251
FXR2	197.298	877.602	4.8742	0.00563793	0.0520954	-2.47287
CXCL2	103.399	52.3672	4.87275	0.00564457	0.0521294	-2.47334
TOMM5	-72.2683	751.62	-4.87076	0.00565378	0.0521872	-2.47399
SLF2	-47.7269	246.167	-4.86884	0.00566264	0.0522415	-2.47462
GRAMD1A	197.596	881.433	4.86704	0.00567096	0.052291	-2.47521
NAF1	59.0194	315.121	4.86218	0.00569358	0.0524688	-2.4768
ZBTB45	-24.9339	280.689	-4.86161	0.0056962	0.0524688	-2.47699
GOLGA4	137.741	706.566	4.86077	0.00570014	0.0524776	-2.47727
EEF2K	-78.5933	379.706	-4.8595	0.00570605	0.0524893	-2.47768
UBN2	28.6764	90.5512	4.85922	0.00570737	0.0524893	-2.47778
MOB3C	25.5497	39.8274	4.85715	0.00571704	0.0524939	-2.47846
NDUFA11	-87.1667	1400.51	-4.85714	0.00571707	0.0524939	-2.47846
OAT	-70.2639	1088.41	-4.85663	0.00571948	0.0524939	-2.47863
TMEM156	10.9594	48.0469	4.85656	0.00571978	0.0524939	-2.47865
RANGAP1	-216.786	3433.72	-4.85555	0.0057245	0.0524962	-2.47898
TCIM	80.2097	92.4943	4.85524	0.00572599	0.0524962	-2.47908
KDM6B	681.391	482.585	4.84876	0.00575644	0.0527479	-2.48122
MIGA1	34.9925	239.997	4.8444	0.00577706	0.0528891	-2.48266
TRPC4AP	-118.915	1803.87	-4.84423	0.00577786	0.0528891	-2.48271
SGPL1	91.2417	295.785	4.84058	0.00579518	0.0530202	-2.48392
RRP36	-79.0506	766.327	-4.83873	0.00580399	0.0530732	-2.48453
EIF3F	-241.018	3258.83	-4.83657	0.00581428	0.05309	-2.48525
MAP2K1	81.7578	1097.09	4.83587	0.00581766	0.05309	-2.48548
PGBD1	-18.6997	152.455	-4.8353	0.00582038	0.05309	-2.48567
POLD2	-110.789	1374.37	-4.83524	0.00582063	0.05309	-2.48569
CYP3A5	-8.41889	15.0544	-4.83508	0.00582142	0.05309	-2.48574
MRPL17	-111.364	1122.9	-4.83456	0.00582391	0.05309	-2.48591
SLC25A46	-27.4469	493.646	-4.8339	0.00582708	0.0530915	-2.48613
LRRC20	-70.8767	188.157	-4.83211	0.00583561	0.0531155	-2.48672
ADAR	-270.644	2591.96	-4.8316	0.00583809	0.0531155	-2.4869
PCDHGA12	90.5006	385.74	4.83037	0.00584399	0.0531155	-2.4873
RCOR1	170.062	902.973	4.83033	0.00584418	0.0531155	-2.48732
LIMK2	346.461	1146.64	4.8302	0.00584478	0.0531155	-2.48736
TCAF2	-60.9706	225.686	-4.82897	0.0058507	0.0531418	-2.48777
TUBB3	-321.023	3034.56	-4.82829	0.00585399	0.0531443	-2.48799
TMED10	-243.913	2645.86	-4.82758	0.00585741	0.053148	-2.48823
FBXO11	137.356	676.724	4.82461	0.00587172	0.0532504	-2.48922
VPS72	-90.8758	622.725	-4.823	0.00587949	0.0532935	-2.48975
MIR3142HG	14.9333	9.63778	4.8216	0.00588627	0.0533275	-2.49022
DDX1	-200.31	2077.98	-4.8158	0.00591446	0.0535554	-2.49215
DBR1	-55.0978	280.467	-4.81479	0.00591939	0.0535724	-2.49249
PLPP2	41.6356	130.173	4.81355	0.00592542	0.053583	-2.4929
SDHD	-55.7539	769.275	-4.8133	0.00592664	0.053583	-2.49299
SAMD5	47.115	131.141	4.81248	0.00593062	0.0535885	-2.49326
ZNF616	-19.2042	52.8599	-4.81175	0.00593423	0.0535885	-2.49351
YKT6	-139.22	2432.74	-4.8106	0.00593984	0.0535885	-2.49389
ZBTB7B	-34.1453	143.599	-4.81025	0.00594157	0.0535885	-2.49401
RILPL1	-43.9633	195.897	-4.81007	0.00594245	0.0535885	-2.49407
LIMA1	-146.432	1316.12	-4.80811	0.00595205	0.0536476	-2.49472
SOD1	-132.068	1167.98	-4.80692	0.0059579	0.0536686	-2.49512
AQP1	-20.0575	79.9532	-4.80564	0.0059642	0.0536686	-2.49555
SLC35B4	-67.4969	452.573	-4.80539	0.00596541	0.0536686	-2.49563
MRPS24	-82.4244	622.751	-4.80451	0.00596973	0.0536686	-2.49593
REV3L	-31.3583	170.617	-4.80383	0.00597311	0.0536686	-2.49616
JPT1	-479.403	2913.18	-4.80354	0.00597451	0.0536686	-2.49625
BNIP3	-68.41	600.466	-4.8033	0.0059757	0.0536686	-2.49633
DNAJA3	-104.125	699.623	-4.80151	0.00598454	0.0537206	-2.49694
FAF2	78.6989	894.856	4.79904	0.00599673	0.0537963	-2.49776
ANO6	212.752	2127.84	4.7983	0.0060004	0.0537963	-2.49801
CAMK2G	-77.3017	348.232	-4.79795	0.00600213	0.0537963	-2.49813
SAT1	114.958	347.248	4.79629	0.00601036	0.0538427	-2.49869
TNIP3	47.9722	26.5539	4.79426	0.00602046	0.0539058	-2.49937
CDC23	-85.7211	498.331	-4.79295	0.00602699	0.0539368	-2.49981
RASA3	-131.845	1766.86	-4.78987	0.00604238	0.0540073	-2.50085
LRFN5	9.33528	6.89569	4.78739	0.00605476	0.0540073	-2.50168
HSDL1	-73.6928	358.101	-4.787	0.00605671	0.0540073	-2.50182
UBE2V1	-287.202	2243.2	-4.78636	0.00605993	0.0540073	-2.50203
OTUD1	-9.08306	31.161	-4.7861	0.00606121	0.0540073	-2.50212
ZDBF2	42.0353	118.095	4.78598	0.00606182	0.0540073	-2.50216
SLC29A1	-375.126	3176.48	-4.78543	0.0060646	0.0540073	-2.50235
NEIL3	-39.5083	79.4158	-4.78509	0.00606629	0.0540073	-2.50246
LARP1	-490.505	2963.98	-4.78498	0.00606682	0.0540073	-2.5025
NCOA7	476.096	775.531	4.78465	0.00606852	0.0540073	-2.50261
TNPO1	312.528	4744.36	4.78463	0.00606858	0.0540073	-2.50261
RNF19B	176.57	427.451	4.77899	0.00609701	0.0542329	-2.50452
SLC35E3	-45.0178	155.058	-4.77402	0.00612213	0.0544138	-2.5062
SERPINE2	56.2058	304.085	4.77375	0.00612352	0.0544138	-2.5063
CHD1	102.24	752.315	4.77309	0.00612688	0.0544162	-2.50652
RAC1	-337.313	4145.3	-4.77181	0.00613338	0.0544465	-2.50695
PPP1R7	-36.4289	598.513	-4.77054	0.00613981	0.0544762	-2.50738
PBXIP1	-51.1094	426.758	-4.76952	0.00614503	0.054495	-2.50773
EVA1C	-68.1189	217.942	-4.76641	0.00616091	0.0546084	-2.50879
FANCL	-20.4383	49.8403	-4.76501	0.00616805	0.0546442	-2.50926
VCAM1	470.559	241.835	4.76395	0.00617347	0.0546647	-2.50962
LACC1	28.4047	57.6218	4.76184	0.00618433	0.0547333	-2.51034
DMAC2	-102.904	633.164	-4.75708	0.00620882	0.0549012	-2.51196
UBA7	-13.9717	60.4381	-4.75694	0.00620953	0.0549012	-2.51201
MLEC	-212.714	2297.18	-4.7557	0.00621592	0.0549301	-2.51243
SUMO3	-290.91	1935.15	-4.75317	0.00622901	0.0550182	-2.5133
PCDHGC3	123.01	543.901	4.75092	0.00624069	0.0550938	-2.51407
ARID4B	90.8861	367.407	4.7503	0.00624388	0.0550944	-2.51428
GOLGA2	117.671	742.143	4.74872	0.00625213	0.0551197	-2.51482
FANCE	-43.1078	151.878	-4.74855	0.00625301	0.0551197	-2.51488
[truncated: 15,622 more rows]
